# Supplementary material for: Mechanical properties of a biodegradable self-expandable polydioxanone monofilament stent: In vitro force relaxation and its clinical relevance
Source: PLoS One. 2020 Jul 8;15(7):e0235842. doi: 10.1371/journal.pone.0235842 (PMC7343154; doi:10.1371/journal.pone.0235842)
Supplement: S2 File — (ZIP) [file pone.0235842.s002.zip]

Archive with 9 entries (8 files):
- Tool_Photo_and_Video/
- Tool_Photo_and_Video/desktop.ini
- Tool_Photo_and_Video/Tool_FrontDetail.jpg
- Tool_Photo_and_Video/Tool_FrontOverview.jpg
- Tool_Photo_and_Video/Tool_PerspectiveDetail_Pulley.jpg
- Tool_Photo_and_Video/Tool_SideOverview.jpg
- Tool_Photo_and_Video/Tool_FrontViewDetail_singleMeasurement.mp4
- Tool_Photo_and_Video/Tool_PulleysDetail_singleMeasurement.mp4
- Tool_Photo_and_Video/Tool_SideView_singleMeasurement.mp4
