# Supplementary material for: Mechanical properties of a biodegradable self-expandable polydioxanone monofilament stent: In vitro force relaxation and its clinical relevance
Source: PLoS One. 2020 Jul 8;15(7):e0235842. doi: 10.1371/journal.pone.0235842 (PMC7343154; doi:10.1371/journal.pone.0235842)
Supplement: S3 File — (ZIP) [file pone.0235842.s003.zip]

Archive with 4 entries (3 files):
- Stent_Parameters/
- Stent_Parameters/desktop.ini
- Stent_Parameters/d_WireDiameter.xlsx
- Stent_Parameters/LH_HelixLength.xlsx
