# Supplementary material for: Mechanical properties of a biodegradable self-expandable polydioxanone monofilament stent: In vitro force relaxation and its clinical relevance
Source: PLoS One. 2020 Jul 8;15(7):e0235842. doi: 10.1371/journal.pone.0235842 (PMC7343154; doi:10.1371/journal.pone.0235842)
Supplement: S3 File — (ZIP) [file pone.0235842.s003.zip › Stent_Parameters/d_WireDiameter.xlsx]

## Sheet: List1
	d - Wire Diameter
	(mm)
	0.66
	0.67
	0.65
	0.64
	0.62
	0.63
	0.63
	0.64
	0.67
	0.64
	0.66
	0.66
	0.64
	0.63
	0.62
	0.61
	0.61
	0.61
	0.63
	0.63
mean	0.6375
SD	0.01916
