# Supplementary material for: Mechanical properties of a biodegradable self-expandable polydioxanone monofilament stent: In vitro force relaxation and its clinical relevance
Source: PLoS One. 2020 Jul 8;15(7):e0235842. doi: 10.1371/journal.pone.0235842 (PMC7343154; doi:10.1371/journal.pone.0235842)
Supplement: S4 File — (ZIP) [file pone.0235842.s004.zip]

Archive with 26 entries (25 files):
- Tensile_Data/
- Tensile_Data/desktop.ini
- Tensile_Data/LTS_ EffectiveTensileSampleLength.xlsx
- Tensile_Data/Satistics_Youngs_Moduli.xlsx
- Tensile_Data/Tensile1_Graph_Figure.tif
- Tensile_Data/Tensile_Sample1.xlsx
- Tensile_Data/Tensile_Sample10.xlsx
- Tensile_Data/Tensile_Sample11.xlsx
- Tensile_Data/Tensile_Sample12.xlsx
- Tensile_Data/Tensile_Sample13.xlsx
- Tensile_Data/Tensile_Sample14.xlsx
- Tensile_Data/Tensile_Sample15.xlsx
- Tensile_Data/Tensile_Sample16.xlsx
- Tensile_Data/Tensile_Sample17.xlsx
- Tensile_Data/Tensile_Sample18.xlsx
- Tensile_Data/Tensile_Sample19.xlsx
- Tensile_Data/Tensile_Sample1_processed_data.xlsx
- Tensile_Data/Tensile_Sample2.xlsx
- Tensile_Data/Tensile_Sample20.xlsx
- Tensile_Data/Tensile_Sample3.xlsx
- Tensile_Data/Tensile_Sample4.xlsx
- Tensile_Data/Tensile_Sample5.xlsx
- Tensile_Data/Tensile_Sample6.xlsx
- Tensile_Data/Tensile_Sample7.xlsx
- Tensile_Data/Tensile_Sample8.xlsx
- Tensile_Data/Tensile_Sample9.xlsx
