# Supplementary material for: Mechanical properties of a biodegradable self-expandable polydioxanone monofilament stent: In vitro force relaxation and its clinical relevance
Source: PLoS One. 2020 Jul 8;15(7):e0235842. doi: 10.1371/journal.pone.0235842 (PMC7343154; doi:10.1371/journal.pone.0235842)
Supplement: S4 File — (ZIP) [file pone.0235842.s004.zip › Tensile_Data/LTS_ EffectiveTensileSampleLength.xlsx]

## Sheet: List1
	LTS - Effective Tensile Sample Length (Instron grip distance)
	(mm)
	108.15
	107.46
	107.68
	107.99
	107.45
	107.64
	107.34
	107.39
	107.48
	107.48
	108.14
	107.51
	108.07
	108.44
	108.12
	108.36
	107.6
	108.45
	107.85
	107.22
mean	107.791
SD	0.391971
