# Supplementary material for: Mechanical properties of a biodegradable self-expandable polydioxanone monofilament stent: In vitro force relaxation and its clinical relevance
Source: PLoS One. 2020 Jul 8;15(7):e0235842. doi: 10.1371/journal.pone.0235842 (PMC7343154; doi:10.1371/journal.pone.0235842)
Supplement: S4 File — (ZIP) [file pone.0235842.s004.zip › Tensile_Data/Satistics_Youngs_Moduli.xlsx]

## Sheet: YoungsModuli
Tensile test no.	Young's Modulus (Pa)
1	9.40537e+08
2	9.58556e+08
3	9.71031e+08
4	6.97533e+08
5	9.88767e+08
6	9.19141e+08
7	9.62909e+08
8	9.57153e+08
9	9.28944e+08
10	9.83947e+08
11	9.91961e+08
12	9.30167e+08
13	9.7282e+08
14	9.73908e+08
15	8.74787e+08
16	9.0919e+08
17	9.97892e+08
18	9.13903e+08
19	9.71384e+08
20	9.56679e+08
median	9.57855e+08
1q	9.21592e+08
3q	9.73636e+08
