# Supplementary material for: Mechanical properties of a biodegradable self-expandable polydioxanone monofilament stent: In vitro force relaxation and its clinical relevance
Source: PLoS One. 2020 Jul 8;15(7):e0235842. doi: 10.1371/journal.pone.0235842 (PMC7343154; doi:10.1371/journal.pone.0235842)
Supplement: S4 File — (ZIP) [file pone.0235842.s004.zip › Tensile_Data/Tensile_Sample1.xlsx]

## Sheet: Specimen_RawData_1
Time	Axial Extension	Force
(s)	(mm)	(N)
0	0	-0.03134
0.1	0.15172	0.14902
0.2	0.33234	0.33
0.3	0.50203	0.47772
0.4	0.67031	0.66493
0.5	0.83672	0.86539
0.6	1.00297	1.00782
0.7	1.16937	1.17555
0.8	1.33781	1.34526
0.9	1.50328	1.52062
1	1.66984	1.71988
1.1	1.83625	1.91732
1.2	2.00453	2.13436
1.3	2.17	2.36789
1.4	2.33531	2.58861
1.5	2.50375	2.83288
1.6	2.67109	3.08162
1.7	2.83578	3.35938
1.8	3.00203	3.61629
1.9	3.17047	3.92761
2	3.33766	4.22039
2.1	3.50297	4.52018
2.2	3.66891	4.83927
2.3	3.83734	5.17865
2.4	4.00344	5.49674
2.5	4.16984	5.83118
2.6	4.33641	6.16422
2.7	4.50328	6.51602
2.8	4.66984	6.87306
2.9	4.83578	7.21131
3	5.00344	7.57464
3.1	5.17094	7.92987
3.2	5.33609	8.2892
3.3	5.5025	8.65867
3.4	5.67016	9.0186
3.5	5.83734	9.39507
3.6	6.00297	9.75767
3.7	6.16953	10.1106
3.8	6.33734	10.5068
3.9	6.50359	10.8757
4	6.66937	11.2521
4.1	6.83547	11.6341
4.2	7.00391	12.0233
4.3	7.16937	12.4176
4.4	7.33594	12.8092
4.5	7.50375	13.1977
4.6	7.67109	13.6117
4.7	7.83531	13.9936
4.8	8.00203	14.394
4.9	8.17047	14.7905
5	8.33703	15.1967
5.1	8.50281	15.5983
5.2	8.66922	16.0071
5.3	8.83734	16.4164
5.4	9.00359	16.8207
5.5	9.16937	17.224
5.6	9.33656	17.6322
5.7	9.50375	18.0425
5.8	9.67031	18.4584
5.9	9.8364	18.8765
6	10.0027	19.296
6.1	10.1711	19.7286
6.2	10.337	20.1367
6.3	10.5023	20.5589
6.4	10.67	20.992
6.5	10.8369	21.43
6.6	11.0038	21.8502
6.7	11.1694	22.2656
6.8	11.337	22.7201
6.9	11.5033	23.1371
7	11.6697	23.5851
7.1	11.8361	24.0199
7.2	12.0039	24.4503
7.3	12.1691	24.889
7.4	12.3361	25.3405
7.5	12.503	25.7719
7.6	12.6709	26.2225
7.7	12.8369	26.6753
7.8	13.0019	27.0972
7.9	13.1706	27.566
8	13.337	28.0185
8.1	13.5033	28.4415
8.2	13.6692	28.8776
8.3	13.8375	29.3414
8.4	14.003	29.7822
8.5	14.1698	30.2322
8.6	14.3358	30.6809
8.7	14.5033	31.1333
8.8	14.67	31.5911
8.9	14.8359	32.0414
9	15.0034	32.4954
9.1	15.1708	32.9498
9.2	15.337	33.4093
9.3	15.502	33.8462
9.4	15.6698	34.3137
9.5	15.8369	34.7805
9.6	16.0033	35.2309
9.7	16.1694	35.6861
9.8	16.3377	36.1751
9.9	16.5033	36.6106
10	16.67	37.07
10.1	16.8359	37.5191
10.2	17.0042	37.9832
10.3	17.1697	38.4303
10.4	17.3366	38.9001
10.5	17.5036	39.3593
10.6	17.67	39.8185
10.7	17.837	40.2846
10.8	18.0031	40.7512
10.9	18.1697	41.1982
11	18.3366	41.6536
11.1	18.503	42.1074
11.2	18.6698	42.5819
11.3	18.8375	43.0483
11.4	19.003	43.4952
11.5	19.1695	43.9675
11.6	19.3361	44.4229
11.7	19.5039	44.8984
11.8	19.6701	45.3638
11.9	19.8358	45.8247
12	20.0036	46.2967
12.1	20.1703	46.7754
12.2	20.3367	47.2244
12.3	20.5028	47.6812
12.4	20.67	48.1549
12.5	20.8369	48.6233
12.6	21.003	49.0751
12.7	21.1695	49.5548
12.8	21.3372	50.0213
12.9	21.5031	50.4775
13	21.6695	50.9417
13.1	21.8361	51.3993
13.2	22.0033	51.8743
13.3	22.1694	52.326
13.4	22.3359	52.7676
13.5	22.5031	53.2342
13.6	22.6709	53.694
13.7	22.8369	54.1339
13.8	23.003	54.5596
13.9	23.1697	55.0153
14	23.3362	55.4638
14.1	23.5033	55.9048
14.2	23.6698	56.3509
14.3	23.8375	56.814
14.4	24.0031	57.2481
14.5	24.1697	57.693
14.6	24.3362	58.1409
14.7	24.5038	58.594
14.8	24.67	59.051
14.9	24.8361	59.5035
15	25.0041	59.9828
15.1	25.1708	60.4498
15.2	25.3358	60.9018
15.3	25.5031	61.3756
15.4	25.6708	61.8622
15.5	25.8366	62.3517
15.6	26.0026	62.8261
15.7	26.1694	63.3169
15.8	26.3378	63.8003
15.9	26.5034	64.2723
16	26.6695	64.7528
16.1	26.8355	65.2161
16.2	27.0041	65.7107
16.3	27.1701	66.1821
16.4	27.3361	66.6532
16.5	27.5025	67.134
16.6	27.6708	67.6417
16.7	27.8362	68.1002
16.8	28.0028	68.5766
16.9	28.1706	69.0808
17	28.3366	69.563
17.1	28.5028	70.0312
17.2	28.6692	70.5279
17.3	28.8378	71.0185
17.4	29.003	71.4958
17.5	29.1694	71.9715
17.6	29.3358	72.4252
17.7	29.5041	72.9364
17.8	29.6695	73.393
17.9	29.8356	73.8484
18	30.0036	74.3269
18.1	30.1705	74.7987
18.2	30.3369	75.252
18.3	30.5028	75.6992
18.4	30.6705	76.1569
18.5	30.8364	76.5994
18.6	31.0025	77.0475
18.7	31.1695	77.5001
18.8	31.3377	77.9607
18.9	31.503	78.3734
19	31.6695	78.8201
19.1	31.8362	79.2739
19.2	32.0041	79.7291
19.3	32.1695	80.184
19.4	32.3364	80.65
19.5	32.5034	81.1079
19.6	32.6714	81.6084
19.7	32.837	82.0682
19.8	33.0019	82.5218
19.9	33.1711	83.0409
20	33.3373	83.5022
20.1	33.5025	83.972
20.2	33.6688	84.4461
20.3	33.8376	84.9605
20.4	34.0037	85.4303
20.5	34.1697	85.9194
20.6	34.3356	86.3914
20.7	34.5033	86.8934
20.8	34.67	87.3702
20.9	34.8362	87.8324
21	35.0036	88.3127
21.1	35.1701	88.7939
21.2	35.3366	89.2491
21.3	35.5025	89.7176
21.4	35.6701	90.1966
21.5	35.8372	90.6692
21.6	36.0027	91.1174
21.7	36.1695	91.6018
21.8	36.3373	92.0609
21.9	36.5033	92.5079
22	36.6695	92.945
22.1	36.8361	93.4019
22.2	37.0037	93.8613
22.3	37.17	94.2983
22.4	37.3355	94.7272
22.5	37.5028	95.1717
22.6	37.6708	95.6197
22.7	37.8364	96.0346
22.8	38.0027	96.4521
22.9	38.1705	96.8904
23	38.3373	97.3064
23.1	38.5023	97.6922
23.2	38.6686	98.086
23.3	38.8376	98.5121
23.4	39.0033	98.8945
23.5	39.1694	99.2711
23.6	39.3362	99.6412
23.7	39.5036	100.056
23.8	39.67	100.43
23.9	39.8359	100.806
24	40.0037	101.212
24.1	40.1705	101.626
24.2	40.337	102.026
24.3	40.503	102.427
24.4	40.6697	102.834
24.5	40.8372	103.243
24.6	41.0036	103.644
24.7	41.1689	104.037
24.8	41.3369	104.449
24.9	41.5036	104.85
25	41.6701	105.232
25.1	41.8359	105.637
25.2	42.0036	106.044
25.3	42.1697	106.431
25.4	42.3359	106.804
25.5	42.5036	107.218
25.6	42.6709	107.629
25.7	42.8361	108.001
25.8	43.0025	108.378
25.9	43.17	108.758
26	43.337	109.161
26.1	43.5033	109.512
26.2	43.6689	109.873
26.3	43.8375	110.252
26.4	44.0031	110.593
26.5	44.1697	110.947
26.6	44.3361	111.298
26.7	44.5036	111.658
26.8	44.6697	111.978
26.9	44.8364	112.331
27	45.0031	112.663
27.1	45.1701	113.008
27.2	45.3366	113.334
27.3	45.5027	113.661
27.4	45.6706	114.002
27.5	45.8369	114.323
27.6	46.0028	114.615
27.7	46.1689	114.948
27.8	46.3369	115.264
27.9	46.5036	115.556
28	46.67	115.783
28.068	46.7872	63.136
