# Supplementary material for: Mechanical properties of a biodegradable self-expandable polydioxanone monofilament stent: In vitro force relaxation and its clinical relevance
Source: PLoS One. 2020 Jul 8;15(7):e0235842. doi: 10.1371/journal.pone.0235842 (PMC7343154; doi:10.1371/journal.pone.0235842)
Supplement: S4 File — (ZIP) [file pone.0235842.s004.zip › Tensile_Data/Tensile_Sample10.xlsx]

## Sheet: Specimen_RawData_1
Time	Axial Extension	Force
(s)	(mm)	(N)
0	0	-0.0097
0.1	0.15141	0.1776
0.2	0.33219	0.3464
0.3	0.50203	0.52655
0.4	0.67031	0.68997
0.5	0.83687	0.87983
0.6	1.00312	1.0381
0.7	1.16937	1.20708
0.8	1.3375	1.3878
0.9	1.50344	1.58884
1	1.67	1.81559
1.1	1.83625	2.05734
1.2	2.00469	2.30631
1.3	2.17031	2.55307
1.4	2.33531	2.80875
1.5	2.50375	3.07274
1.6	2.67125	3.35125
1.7	2.83641	3.63959
1.8	3.00203	3.92736
1.9	3.17062	4.23216
2	3.33766	4.53498
2.1	3.50297	4.83844
2.2	3.66922	5.17646
2.3	3.83703	5.48423
2.4	4.00375	5.82062
2.5	4.16984	6.15496
2.6	4.33641	6.48278
2.7	4.50328	6.82072
2.8	4.66984	7.1694
2.9	4.83594	7.51215
3	5.00344	7.86108
3.1	5.17078	8.22522
3.2	5.33625	8.58919
3.3	5.50266	8.93625
3.4	5.67047	9.29858
3.5	5.83703	9.65971
3.6	6.00297	10.0318
3.7	6.16922	10.4045
3.8	6.33734	10.7882
3.9	6.50359	11.1656
4	6.66937	11.5401
4.1	6.83578	11.9403
4.2	7.00391	12.3298
4.3	7.16969	12.7247
4.4	7.33609	13.1126
4.5	7.50406	13.4989
4.6	7.67109	13.8861
4.7	7.83531	14.2897
4.8	8.00187	14.6812
4.9	8.17062	15.0946
5	8.33734	15.5176
5.1	8.50266	15.9126
5.2	8.66937	16.317
5.3	8.83719	16.7475
5.4	9.00344	17.1714
5.5	9.17015	17.5725
5.6	9.33672	17.9879
5.7	9.50375	18.421
5.8	9.67062	18.835
5.9	9.8364	19.2751
6	10.0028	19.6937
6.1	10.1711	20.1325
6.2	10.3372	20.5654
6.3	10.5025	21.0042
6.4	10.67	21.4304
6.5	10.8372	21.8782
6.6	11.0038	22.3282
6.7	11.1697	22.7569
6.8	11.3373	23.2221
6.9	11.5031	23.6636
7	11.6697	24.1107
7.1	11.8362	24.5497
7.2	12.0039	25.0304
7.3	12.1694	25.4721
7.4	12.3359	25.9321
7.5	12.5028	26.3672
7.6	12.6709	26.8423
7.7	12.8366	27.3037
7.8	13.0023	27.752
7.9	13.1703	28.2146
8	13.337	28.6832
8.1	13.5033	29.1565
8.2	13.6694	29.613
8.3	13.8375	30.0795
8.4	14.0033	30.5338
8.5	14.1698	31.0091
8.6	14.3361	31.4847
8.7	14.5033	31.955
8.8	14.6698	32.4378
8.9	14.8359	32.904
9	15.0038	33.3751
9.1	15.1713	33.8548
9.2	15.3367	34.316
9.3	15.5017	34.7791
9.4	15.67	35.2526
9.5	15.8373	35.7468
9.6	16.0033	36.2229
9.7	16.1692	36.6883
9.8	16.3375	37.1776
9.9	16.5034	37.655
10	16.6698	38.1209
10.1	16.8366	38.6059
10.2	17.0039	39.0869
10.3	17.1697	39.5562
10.4	17.3367	40.0408
10.5	17.5038	40.5369
10.6	17.67	41.014
10.7	17.837	41.5099
10.8	18.003	41.9743
10.9	18.1701	42.4608
11	18.3367	42.9334
11.1	18.5031	43.4213
11.2	18.6697	43.9056
11.3	18.8375	44.385
11.4	19.0031	44.8498
11.5	19.1694	45.3411
11.6	19.3362	45.8304
11.7	19.5039	46.3072
11.8	19.6701	46.7909
11.9	19.8356	47.2744
12	20.0034	47.7544
12.1	20.1703	48.2383
12.2	20.3367	48.7189
12.3	20.5028	49.1928
12.4	20.67	49.6714
12.5	20.837	50.1714
12.6	21.003	50.6442
12.7	21.1694	51.1242
12.8	21.3373	51.6294
12.9	21.5034	52.1189
13	21.6698	52.6076
13.1	21.8366	53.1032
13.2	22.0036	53.5961
13.3	22.1694	54.0677
13.4	22.3359	54.5596
13.5	22.5031	55.0479
13.6	22.6711	55.5333
13.7	22.8369	56.0093
13.8	23.003	56.4957
13.9	23.1695	56.972
14	23.3364	57.4458
14.1	23.5031	57.908
14.2	23.6695	58.3829
14.3	23.8373	58.8528
14.4	24.0033	59.2957
14.5	24.1695	59.7527
14.6	24.3367	60.2146
14.7	24.5042	60.6827
14.8	24.6701	61.1573
14.9	24.8361	61.6484
15	25.0042	62.139
15.1	25.1709	62.6482
15.2	25.3362	63.1658
15.3	25.5026	63.6576
15.4	25.6708	64.1809
15.5	25.8367	64.6999
15.6	26.0028	65.1961
15.7	26.1697	65.7014
15.8	26.3377	66.2158
15.9	26.5036	66.7199
16	26.6695	67.2265
16.1	26.8359	67.736
16.2	27.0041	68.239
16.3	27.1701	68.7222
16.4	27.3361	69.2125
16.5	27.5028	69.6822
16.6	27.6709	70.1108
16.7	27.8362	70.1449
16.8	28.0025	69.7228
16.9	28.1706	70.455
17	28.3366	71.1548
17.1	28.5031	71.8655
17.2	28.6692	72.543
17.3	28.8373	73.1722
17.4	29.0033	73.7595
17.5	29.1697	74.3322
17.6	29.3364	74.8777
17.7	29.5039	75.4411
17.8	29.6694	75.948
17.9	29.8359	76.4529
18	30.0034	76.949
18.1	30.1706	77.4413
18.2	30.3369	77.8921
18.3	30.5031	78.3636
18.4	30.6708	78.8115
18.5	30.8362	79.2962
18.6	31.0023	79.7926
18.7	31.1697	80.3376
18.8	31.3377	80.8939
18.9	31.5033	81.4424
19	31.6695	81.9865
19.1	31.8362	82.5444
19.2	32.0037	83.0929
19.3	32.1701	83.6209
19.4	32.3364	84.147
19.5	32.5031	84.6677
19.6	32.6716	85.1983
19.7	32.8369	85.6814
19.8	33.0017	86.1707
19.9	33.1708	86.6589
20	33.3373	87.1142
20.1	33.5025	87.4754
20.2	33.6689	87.3218
20.3	33.8376	86.5512
20.4	34.0039	87.4046
20.5	34.1695	88.201
20.6	34.3358	88.9898
20.7	34.5034	89.7283
20.8	34.67	90.377
20.9	34.8364	90.958
21	35.0037	91.5092
21.1	35.1703	92.0326
21.2	35.3367	92.5429
21.3	35.5022	93.0037
21.4	35.6705	93.4721
21.5	35.8372	93.8854
21.6	36.0028	94.2579
21.7	36.1694	94.3722
21.8	36.3375	92.784
21.9	36.5036	93.4453
22	36.6695	94.4711
22.1	36.8362	95.3149
22.2	37.0039	96.1263
22.3	37.1701	96.7917
22.4	37.3359	97.4143
22.5	37.503	97.9866
22.6	37.6708	98.5446
22.7	37.8364	99.0456
22.8	38.0028	99.5072
22.9	38.1709	99.996
23	38.337	100.46
23.1	38.5022	100.896
23.2	38.6689	101.34
23.3	38.8378	101.809
23.4	39.0037	102.238
23.5	39.1697	102.647
23.6	39.3362	103.081
23.7	39.5036	103.508
23.8	39.6701	103.915
23.9	39.8366	104.333
24	40.0037	104.729
24.1	40.1706	105.127
24.2	40.3372	105.486
24.3	40.503	105.837
24.4	40.67	106.189
24.5	40.8398	87.5536
24.508	40.8545	63.6676
