# Supplementary material for: Mechanical properties of a biodegradable self-expandable polydioxanone monofilament stent: In vitro force relaxation and its clinical relevance
Source: PLoS One. 2020 Jul 8;15(7):e0235842. doi: 10.1371/journal.pone.0235842 (PMC7343154; doi:10.1371/journal.pone.0235842)
Supplement: S4 File — (ZIP) [file pone.0235842.s004.zip › Tensile_Data/Tensile_Sample11.xlsx]

## Sheet: Specimen_RawData_1
Time	Axial Extension	Force
(s)	(mm)	(N)
0	0	0.11066
0.1	0.15156	0.10416
0.2	0.33203	0.25223
0.3	0.50187	0.62169
0.4	0.67047	0.60894
0.5	0.83687	0.70945
0.6	1.00297	1.10136
0.7	1.16937	1.08309
0.8	1.33766	1.16075
0.9	1.50328	1.55189
1	1.67016	1.60585
1.1	1.83641	1.67821
1.2	2.00437	2.13323
1.3	2.17	2.23487
1.4	2.33562	2.31268
1.5	2.50344	2.76937
1.6	2.67125	2.95051
1.7	2.83656	3.01629
1.8	3.00203	3.49944
1.9	3.17062	3.76447
2	3.33766	3.84244
2.1	3.50297	4.32052
2.2	3.66922	4.65427
2.3	3.83719	4.72809
2.4	4.00359	5.21615
2.5	4.16984	5.60312
2.6	4.33641	5.6944
2.7	4.50328	6.15131
2.8	4.66984	6.61803
2.9	4.83594	6.71234
3	5.00328	7.14516
3.1	5.17078	7.68461
3.2	5.33641	7.78279
3.3	5.50266	8.16857
3.4	5.67047	8.75727
3.5	5.83719	8.88689
3.6	6.00297	9.24059
3.7	6.16922	9.83035
3.8	6.33734	10.0267
3.9	6.50359	10.3279
4	6.66922	10.9381
4.1	6.83562	11.1885
4.2	7.00406	11.4448
4.3	7.16969	12.0869
4.4	7.33625	12.3841
4.5	7.50406	12.6071
4.6	7.67094	13.2233
4.7	7.83531	13.6016
4.8	8.00219	13.7942
4.9	8.17047	14.3702
5	8.33734	14.8529
5.1	8.50266	14.9973
5.2	8.66937	15.5248
5.3	8.83719	16.0934
5.4	9.00344	16.255
5.5	9.17	16.7123
5.6	9.33672	17.3286
5.7	9.5039	17.5345
5.8	9.67047	17.9257
5.9	9.83625	18.5748
6	10.0031	18.8525
6.1	10.1713	19.1777
6.2	10.3369	19.8349
6.3	10.5026	20.2062
6.4	10.67	20.4626
6.5	10.8372	21.1035
6.6	11.0036	21.5541
6.7	11.1695	21.7854
6.8	11.3372	22.3838
6.9	11.5031	22.942
7	11.6698	23.1589
7.1	11.8362	23.6742
7.2	12.0039	24.3142
7.3	12.1695	24.5465
7.4	12.3359	24.9763
7.5	12.5028	25.6623
7.6	12.6709	25.9696
7.7	12.8367	26.3252
7.8	13.0022	27.0111
7.9	13.1703	27.4091
8	13.337	27.6989
8.1	13.503	28.3452
8.2	13.6694	28.8564
8.3	13.8377	29.0975
8.4	14.0028	29.6886
8.5	14.17	30.2941
8.6	14.3362	30.5279
8.7	14.5033	31.0663
8.8	14.6698	31.739
8.9	14.8359	32.0134
9	15.0038	32.4393
9.1	15.1711	33.163
9.2	15.3369	33.5171
9.3	15.502	33.8364
9.4	15.6698	34.5538
9.5	15.837	35.0252
9.6	16.0034	35.2984
9.7	16.1694	35.9408
9.8	16.3373	36.527
9.9	16.5034	36.7802
10	16.6697	37.3946
10.1	16.8367	37.8628
10.2	17.0041	38.3507
10.3	17.1698	38.8353
10.4	17.3367	39.3239
10.5	17.5038	39.8047
10.6	17.67	40.2973
10.7	17.837	40.7901
10.8	18.0028	41.264
10.9	18.1701	41.7653
11	18.3367	42.261
11.1	18.503	42.7443
11.2	18.6697	43.2286
11.3	18.8373	43.7074
11.4	19.003	44.2013
11.5	19.1692	44.7053
11.6	19.3364	45.1775
11.7	19.5039	45.6768
11.8	19.6701	46.1681
11.9	19.8355	46.662
12	20.0034	47.1502
12.1	20.1703	47.6482
12.2	20.3369	48.1237
12.3	20.503	48.6153
12.4	20.6698	49.1195
12.5	20.8372	49.6031
12.6	21.0028	50.0918
12.7	21.1692	50.583
12.8	21.3375	51.0903
12.9	21.5036	51.5812
13	21.6697	52.0884
13.1	21.8366	52.576
13.2	22.0034	53.0843
13.3	22.1694	53.5827
13.4	22.3361	54.0775
13.5	22.5033	54.5761
13.6	22.6711	55.0838
13.7	22.8369	55.5749
13.8	23.0028	56.0454
13.9	23.1697	56.5355
14	23.3362	57.0161
14.1	23.5031	57.5131
14.2	23.6697	57.9877
14.3	23.8373	58.4808
14.4	24.0033	58.9551
14.5	24.1695	59.4339
14.6	24.3364	59.9194
14.7	24.5039	60.3955
14.8	24.6705	60.8719
14.9	24.8362	61.3368
15	25.0039	61.8274
15.1	25.1711	62.3041
15.2	25.3364	62.7634
15.3	25.503	63.257
15.4	25.6706	63.7436
15.5	25.8366	64.2331
15.6	26.0026	64.7423
15.7	26.1697	65.2372
15.8	26.3378	65.7391
15.9	26.5033	66.2585
16	26.6694	66.7582
16.1	26.8361	67.2686
16.2	27.0041	67.7836
16.3	27.1698	68.277
16.4	27.3359	68.7718
16.5	27.5022	69.2877
16.6	27.6713	69.8197
16.7	27.8362	70.2989
16.8	28.0025	70.8051
16.9	28.1706	71.3272
17	28.3367	71.8136
17.1	28.5033	72.303
17.2	28.6691	72.7905
17.3	28.8377	73.2916
17.4	29.0034	73.7706
17.5	29.1697	74.2287
17.6	29.3364	74.6948
17.7	29.5039	75.1546
17.8	29.6694	75.5651
17.9	29.8358	75.9711
18	30.0034	76.3924
18.1	30.1705	76.8717
18.2	30.3369	77.4061
18.3	30.503	77.9639
18.4	30.6709	78.5444
18.5	30.8362	79.112
18.6	31.0025	79.6685
18.7	31.1697	80.2256
18.8	31.3377	80.7664
18.9	31.5031	81.2771
19	31.6695	81.7657
19.1	31.8361	82.2459
19.2	32.0039	82.711
19.3	32.1701	83.0908
19.4	32.3362	83.3882
19.5	32.5031	83.5584
19.6	32.6714	83.7938
19.7	32.8369	84.2892
19.8	33.0019	84.9321
19.9	33.1708	85.6446
20	33.3372	86.2946
20.1	33.5028	86.8928
20.2	33.6691	87.4768
20.3	33.8375	88.0517
20.4	34.0037	88.593
20.5	34.1695	89.1109
20.6	34.3359	89.5972
20.7	34.5037	90.0751
20.8	34.6703	90.4707
20.9	34.8364	90.5137
21	35.0036	89.1908
21.1	35.1703	90.024
21.2	35.3366	90.9549
21.3	35.5022	91.7339
21.4	35.6703	92.5127
21.5	35.837	93.2024
21.6	36.003	93.8334
21.7	36.1694	94.425
21.8	36.3373	94.9874
21.9	36.5034	95.5096
22	36.6698	96.0327
22.1	36.8362	96.5342
22.2	37.0037	97.053
22.3	37.1701	97.5206
22.4	37.3359	97.9773
22.5	37.5033	98.4585
22.6	37.6706	98.9354
22.7	37.8362	99.3722
22.8	38.0027	99.8193
22.9	38.1706	100.259
23	38.3373	100.696
23.1	38.502	101.101
23.2	38.6686	101.492
23.3	38.838	101.93
23.4	39.0036	102.284
23.5	39.1695	102.594
23.6	39.3362	102.624
23.7	39.5037	100.421
23.8	39.67	101.156
23.9	39.8364	102.347
24	40.0037	103.281
24.1	40.1706	104.124
24.2	40.3372	104.834
24.3	40.5031	105.476
24.4	40.6698	106.038
24.5	40.8373	106.547
24.6	41.0034	107.028
24.7	41.1692	107.468
24.8	41.337	107.897
24.9	41.5036	108.314
25	41.6701	108.714
25.1	41.8362	109.098
25.2	42.0037	109.516
25.3	42.1695	109.871
25.4	42.3356	110.236
25.5	42.5036	110.627
25.6	42.6711	111.015
25.7	42.8359	111.356
25.8	43.0025	111.708
25.9	43.1701	112.072
26	43.337	112.421
26.1	43.5033	112.764
26.2	43.6689	113.107
26.3	43.8375	113.46
26.4	44.0033	113.781
26.5	44.1698	114.091
26.6	44.3362	114.382
26.7	44.5034	114.678
26.8	44.67	114.91
26.9	44.8367	115.024
27	45.0033	114.584
27.1	45.1701	113.328
27.2	45.3367	114.112
27.3	45.5023	115.133
27.4	45.6708	115.999
27.5	45.8372	116.712
27.6	46.0033	117.312
27.7	46.1686	117.816
27.8	46.3369	118.276
27.9	46.5036	118.639
28	46.6695	118.916
28.1	46.8362	119.186
28.2	47.0037	119.397
28.246	47.0848	68.1303
