# Supplementary material for: Mechanical properties of a biodegradable self-expandable polydioxanone monofilament stent: In vitro force relaxation and its clinical relevance
Source: PLoS One. 2020 Jul 8;15(7):e0235842. doi: 10.1371/journal.pone.0235842 (PMC7343154; doi:10.1371/journal.pone.0235842)
Supplement: S4 File — (ZIP) [file pone.0235842.s004.zip › Tensile_Data/Tensile_Sample12.xlsx]

## Sheet: Specimen_RawData_1
Time	Axial Extension	Force
(s)	(mm)	(N)
0	0	-0.02958
0.1	0.15141	0.10014
0.2	0.33203	0.20299
0.3	0.50187	0.30445
0.4	0.67047	0.41774
0.5	0.83672	0.53888
0.6	1.00328	0.68355
0.7	1.16937	0.84389
0.8	1.33766	0.97953
0.9	1.50328	1.12153
1	1.67	1.24308
1.1	1.83625	1.40119
1.2	2.00469	1.53434
1.3	2.17031	1.68792
1.4	2.33547	1.84132
1.5	2.50375	1.99751
1.6	2.67125	2.17054
1.7	2.83625	2.35346
1.8	3.00203	2.51729
1.9	3.17078	2.71499
2	3.33766	2.90753
2.1	3.50297	3.13078
2.2	3.66922	3.33314
2.3	3.83719	3.55284
2.4	4.00359	3.7871
2.5	4.16969	4.01421
2.6	4.33625	4.25662
2.7	4.50312	4.52038
2.8	4.66984	4.77281
2.9	4.83594	5.03855
3	5.00328	5.30356
3.1	5.17094	5.59457
3.2	5.33625	5.87689
3.3	5.50266	6.17137
3.4	5.67047	6.47011
3.5	5.83703	6.77585
3.6	6.00297	7.10051
3.7	6.16922	7.43517
3.8	6.33734	7.74686
3.9	6.50359	8.07264
4	6.66937	8.39862
4.1	6.83562	8.72778
4.2	7.00391	9.05974
4.3	7.16969	9.39194
4.4	7.33609	9.73334
4.5	7.50391	10.0718
4.6	7.67109	10.4244
4.7	7.83531	10.7625
4.8	8.00203	11.0993
4.9	8.17062	11.4656
5	8.33734	11.8398
5.1	8.50266	12.1996
5.2	8.66953	12.5464
5.3	8.83734	12.9413
5.4	9.00344	13.3097
5.5	9.17	13.6647
5.6	9.33672	14.0435
5.7	9.5039	14.4293
5.8	9.67047	14.7865
5.9	9.8364	15.1811
6	10.003	15.5496
6.1	10.1711	15.9422
6.2	10.3369	16.3229
6.3	10.5025	16.7001
6.4	10.6697	17.0988
6.5	10.8372	17.4816
6.6	11.0036	17.8827
6.7	11.1695	18.264
6.8	11.3373	18.6798
6.9	11.5031	19.0827
7	11.6697	19.484
7.1	11.8362	19.8825
7.2	12.0039	20.2902
7.3	12.1694	20.7035
7.4	12.3359	21.117
7.5	12.503	21.5253
7.6	12.6708	21.952
7.7	12.8367	22.363
7.8	13.0023	22.7635
7.9	13.1703	23.1951
8	13.337	23.6225
8.1	13.5031	24.0448
8.2	13.6694	24.4679
8.3	13.8375	24.9067
8.4	14.0031	25.3332
8.5	14.17	25.7474
8.6	14.3362	26.1834
8.7	14.5033	26.609
8.8	14.6698	27.0369
8.9	14.8359	27.4695
9	15.0036	27.8876
9.1	15.1713	28.3578
9.2	15.3369	28.7854
9.3	15.5017	29.1988
9.4	15.67	29.6434
9.5	15.8373	30.0999
9.6	16.0033	30.5388
9.7	16.1692	30.9698
9.8	16.3373	31.4381
9.9	16.5033	31.877
10	16.6698	32.3157
10.1	16.8366	32.7663
10.2	17.0039	33.2299
10.3	17.1697	33.6691
10.4	17.3367	34.1236
10.5	17.5036	34.5753
10.6	17.67	35.0188
10.7	17.8369	35.4627
10.8	18.0028	35.9087
10.9	18.1701	36.3744
11	18.3369	36.8206
11.1	18.5031	37.2606
11.2	18.6697	37.7133
11.3	18.8375	38.1893
11.4	19.003	38.6357
11.5	19.1694	39.0814
11.6	19.3361	39.5592
11.7	19.5041	40.0298
11.8	19.6701	40.4707
11.9	19.8356	40.9185
12	20.0034	41.3844
12.1	20.1705	41.8492
12.2	20.3369	42.2956
12.3	20.503	42.7618
12.4	20.6698	43.2178
12.5	20.8367	43.6711
12.6	21.003	44.1232
12.7	21.1695	44.5902
12.8	21.3375	45.0632
12.9	21.5034	45.5302
13	21.67	45.9748
13.1	21.8366	46.4296
13.2	22.0036	46.9201
13.3	22.1692	47.3638
13.4	22.3359	47.826
13.5	22.5031	48.2868
13.6	22.6709	48.7609
13.7	22.8367	49.2091
13.8	23.003	49.6623
13.9	23.1697	50.1266
14	23.3364	50.5887
14.1	23.503	51.0531
14.2	23.6697	51.5127
14.3	23.8372	51.9748
14.4	24.0033	52.4444
14.5	24.1694	52.8853
14.6	24.3367	53.363
14.7	24.5041	53.8133
14.8	24.67	54.2752
14.9	24.8362	54.7267
15	25.0041	55.1902
15.1	25.1709	55.652
15.2	25.3362	56.1
15.3	25.5031	56.561
15.4	25.6706	57.0178
15.5	25.8369	57.4672
15.6	26.0026	57.9013
15.7	26.1695	58.3666
15.8	26.338	58.8337
15.9	26.5033	59.2723
16	26.6694	59.7285
16.1	26.8356	60.1819
16.2	27.0042	60.6573
16.3	27.1701	61.1225
16.4	27.3359	61.5773
16.5	27.5028	62.0386
16.6	27.6709	62.5206
16.7	27.8362	62.9826
16.8	28.0025	63.4371
16.9	28.1706	63.9182
17	28.3366	64.3999
17.1	28.5033	64.8407
17.2	28.6692	65.3084
17.3	28.8375	65.8007
17.4	29.0033	66.2524
17.5	29.1697	66.7088
17.6	29.3364	67.1784
17.7	29.5041	67.6495
17.8	29.6694	68.0913
17.9	29.8358	68.5448
18	30.0036	68.9933
18.1	30.1705	69.4434
18.2	30.3369	69.9025
18.3	30.503	70.3515
18.4	30.6708	70.8251
18.5	30.8362	71.2919
18.6	31.0023	71.7591
18.7	31.1697	72.2544
18.8	31.3378	72.759
18.9	31.5034	73.232
19	31.6697	73.7112
19.1	31.8361	74.208
19.2	32.0039	74.7028
19.3	32.1701	75.151
19.4	32.3361	75.6265
19.5	32.5033	76.0936
19.6	32.6714	76.5888
19.7	32.8369	77.0324
19.8	33.0017	77.456
19.9	33.1708	77.9553
20	33.3373	78.4079
20.1	33.5027	78.8483
20.2	33.6689	79.3106
20.3	33.8376	79.7891
20.4	34.0034	80.2356
20.5	34.1697	80.7007
20.6	34.3362	81.1375
20.7	34.5034	81.5211
20.8	34.6701	81.7642
20.9	34.8366	81.3922
21	35.0036	81.3883
21.1	35.1703	82.0736
21.2	35.3366	82.7947
21.3	35.5023	83.5101
21.4	35.6703	84.199
21.5	35.8372	84.8415
21.6	36.0027	85.422
21.7	36.1695	85.9611
21.8	36.3375	86.5139
21.9	36.5037	87.0236
22	36.6695	87.4892
22.1	36.8362	87.9841
22.2	37.0039	88.4671
22.3	37.1703	88.9129
22.4	37.3358	89.3559
22.5	37.5028	89.793
22.6	37.6709	90.2236
22.7	37.8362	90.596
22.8	38.0025	90.9544
22.9	38.1708	91.2578
23	38.3373	91.3543
23.1	38.5022	91.3258
23.2	38.6687	91.7996
23.3	38.838	92.4882
23.4	39.0034	93.1269
23.5	39.1695	93.7395
23.6	39.3364	94.3322
23.7	39.5036	94.904
23.8	39.6701	95.4026
23.9	39.8367	95.8946
24	40.0037	96.3694
24.1	40.1705	96.8308
24.2	40.3375	97.2902
24.3	40.5031	97.7241
24.4	40.6698	98.1616
24.5	40.8375	98.5935
24.6	41.0031	98.9903
24.7	41.1692	99.3947
24.8	41.3372	99.7882
24.9	41.5036	100.077
25	41.6701	99.9932
25.1	41.8362	98.2599
25.2	42.0036	98.4922
25.3	42.1695	99.445
25.4	42.3359	100.336
25.5	42.5036	101.131
25.6	42.6709	101.885
25.7	42.8359	102.527
25.8	43.0025	103.103
25.9	43.1701	103.648
26	43.337	104.131
26.1	43.5033	104.573
26.2	43.6689	104.995
26.3	43.8376	105.432
26.4	44.0033	105.824
26.5	44.1698	106.236
26.6	44.3364	106.621
26.7	44.5037	107.027
26.8	44.6698	107.393
26.9	44.8366	107.775
27	45.0033	108.154
27.1	45.1701	108.532
27.2	45.3369	108.923
27.3	45.5023	109.27
27.4	45.6706	109.644
27.5	45.8373	110.007
27.6	46.0033	110.326
27.7	46.1684	110.678
27.8	46.3369	111.048
27.9	46.5037	111.394
28	46.6698	111.717
28.1	46.8362	112.068
28.2	47.0037	112.409
28.3	47.1698	112.727
28.4	47.3358	113.038
28.5	47.5039	113.362
28.6	47.6708	113.696
28.7	47.8367	113.981
28.8	48.0033	114.276
28.9	48.1706	114.578
29	48.3362	114.832
29.1	48.5036	115.116
29.2	48.6698	115.344
29.3	48.837	115.556
29.4	49.0072	73.9964
29.402	49.0108	67.3986
