# Supplementary material for: Mechanical properties of a biodegradable self-expandable polydioxanone monofilament stent: In vitro force relaxation and its clinical relevance
Source: PLoS One. 2020 Jul 8;15(7):e0235842. doi: 10.1371/journal.pone.0235842 (PMC7343154; doi:10.1371/journal.pone.0235842)
Supplement: S4 File — (ZIP) [file pone.0235842.s004.zip › Tensile_Data/Tensile_Sample13.xlsx]

## Sheet: Specimen_RawData_1
Time	Axial Extension	Force
(s)	(mm)	(N)
0	0	-0.01941
0.1	0.15141	0.14071
0.2	0.33219	0.30592
0.3	0.50187	0.43441
0.4	0.67016	0.6015
0.5	0.83687	0.76124
0.6	1.00328	0.91458
0.7	1.16937	1.05402
0.8	1.3375	1.19463
0.9	1.50344	1.34548
1	1.66984	1.51035
1.1	1.83625	1.6934
1.2	2.00453	1.85153
1.3	2.17047	2.05423
1.4	2.33547	2.26796
1.5	2.50375	2.48657
1.6	2.67094	2.72613
1.7	2.83656	2.95695
1.8	3.00219	3.18011
1.9	3.17078	3.43445
2	3.33766	3.69679
2.1	3.50297	3.94919
2.2	3.66922	4.22946
2.3	3.83719	4.51655
2.4	4.00359	4.78592
2.5	4.16953	5.08635
2.6	4.33641	5.38228
2.7	4.50328	5.68075
2.8	4.66984	5.99587
2.9	4.83578	6.32275
3	5.00344	6.6529
3.1	5.17094	6.98273
3.2	5.33625	7.32057
3.3	5.50266	7.65173
3.4	5.67047	8.01673
3.5	5.83703	8.35992
3.6	6.00297	8.71729
3.7	6.16937	9.07788
3.8	6.33734	9.44355
3.9	6.50375	9.80276
4	6.66937	10.1814
4.1	6.83562	10.5347
4.2	7.00391	10.9096
4.3	7.16969	11.2869
4.4	7.33609	11.6706
4.5	7.50391	12.0453
4.6	7.67094	12.4326
4.7	7.83547	12.8359
4.8	8.00203	13.223
4.9	8.17078	13.6144
5	8.33719	14.0124
5.1	8.50281	14.3995
5.2	8.66937	14.811
5.3	8.8375	15.2184
5.4	9.00344	15.613
5.5	9.17015	16.0152
5.6	9.33672	16.4269
5.7	9.50359	16.8338
5.8	9.67047	17.25
5.9	9.83656	17.6669
6	10.0027	18.0856
6.1	10.1711	18.5032
6.2	10.337	18.9208
6.3	10.5025	19.3597
6.4	10.6698	19.7826
6.5	10.8372	20.2025
6.6	11.0034	20.6445
6.7	11.1697	21.077
6.8	11.3373	21.5081
6.9	11.503	21.9358
7	11.6697	22.3806
7.1	11.8364	22.8227
7.2	12.0041	23.2655
7.3	12.1694	23.6945
7.4	12.3359	24.1407
7.5	12.503	24.5917
7.6	12.6708	25.0474
7.7	12.8367	25.5036
7.8	13.0022	25.9438
7.9	13.1705	26.3886
8	13.3369	26.8557
8.1	13.5033	27.2958
8.2	13.6694	27.7515
8.3	13.8375	28.2099
8.4	14.0033	28.6748
8.5	14.1698	29.1215
8.6	14.3362	29.575
8.7	14.5033	30.0424
8.8	14.67	30.5023
8.9	14.8359	30.9614
9	15.0038	31.4298
9.1	15.1713	31.8971
9.2	15.3367	32.3637
9.3	15.5017	32.8161
9.4	15.6701	33.2919
9.5	15.8373	33.7819
9.6	16.0033	34.2447
9.7	16.1691	34.7151
9.8	16.3375	35.1868
9.9	16.5033	35.6571
10	16.6698	36.1378
10.1	16.8366	36.6116
10.2	17.0038	37.0847
10.3	17.1698	37.5644
10.4	17.3369	38.0392
10.5	17.5038	38.5106
10.6	17.67	38.9804
10.7	17.8367	39.468
10.8	18.003	39.9267
10.9	18.1701	40.4187
11	18.3367	40.9094
11.1	18.503	41.3746
11.2	18.6698	41.848
11.3	18.8373	42.3389
11.4	19.0031	42.8159
11.5	19.1692	43.2787
11.6	19.3364	43.7781
11.7	19.5041	44.2603
11.8	19.67	44.7225
11.9	19.8355	45.2027
12	20.0034	45.6962
12.1	20.1703	46.1844
12.2	20.3367	46.6656
12.3	20.5028	47.1464
12.4	20.6698	47.6494
12.5	20.8373	48.1255
12.6	21.003	48.6046
12.7	21.1695	49.1021
12.8	21.3375	49.5981
12.9	21.5034	50.0733
13	21.6698	50.5817
13.1	21.8367	51.0703
13.2	22.0034	51.5701
13.3	22.1694	52.0427
13.4	22.3361	52.5271
13.5	22.5033	53.0241
13.6	22.6711	53.5234
13.7	22.8367	53.9923
13.8	23.003	54.4734
13.9	23.1697	54.9723
14	23.3361	55.4564
14.1	23.5033	55.9378
14.2	23.6695	56.415
14.3	23.8373	56.9228
14.4	24.0034	57.3884
14.5	24.1695	57.8765
14.6	24.3364	58.3692
14.7	24.5042	58.8499
14.8	24.6701	59.3277
14.9	24.8361	59.8093
15	25.0039	60.2885
15.1	25.1711	60.7889
15.2	25.3362	61.2704
15.3	25.5031	61.7375
15.4	25.6703	62.2305
15.5	25.8367	62.7214
15.6	26.0028	63.1964
15.7	26.1692	63.6882
15.8	26.3381	64.1962
15.9	26.5034	64.6567
16	26.6697	65.164
16.1	26.8358	65.6561
16.2	27.0041	66.1505
16.3	27.17	66.6347
16.4	27.3361	67.1196
16.5	27.5026	67.6073
16.6	27.6709	68.1128
16.7	27.8364	68.5756
16.8	28.0026	69.0614
16.9	28.1706	69.5554
17	28.3366	70.0409
17.1	28.5031	70.5112
17.2	28.6692	70.9849
17.3	28.8373	71.4811
17.4	29.0031	71.9458
17.5	29.1698	72.4089
17.6	29.3366	72.8861
17.7	29.5041	73.3767
17.8	29.6694	73.8612
17.9	29.8358	74.3631
18	30.0036	74.8764
18.1	30.1705	75.3933
18.2	30.337	75.887
18.3	30.503	76.41
18.4	30.6709	76.9295
18.5	30.8361	77.4283
18.6	31.0023	77.9166
18.7	31.1697	78.4039
18.8	31.3378	78.9176
18.9	31.5034	79.402
19	31.6697	79.8663
19.1	31.8361	80.354
19.2	32.0039	80.851
19.3	32.1703	81.3088
19.4	32.3361	81.7827
19.5	32.5033	82.2343
19.6	32.6714	82.6394
19.7	32.8369	82.1317
19.8	33.0019	81.0808
19.9	33.1706	82.2929
20	33.3373	83.17
20.1	33.5023	83.992
20.2	33.6691	84.7485
20.3	33.8376	85.4437
20.4	34.0036	86.0685
20.5	34.1695	86.6394
20.6	34.3361	87.1921
20.7	34.5034	87.7353
20.8	34.6701	88.2472
20.9	34.8362	88.7574
21	35.0034	89.2596
21.1	35.1703	89.7227
21.2	35.3367	90.2065
21.3	35.5022	90.6118
21.4	35.6703	91.0386
21.5	35.8373	91.4003
21.6	36.003	91.6822
21.7	36.1695	91.8959
21.8	36.337	92.2721
21.9	36.5037	92.8149
22	36.6697	93.4146
22.1	36.8361	94.0403
22.2	37.0037	94.6488
22.3	37.1703	95.1825
22.4	37.3359	95.7237
22.5	37.503	96.2246
22.6	37.6708	96.7398
22.7	37.8364	97.2036
22.8	38.0025	97.67
22.9	38.1709	98.1562
23	38.3372	98.5988
23.1	38.5022	99.0329
23.2	38.6687	99.4882
23.3	38.8378	99.9593
23.4	39.0036	100.379
23.5	39.1695	100.8
23.6	39.3362	101.224
23.7	39.5036	101.623
23.8	39.6703	102.01
23.9	39.8366	102.375
24	40.0034	102.756
24.1	40.1708	103.025
24.2	40.3373	100.314
24.3	40.5031	99.3341
24.4	40.6698	101.086
24.5	40.8375	102.334
24.6	41.0033	103.146
24.7	41.1697	102.81
24.718	41.2033	59.1046
