# Supplementary material for: Mechanical properties of a biodegradable self-expandable polydioxanone monofilament stent: In vitro force relaxation and its clinical relevance
Source: PLoS One. 2020 Jul 8;15(7):e0235842. doi: 10.1371/journal.pone.0235842 (PMC7343154; doi:10.1371/journal.pone.0235842)
Supplement: S4 File — (ZIP) [file pone.0235842.s004.zip › Tensile_Data/Tensile_Sample14.xlsx]

## Sheet: Specimen_RawData_1
Time	Axial Extension	Force
(s)	(mm)	(N)
0	0	0.00463
0.1	0.15156	0.17378
0.2	0.33219	0.34483
0.3	0.50203	0.49479
0.4	0.67047	0.68867
0.5	0.83672	0.86696
0.6	1.00312	1.05523
0.7	1.16922	1.23832
0.8	1.33766	1.42865
0.9	1.50359	1.60202
1	1.67	1.78595
1.1	1.83625	1.98527
1.2	2.00453	2.20313
1.3	2.17016	2.43753
1.4	2.33516	2.6884
1.5	2.50359	2.94855
1.6	2.67125	3.19489
1.7	2.83656	3.46715
1.8	3.00234	3.74916
1.9	3.17078	4.05944
2	3.3375	4.36351
2.1	3.50312	4.68248
2.2	3.66922	4.9978
2.3	3.83734	5.31984
2.4	4.00359	5.63914
2.5	4.16969	5.96894
2.6	4.33641	6.29492
2.7	4.50344	6.64666
2.8	4.66984	6.98103
2.9	4.83578	7.33034
3	5.00344	7.66362
3.1	5.17094	8.02945
3.2	5.33625	8.3842
3.3	5.50281	8.74501
3.4	5.67047	9.0978
3.5	5.83703	9.46062
3.6	6.00281	9.82608
3.7	6.16937	10.2001
3.8	6.33734	10.584
3.9	6.50375	10.948
4	6.66922	11.3282
4.1	6.83562	11.702
4.2	7.00391	12.1014
4.3	7.16969	12.4962
4.4	7.33594	12.8879
4.5	7.50391	13.2754
4.6	7.67109	13.6716
4.7	7.83531	14.0543
4.8	8.00187	14.4524
4.9	8.17078	14.8468
5	8.33734	15.2526
5.1	8.50281	15.6395
5.2	8.66937	16.0368
5.3	8.83734	16.4484
5.4	9.00344	16.861
5.5	9.16984	17.2793
5.6	9.33672	17.6957
5.7	9.50359	18.1201
5.8	9.67062	18.5275
5.9	9.83656	18.948
6	10.003	19.3832
6.1	10.1711	19.8124
6.2	10.3369	20.2343
6.3	10.5026	20.664
6.4	10.6695	21.0983
6.5	10.8373	21.5415
6.6	11.0036	21.9691
6.7	11.1697	22.41
6.8	11.3373	22.8449
6.9	11.503	23.2845
7	11.6698	23.7246
7.1	11.8364	24.1638
7.2	12.0039	24.6149
7.3	12.1694	25.0641
7.4	12.3359	25.519
7.5	12.503	25.9734
7.6	12.6708	26.4324
7.7	12.8367	26.8762
7.8	13.0022	27.3188
7.9	13.1705	27.7838
8	13.3369	28.2468
8.1	13.5033	28.6944
8.2	13.6694	29.1468
8.3	13.8375	29.6107
8.4	14.0033	30.0961
8.5	14.1698	30.5524
8.6	14.3362	31.0165
8.7	14.5033	31.4885
8.8	14.6698	31.9629
8.9	14.8359	32.4308
9	15.0036	32.9032
9.1	15.1711	33.3777
9.2	15.3367	33.858
9.3	15.5019	34.3147
9.4	15.6698	34.8056
9.5	15.8373	35.2981
9.6	16.0033	35.7582
9.7	16.1692	36.2423
9.8	16.3373	36.7379
9.9	16.5034	37.2025
10	16.6698	37.694
10.1	16.8367	38.1899
10.2	17.0041	38.6711
10.3	17.1697	39.1423
10.4	17.3367	39.6249
10.5	17.5036	40.1259
10.6	17.67	40.6062
10.7	17.837	41.0948
10.8	18.0028	41.5758
10.9	18.1701	42.0722
11	18.3367	42.5498
11.1	18.503	43.0277
11.2	18.6695	43.5355
11.3	18.8375	44.007
11.4	19.0031	44.4901
11.5	19.1691	44.9779
11.6	19.3364	45.4631
11.7	19.5041	45.9642
11.8	19.6701	46.4366
11.9	19.8355	46.9399
12	20.0033	47.4279
12.1	20.1703	47.9258
12.2	20.3367	48.4226
12.3	20.5028	48.9161
12.4	20.6698	49.4059
12.5	20.837	49.9096
12.6	21.003	50.3878
12.7	21.1694	50.8916
12.8	21.3373	51.3935
12.9	21.5036	51.8725
13	21.6698	52.3647
13.1	21.8366	52.8469
13.2	22.0036	53.3416
13.3	22.1695	53.8107
13.4	22.3358	54.2918
13.5	22.5033	54.8092
13.6	22.6711	55.2991
13.7	22.8367	55.767
13.8	23.003	56.2527
13.9	23.1698	56.7501
14	23.3362	57.2251
14.1	23.5031	57.7002
14.2	23.6697	58.181
14.3	23.8373	58.6884
14.4	24.0033	59.1562
14.5	24.1695	59.6522
14.6	24.3366	60.1372
14.7	24.5042	60.6329
14.8	24.6701	61.1127
14.9	24.8361	61.6148
15	25.0041	62.1068
15.1	25.1709	62.6071
15.2	25.3361	63.0827
15.3	25.5033	63.5942
15.4	25.6708	64.082
15.5	25.8369	64.5855
15.6	26.0028	65.0635
15.7	26.1697	65.5781
15.8	26.338	66.0828
15.9	26.5033	66.5625
16	26.6694	67.0582
16.1	26.8359	67.5431
16.2	27.0041	68.0472
16.3	27.1698	68.5228
16.4	27.3361	68.9981
16.5	27.5026	69.4896
16.6	27.6709	69.9904
16.7	27.8361	70.4512
16.8	28.0025	70.97
16.9	28.1706	71.4844
17	28.3366	71.996
17.1	28.5033	72.4977
17.2	28.6692	72.9983
17.3	28.8375	73.5176
17.4	29.0034	74.0194
17.5	29.1698	74.5117
17.6	29.3364	75.0015
17.7	29.5041	75.5074
17.8	29.6694	75.9869
17.9	29.8359	76.4672
18	30.0034	76.9592
18.1	30.1705	77.4556
18.2	30.3367	77.9222
18.3	30.503	78.413
18.4	30.6708	78.8889
18.5	30.8362	79.3294
18.6	31.0023	79.7155
18.7	31.1697	79.635
18.8	31.3377	79.0174
18.9	31.5036	79.7913
19	31.6695	80.6542
19.1	31.8362	81.4566
19.2	32.0037	82.1824
19.3	32.1703	82.8517
19.4	32.3362	83.4772
19.5	32.5033	84.0605
19.6	32.6716	84.6369
19.7	32.8369	85.167
19.8	33.0019	85.6799
19.9	33.1708	86.2149
20	33.3373	86.698
20.1	33.5023	87.1194
20.2	33.6689	87.4812
20.3	33.8375	87.037
20.4	34.0036	86.5156
20.5	34.1697	87.5114
20.6	34.3362	88.3116
20.7	34.5034	89.1283
20.8	34.6698	89.8434
20.9	34.8362	90.511
21	35.0036	91.1304
21.1	35.1701	91.7083
21.2	35.3367	92.2625
21.3	35.5025	92.8039
21.4	35.6705	93.3265
21.5	35.8373	93.8457
21.6	36.003	94.3415
21.7	36.1697	94.8295
21.8	36.3373	95.3241
21.9	36.5036	95.7888
22	36.6695	96.2272
22.1	36.8362	96.6886
22.2	37.0039	97.1409
22.3	37.1703	97.5071
22.4	37.3359	97.651
22.5	37.503	94.4842
22.6	37.6708	95.5773
22.7	37.8364	96.9032
22.8	38.0027	97.9254
22.9	38.1708	98.8328
23	38.3372	99.6113
23.1	38.502	100.266
23.2	38.6686	100.891
23.3	38.8378	101.477
23.4	39.0036	101.997
23.5	39.1695	102.486
23.6	39.3366	102.961
23.7	39.5036	103.433
23.8	39.67	103.883
23.9	39.8367	104.328
24	40.0037	104.764
24.1	40.1706	105.199
24.2	40.3373	105.614
24.3	40.5031	106.028
24.4	40.6698	106.465
24.5	40.8375	106.878
24.6	41.0033	107.293
24.7	41.1692	107.694
24.8	41.337	108.117
24.9	41.5036	108.486
25	41.6701	108.873
25.1	41.8362	109.258
25.2	42.0034	109.633
25.3	42.1697	109.965
25.4	42.3358	110.281
25.5	42.5036	110.537
25.6	42.6711	109.01
25.7	42.8356	107.919
25.8	43.0025	109.426
25.9	43.17	110.493
26	43.337	111.358
26.1	43.5031	112.118
26.2	43.6687	112.767
26.3	43.8375	113.359
26.4	44.0033	113.841
26.5	44.1697	114.295
26.6	44.3362	114.704
26.7	44.5037	115.1
26.8	44.6698	115.442
26.9	44.8366	115.789
27	45.0031	116.144
27.1	45.1703	116.485
27.2	45.3367	116.81
27.3	45.5023	117.129
27.4	45.6708	117.474
27.5	45.8373	117.804
27.6	46.0033	118.076
27.7	46.1683	118.374
27.8	46.337	118.722
27.9	46.5037	118.982
28	46.6698	119.223
28.1	46.8367	118.278
28.118	46.8713	67.5106
