# Supplementary material for: Mechanical properties of a biodegradable self-expandable polydioxanone monofilament stent: In vitro force relaxation and its clinical relevance
Source: PLoS One. 2020 Jul 8;15(7):e0235842. doi: 10.1371/journal.pone.0235842 (PMC7343154; doi:10.1371/journal.pone.0235842)
Supplement: S4 File — (ZIP) [file pone.0235842.s004.zip › Tensile_Data/Tensile_Sample15.xlsx]

## Sheet: Specimen_RawData_1
Time	Axial Extension	Force
(s)	(mm)	(N)
0	0	-0.0279
0.1	0.15125	0.09665
0.2	0.33219	0.21338
0.3	0.50203	0.29996
0.4	0.67047	0.41749
0.5	0.83672	0.54913
0.6	1.00312	0.68162
0.7	1.16937	0.81921
0.8	1.33766	0.96005
0.9	1.50359	1.08403
1	1.67	1.21549
1.1	1.83625	1.36409
1.2	2.00453	1.50744
1.3	2.17031	1.65795
1.4	2.33547	1.79089
1.5	2.50391	1.92843
1.6	2.67109	2.09727
1.7	2.83609	2.26547
1.8	3.00219	2.42457
1.9	3.17078	2.59483
2	3.3375	2.78373
2.1	3.50297	2.952
2.2	3.66922	3.15229
2.3	3.83734	3.3477
2.4	4.00344	3.54906
2.5	4.16953	3.76295
2.6	4.33641	3.96736
2.7	4.50328	4.19298
2.8	4.66984	4.42655
2.9	4.83578	4.6618
3	5.00344	4.90015
3.1	5.17094	5.14464
3.2	5.33641	5.39682
3.3	5.50281	5.66089
3.4	5.67047	5.93668
3.5	5.83703	6.21073
3.6	6.00297	6.47802
3.7	6.16937	6.76817
3.8	6.33734	7.04872
3.9	6.50391	7.34511
4	6.66922	7.64141
4.1	6.83562	7.95418
4.2	7.00391	8.24124
4.3	7.16937	8.56876
4.4	7.33625	8.86714
4.5	7.50391	9.19106
4.6	7.67109	9.50218
4.7	7.83547	9.81957
4.8	8.00203	10.1504
4.9	8.17094	10.4733
5	8.33734	10.8075
5.1	8.50297	11.1432
5.2	8.66937	11.4657
5.3	8.8375	11.8011
5.4	9.00344	12.1364
5.5	9.17	12.4684
5.6	9.33672	12.8278
5.7	9.50359	13.1755
5.8	9.67062	13.5228
5.9	9.83656	13.8676
6	10.0028	14.2242
6.1	10.1711	14.5841
6.2	10.3369	14.9237
6.3	10.5025	15.2936
6.4	10.67	15.6411
6.5	10.837	16.0109
6.6	11.0036	16.366
6.7	11.1697	16.724
6.8	11.3373	17.0957
6.9	11.5031	17.4585
7	11.6697	17.8224
7.1	11.8364	18.1969
7.2	12.0039	18.5757
7.3	12.1694	18.9293
7.4	12.3359	19.3219
7.5	12.5031	19.6861
7.6	12.6708	20.0651
7.7	12.8367	20.4523
7.8	13.0022	20.8301
7.9	13.1705	21.2015
8	13.3369	21.5994
8.1	13.5033	21.9873
8.2	13.6692	22.3634
8.3	13.8375	22.7565
8.4	14.0031	23.1462
8.5	14.1697	23.5367
8.6	14.3362	23.9388
8.7	14.5031	24.3271
8.8	14.6698	24.7307
8.9	14.8359	25.1214
9	15.0038	25.5189
9.1	15.1711	25.9332
9.2	15.3367	26.3269
9.3	15.5019	26.7091
9.4	15.67	27.116
9.5	15.837	27.5352
9.6	16.0033	27.9354
9.7	16.1692	28.3301
9.8	16.3373	28.7548
9.9	16.5034	29.1512
10	16.6698	29.5586
10.1	16.8366	29.977
10.2	17.0039	30.3865
10.3	17.1698	30.7979
10.4	17.3367	31.2092
10.5	17.5038	31.6221
10.6	17.67	32.0344
10.7	17.837	32.448
10.8	18.0026	32.8647
10.9	18.1701	33.2791
11	18.3367	33.7017
11.1	18.503	34.1097
11.2	18.6698	34.5367
11.3	18.8373	34.9695
11.4	19.0031	35.367
11.5	19.1692	35.8064
11.6	19.3364	36.237
11.7	19.5039	36.6494
11.8	19.6701	37.0872
11.9	19.8356	37.5033
12	20.0034	37.9178
12.1	20.1705	38.3507
12.2	20.3369	38.7724
12.3	20.503	39.2058
12.4	20.67	39.6311
12.5	20.837	40.0692
12.6	21.0028	40.4949
12.7	21.1697	40.9252
12.8	21.3373	41.367
12.9	21.5034	41.7937
13	21.6698	42.2255
13.1	21.8367	42.6543
13.2	22.0034	43.0963
13.3	22.1695	43.5147
13.4	22.3359	43.9489
13.5	22.5033	44.3925
13.6	22.6711	44.8117
13.7	22.8367	45.2469
13.8	23.003	45.6652
13.9	23.1697	46.0943
14	23.3364	46.5298
14.1	23.5031	46.9592
14.2	23.6695	47.3995
14.3	23.8373	47.8555
14.4	24.0034	48.2731
14.5	24.1694	48.7149
14.6	24.3362	49.1657
14.7	24.5044	49.5983
14.8	24.6701	50.0359
14.9	24.8361	50.4647
15	25.0042	50.9195
15.1	25.1711	51.3437
15.2	25.3361	51.7763
15.3	25.5031	52.2149
15.4	25.6708	52.6567
15.5	25.8366	53.0725
15.6	26.003	53.4996
15.7	26.1695	53.9277
15.8	26.3378	54.3525
15.9	26.5034	54.7629
16	26.6694	55.1965
16.1	26.8359	55.6425
16.2	27.0039	56.0775
16.3	27.17	56.5151
16.4	27.3361	56.9553
16.5	27.5026	57.4012
16.6	27.6706	57.8488
16.7	27.8361	58.2871
16.8	28.0023	58.7207
16.9	28.1705	59.1593
17	28.3367	59.6102
17.1	28.5033	60.0354
17.2	28.6694	60.4709
17.3	28.8375	60.9149
17.4	29.0031	61.343
17.5	29.1698	61.7654
17.6	29.3362	62.1832
17.7	29.5041	62.5893
17.8	29.6695	62.9106
17.9	29.8359	62.5968
18	30.0036	62.3963
18.1	30.1705	63.1281
18.2	30.3369	63.7975
18.3	30.5028	64.4542
18.4	30.6708	65.063
18.5	30.8362	65.6278
18.6	31.0023	66.1583
18.7	31.1697	66.6779
18.8	31.338	67.2106
18.9	31.5036	67.6787
19	31.6697	68.1371
19.1	31.8359	68.5874
19.2	32.0041	69.0399
19.3	32.1703	69.4637
19.4	32.3364	69.872
19.5	32.5034	70.2371
19.6	32.6712	70.5946
19.7	32.837	70.9673
19.8	33.002	71.4328
19.9	33.1706	71.9793
20	33.3372	72.5119
20.1	33.5027	73.0409
20.2	33.6689	73.5662
20.3	33.8375	74.0926
20.4	34.0036	74.584
20.5	34.1695	75.0803
20.6	34.3361	75.5887
20.7	34.5036	76.0726
20.8	34.67	76.5421
20.9	34.8362	77.0164
21	35.0037	77.4916
21.1	35.1703	77.9576
21.2	35.3367	78.3759
21.3	35.5023	78.7394
21.4	35.6703	77.6577
21.5	35.8373	77.1243
21.6	36.0028	78.1642
21.7	36.1694	79.0166
21.8	36.3373	79.7697
21.9	36.5036	80.487
22	36.6697	81.1308
22.1	36.8361	81.7232
22.2	37.0037	82.2491
22.3	37.1703	82.7348
22.4	37.3358	83.1987
22.5	37.5028	83.576
22.6	37.6708	82.1912
22.7	37.8364	82.1733
22.8	38.0027	83.3202
22.9	38.1706	84.1049
23	38.3372	84.8679
23.1	38.502	85.5436
23.2	38.6686	86.1647
23.3	38.8378	86.7887
23.4	39.0036	87.3265
23.5	39.1695	87.8462
23.6	39.3364	88.3618
23.7	39.5037	88.8785
23.8	39.67	89.3344
23.9	39.8367	89.8165
24	40.0037	90.2817
24.1	40.1706	90.7482
24.2	40.3375	91.2027
24.3	40.5031	91.645
24.4	40.6697	92.0875
24.5	40.8375	92.5353
24.6	41.0034	92.9553
24.7	41.1692	93.3731
24.8	41.337	93.799
24.9	41.5034	94.1946
25	41.67	94.5797
25.1	41.8383	80.8081
25.11	41.8566	54.5047
