# Supplementary material for: Mechanical properties of a biodegradable self-expandable polydioxanone monofilament stent: In vitro force relaxation and its clinical relevance
Source: PLoS One. 2020 Jul 8;15(7):e0235842. doi: 10.1371/journal.pone.0235842 (PMC7343154; doi:10.1371/journal.pone.0235842)
Supplement: S4 File — (ZIP) [file pone.0235842.s004.zip › Tensile_Data/Tensile_Sample16.xlsx]

## Sheet: Specimen_RawData_1
Time	Axial Extension	Force
(s)	(mm)	(N)
0	0	-0.00339
0.1	0.15125	0.09857
0.2	0.33203	0.19692
0.3	0.50203	0.3029
0.4	0.67047	0.40822
0.5	0.83672	0.51867
0.6	1.00312	0.6249
0.7	1.16937	0.72044
0.8	1.33766	0.77898
0.9	1.50359	0.86574
1	1.66984	0.97603
1.1	1.83609	1.10827
1.2	2.00453	1.26215
1.3	2.17047	1.43766
1.4	2.33531	1.58883
1.5	2.50375	1.72958
1.6	2.67109	1.88438
1.7	2.83625	2.03318
1.8	3.00234	2.21506
1.9	3.17078	2.41196
2	3.3375	2.62843
2.1	3.50312	2.83387
2.2	3.66922	3.02273
2.3	3.83734	3.25344
2.4	4.00344	3.46471
2.5	4.16969	3.70126
2.6	4.33625	3.93105
2.7	4.50312	4.19068
2.8	4.67	4.44444
2.9	4.83594	4.69131
3	5.00344	4.96255
3.1	5.17094	5.23464
3.2	5.33625	5.50105
3.3	5.50266	5.79903
3.4	5.67031	6.07897
3.5	5.83703	6.37404
3.6	6.00297	6.68649
3.7	6.16937	7.00888
3.8	6.33734	7.31135
3.9	6.50391	7.63058
4	6.66922	7.95534
4.1	6.83562	8.28552
4.2	7.00375	8.61362
4.3	7.16953	8.93976
4.4	7.33609	9.2804
4.5	7.50391	9.61853
4.6	7.67125	9.96444
4.7	7.83547	10.3052
4.8	8.00219	10.6421
4.9	8.17094	10.9993
5	8.33719	11.3624
5.1	8.50297	11.7036
5.2	8.66937	12.0558
5.3	8.83734	12.4322
5.4	9.00359	12.8015
5.5	9.17	13.1616
5.6	9.33656	13.5434
5.7	9.50359	13.9166
5.8	9.67062	14.2916
5.9	9.83656	14.6555
6	10.003	15.0438
6.1	10.1711	15.4269
6.2	10.337	15.7952
6.3	10.5025	16.1805
6.4	10.67	16.5645
6.5	10.837	16.9588
6.6	11.0036	17.3573
6.7	11.1697	17.7344
6.8	11.3373	18.1279
6.9	11.503	18.5339
7	11.6697	18.914
7.1	11.8364	19.3099
7.2	12.0039	19.72
7.3	12.1694	20.1236
7.4	12.3359	20.5277
7.5	12.503	20.9229
7.6	12.6709	21.347
7.7	12.8367	21.7475
7.8	13.0022	22.1442
7.9	13.1705	22.555
8	13.337	22.9779
8.1	13.5031	23.378
8.2	13.6694	23.7864
8.3	13.8373	24.2228
8.4	14.0033	24.6373
8.5	14.1697	25.0481
8.6	14.3361	25.4781
8.7	14.5031	25.8916
8.8	14.67	26.3304
8.9	14.8361	26.7455
9	15.0036	27.1685
9.1	15.1711	27.6139
9.2	15.3367	28.0231
9.3	15.5019	28.4396
9.4	15.67	28.872
9.5	15.8372	29.3101
9.6	16.0033	29.7362
9.7	16.1692	30.1619
9.8	16.3373	30.5958
9.9	16.5034	31.0269
10	16.6697	31.4664
10.1	16.8366	31.8992
10.2	17.0041	32.346
10.3	17.1698	32.7718
10.4	17.3367	33.1964
10.5	17.5038	33.6458
10.6	17.67	34.0802
10.7	17.8369	34.5267
10.8	18.0028	34.954
10.9	18.1701	35.3954
11	18.3366	35.8431
11.1	18.503	36.2873
11.2	18.6698	36.7238
11.3	18.8375	37.1769
11.4	19.003	37.6103
11.5	19.1692	38.0257
11.6	19.3366	38.4923
11.7	19.5041	38.9476
11.8	19.6703	39.3791
11.9	19.8356	39.8213
12	20.0034	40.2867
12.1	20.1705	40.7438
12.2	20.3369	41.1883
12.3	20.5026	41.6272
12.4	20.67	42.0867
12.5	20.837	42.5375
12.6	21.003	42.9691
12.7	21.1694	43.4209
12.8	21.3375	43.8802
12.9	21.5036	44.3268
13	21.6697	44.79
13.1	21.8364	45.227
13.2	22.0034	45.6868
13.3	22.1695	46.1208
13.4	22.3359	46.5759
13.5	22.5034	47.0351
13.6	22.6709	47.5084
13.7	22.8367	47.9445
13.8	23.003	48.3936
13.9	23.1697	48.8653
14	23.3362	49.3109
14.1	23.5031	49.7532
14.2	23.6697	50.2201
14.3	23.8372	50.6606
14.4	24.0033	51.1083
14.5	24.1692	51.56
14.6	24.3364	52.0172
14.7	24.5044	52.4789
14.8	24.6703	52.9331
14.9	24.8361	53.3547
15	25.0041	53.8302
15.1	25.1709	54.2734
15.2	25.3361	54.7238
15.3	25.5031	55.1829
15.4	25.6706	55.6354
15.5	25.8367	56.0931
15.6	26.0028	56.535
15.7	26.1695	56.982
15.8	26.338	57.4542
15.9	26.5033	57.8891
16	26.6694	58.3302
16.1	26.8361	58.7963
16.2	27.0038	59.2537
16.3	27.17	59.6876
16.4	27.3361	60.1361
16.5	27.5026	60.5791
16.6	27.6706	61.048
16.7	27.8362	61.4699
16.8	28.0025	61.9005
16.9	28.1705	62.3624
17	28.3367	62.8047
17.1	28.5033	63.2188
17.2	28.6692	63.6511
17.3	28.8377	64.0896
17.4	29.003	64.5351
17.5	29.1698	64.9795
17.6	29.3362	65.459
17.7	29.5041	65.9522
17.8	29.6697	66.4472
17.9	29.8359	66.9386
18	30.0036	67.4558
18.1	30.1705	67.9634
18.2	30.3367	68.438
18.3	30.503	68.9232
18.4	30.6708	69.4219
18.5	30.8362	69.893
18.6	31.0023	70.3581
18.7	31.1697	70.8337
18.8	31.3378	71.3163
18.9	31.5034	71.7982
19	31.6697	72.2425
19.1	31.8362	72.6907
19.2	32.0037	73.1638
19.3	32.1705	73.5799
19.4	32.3362	73.9638
19.5	32.5034	72.949
19.6	32.6714	72.5491
19.7	32.837	73.7126
19.8	33.002	74.4788
19.9	33.1708	75.2231
20	33.3373	75.9238
20.1	33.5025	76.5303
20.2	33.6689	77.1408
20.3	33.8375	77.712
20.4	34.0036	78.2452
20.5	34.1695	78.757
20.6	34.3361	79.2549
20.7	34.5033	79.7586
20.8	34.6701	80.2287
20.9	34.8364	80.699
21	35.0037	81.1299
21.1	35.1701	81.5815
21.2	35.3367	81.9456
21.3	35.5023	82.2675
21.4	35.6705	82.5866
21.5	35.8372	82.8803
21.6	36.003	83.3385
21.7	36.1695	83.9437
21.8	36.3373	84.5606
21.9	36.5036	85.1414
22	36.6697	85.6967
22.1	36.8362	86.2224
22.2	37.0039	86.7712
22.3	37.1703	87.2796
22.4	37.3359	87.7473
22.5	37.5025	88.2417
22.6	37.6709	88.7589
22.7	37.8362	89.197
22.8	38.0028	89.6552
22.9	38.1705	90.1158
23	38.3372	90.5779
23.1	38.502	90.9764
23.2	38.6687	91.3742
23.3	38.8376	91.7073
23.4	39.0037	88.0821
23.5	39.1694	89.0861
23.6	39.3364	90.5778
23.7	39.5037	91.6654
23.8	39.67	92.4533
23.9	39.8366	93.2016
24	40.0036	93.9091
24.1	40.1708	94.532
24.2	40.3373	95.0938
24.3	40.5028	95.5841
24.4	40.6698	96.0852
24.5	40.8376	96.5691
24.6	41.0034	97.0287
24.7	41.1692	97.458
24.8	41.3369	97.8858
24.9	41.5033	98.3129
25	41.6701	98.7183
25.1	41.8364	99.1262
25.2	42.0034	99.5174
25.3	42.1698	99.8827
25.4	42.3358	100.231
25.5	42.5036	100.491
25.6	42.6713	99.1275
25.7	42.8356	98.6205
25.8	43.0025	99.8806
25.9	43.1698	100.775
26	43.3372	101.568
26.1	43.5031	102.242
26.2	43.6689	102.851
26.3	43.8376	103.436
26.4	44.003	103.92
26.5	44.1697	104.374
26.6	44.3362	104.823
26.7	44.5039	105.266
26.8	44.6698	105.655
26.9	44.8366	106.061
27	45.0031	106.436
27.1	45.1705	106.826
27.2	45.3369	107.213
27.3	45.5027	107.585
27.4	45.6706	107.963
27.5	45.8373	108.347
27.6	46.0033	108.705
27.7	46.1684	109.051
27.8	46.3369	109.441
27.9	46.5041	109.791
28	46.6698	110.128
28.1	46.8361	110.482
28.2	47.0039	110.849
28.3	47.1698	111.153
28.4	47.3361	111.498
28.5	47.5039	111.832
28.6	47.6709	112.136
28.7	47.8364	112.392
28.8	48.003	112.426
28.9	48.1709	106.426
29	48.3364	108.381
29.1	48.5031	110.204
29.2	48.6695	111.538
29.3	48.8367	112.563
29.4	49.003	113.393
29.5	49.1695	114.124
29.6	49.3369	114.743
29.7	49.5034	115.278
29.8	49.6698	115.68
29.9	49.8361	116.088
30	50.0034	116.455
30.1	50.1711	116.793
30.2	50.337	117.076
30.3	50.5023	117.381
30.4	50.6705	117.715
30.5	50.8367	118.017
30.6	51.0033	118.291
30.7	51.1698	118.581
30.8	51.3372	118.903
30.9	51.5036	119.186
31	51.6694	119.435
31.1	51.8364	119.722
31.2	52.0034	120.025
31.3	52.1701	120.29
31.4	52.3361	120.567
31.5	52.5037	120.867
31.6	52.6705	121.149
31.7	52.8361	121.403
31.8	53.0025	121.661
31.9	53.1701	121.961
32	53.3373	122.237
32.1	53.5033	122.492
32.2	53.6697	122.767
32.3	53.8364	123.063
32.4	54.0027	123.302
32.5	54.1697	123.575
32.6	54.3367	123.824
32.7	54.5036	124.099
32.8	54.67	124.327
32.9	54.8362	124.578
33	55.0036	124.796
33.1	55.1711	125.023
33.2	55.3367	125.229
33.3	55.5025	125.439
33.4	55.6709	125.676
33.5	55.8373	125.873
33.6	56.0027	126.069
33.7	56.17	126.273
33.8	56.338	126.498
33.9	56.5033	126.663
34	56.6692	126.863
34.1	56.8362	127.072
34.2	57.0042	127.286
34.3	57.17	127.439
34.4	57.3358	127.528
34.446	57.4177	72.4633
