# Supplementary material for: Mechanical properties of a biodegradable self-expandable polydioxanone monofilament stent: In vitro force relaxation and its clinical relevance
Source: PLoS One. 2020 Jul 8;15(7):e0235842. doi: 10.1371/journal.pone.0235842 (PMC7343154; doi:10.1371/journal.pone.0235842)
Supplement: S4 File — (ZIP) [file pone.0235842.s004.zip › Tensile_Data/Tensile_Sample17.xlsx]

## Sheet: Specimen_RawData_1
Time	Axial Extension	Force
(s)	(mm)	(N)
0	0	-0.0274
0.1	0.15125	0.09505
0.2	0.33203	0.24422
0.3	0.50203	0.3815
0.4	0.67047	0.50855
0.5	0.83672	0.66338
0.6	1.00312	0.81784
0.7	1.16922	0.95902
0.8	1.3375	1.09453
0.9	1.50391	1.22653
1	1.67	1.34345
1.1	1.83609	1.49137
1.2	2.00453	1.65629
1.3	2.17031	1.84835
1.4	2.33531	2.05541
1.5	2.50391	2.28686
1.6	2.67125	2.50755
1.7	2.83641	2.71407
1.8	3.00234	2.94169
1.9	3.17062	3.18089
2	3.33766	3.42401
2.1	3.50312	3.68636
2.2	3.66937	3.95077
2.3	3.83719	4.23256
2.4	4.00312	4.5074
2.5	4.16953	4.79378
2.6	4.33641	5.08547
2.7	4.50312	5.39794
2.8	4.67	5.71848
2.9	4.83578	6.03181
3	5.00344	6.35642
3.1	5.17094	6.70455
3.2	5.33625	7.03349
3.3	5.50281	7.3738
3.4	5.67031	7.7291
3.5	5.83703	8.08813
3.6	6.00312	8.43668
3.7	6.16953	8.78533
3.8	6.33734	9.16546
3.9	6.50375	9.52032
4	6.66922	9.86685
4.1	6.83562	10.2407
4.2	7.00375	10.6167
4.3	7.16953	10.9883
4.4	7.33609	11.36
4.5	7.50375	11.744
4.6	7.67125	12.1307
4.7	7.83531	12.5037
4.8	8.00219	12.9067
4.9	8.17078	13.3132
5	8.33734	13.6983
5.1	8.50281	14.1029
5.2	8.66953	14.4722
5.3	8.83734	14.8935
5.4	9.00359	15.3032
5.5	9.17	15.6992
5.6	9.3364	16.1075
5.7	9.50359	16.52
5.8	9.67047	16.9424
5.9	9.83656	17.3448
6	10.0027	17.7592
6.1	10.1709	18.1843
6.2	10.337	18.598
6.3	10.5026	19.0135
6.4	10.6697	19.4384
6.5	10.837	19.8886
6.6	11.0034	20.2991
6.7	11.1695	20.7306
6.8	11.3375	21.1912
6.9	11.5028	21.6126
7	11.6695	22.0504
7.1	11.8366	22.4876
7.2	12.0041	22.9296
7.3	12.1694	23.3742
7.4	12.3359	23.8316
7.5	12.5031	24.2716
7.6	12.6709	24.7239
7.7	12.8369	25.1745
7.8	13.002	25.6222
7.9	13.1705	26.0886
8	13.3369	26.5357
8.1	13.5033	26.9971
8.2	13.6694	27.4289
8.3	13.8373	27.9106
8.4	14.0033	28.3612
8.5	14.1698	28.8191
8.6	14.3361	29.2749
8.7	14.5031	29.7463
8.8	14.67	30.2251
8.9	14.8361	30.678
9	15.0038	31.1436
9.1	15.1711	31.6251
9.2	15.3367	32.0925
9.3	15.5019	32.5573
9.4	15.67	33.0314
9.5	15.837	33.5268
9.6	16.0033	33.9997
9.7	16.1692	34.4664
9.8	16.3375	34.9589
9.9	16.5034	35.4359
10	16.6695	35.9087
10.1	16.8367	36.4139
10.2	17.0041	36.8798
10.3	17.1698	37.3642
10.4	17.3367	37.8524
10.5	17.5038	38.3263
10.6	17.67	38.8152
10.7	17.837	39.2897
10.8	18.0028	39.7626
10.9	18.1701	40.2445
11	18.3367	40.7436
11.1	18.503	41.2119
11.2	18.6698	41.6919
11.3	18.8375	42.1987
11.4	19.003	42.6769
11.5	19.1691	43.1469
11.6	19.3364	43.6371
11.7	19.5039	44.1442
11.8	19.6701	44.6192
11.9	19.8355	45.0953
12	20.0034	45.5985
12.1	20.1705	46.0873
12.2	20.3367	46.5654
12.3	20.5028	47.0501
12.4	20.6701	47.5611
12.5	20.8367	48.0316
12.6	21.0031	48.5083
12.7	21.1697	49.0063
12.8	21.337	49.5074
12.9	21.5038	49.9936
13	21.6697	50.4767
13.1	21.8364	50.9619
13.2	22.0036	51.4606
13.3	22.1695	51.9352
13.4	22.3361	52.4302
13.5	22.5033	52.9241
13.6	22.6711	53.412
13.7	22.8367	53.8949
13.8	23.003	54.3806
13.9	23.1697	54.8764
14	23.3364	55.3967
14.1	23.5033	55.8708
14.2	23.6697	56.3629
14.3	23.8372	56.8852
14.4	24.0033	57.3734
14.5	24.1695	57.8469
14.6	24.3366	58.3554
14.7	24.5042	58.8566
14.8	24.6701	59.3356
14.9	24.8358	59.8189
15	25.0044	60.328
15.1	25.1708	60.8152
15.2	25.3361	61.2893
15.3	25.5028	61.768
15.4	25.6708	62.263
15.5	25.8366	62.7479
15.6	26.0031	63.228
15.7	26.1694	63.7108
15.8	26.338	64.2057
15.9	26.5034	64.6715
16	26.6692	65.1601
16.1	26.8359	65.6701
16.2	27.0036	66.1588
16.3	27.1701	66.6607
16.4	27.3361	67.1494
16.5	27.5026	67.6588
16.6	27.6709	68.177
16.7	27.8362	68.6611
16.8	28.0025	69.1696
16.9	28.1706	69.6813
17	28.3367	70.1851
17.1	28.5031	70.6757
17.2	28.6694	71.1745
17.3	28.8375	71.7038
17.4	29.0033	72.1862
17.5	29.1695	72.6958
17.6	29.3361	73.186
17.7	29.5039	73.7216
17.8	29.6697	74.2172
17.9	29.8358	74.7023
18	30.0036	75.2206
18.1	30.1705	75.7287
18.2	30.3367	76.2403
18.3	30.5028	76.7295
18.4	30.6708	77.2582
18.5	30.8362	77.7677
18.6	31.0023	78.274
18.7	31.1697	78.7724
18.8	31.338	79.3081
18.9	31.5034	79.8175
19	31.6695	80.2882
19.1	31.8364	80.8299
19.2	32.0039	81.3578
19.3	32.1705	81.8521
19.4	32.3362	82.3609
19.5	32.5033	82.878
19.6	32.6714	83.3946
19.7	32.837	83.9127
19.8	33.002	84.4032
19.9	33.1709	84.9397
20	33.3373	85.4561
20.1	33.5023	85.9335
20.2	33.6689	86.4239
20.3	33.8372	86.9575
20.4	34.0037	87.4472
20.5	34.1697	87.9366
20.6	34.3364	88.4318
20.7	34.5033	88.9417
20.8	34.67	89.4302
20.9	34.8364	89.9131
21	35.0037	90.4017
21.1	35.1705	90.9076
21.2	35.3366	91.3697
21.3	35.5023	91.8412
21.4	35.6705	92.3429
21.5	35.8372	92.8287
21.6	36.0028	93.2973
21.7	36.1695	93.7571
21.8	36.3373	94.2524
21.9	36.5034	94.7126
22	36.6695	95.149
22.1	36.8361	95.6107
22.2	37.0037	96.099
22.3	37.1701	96.5305
22.4	37.3359	96.9833
22.5	37.503	97.4493
22.6	37.6712	97.9219
22.7	37.8359	98.3412
22.8	38.0025	98.7892
22.9	38.1708	99.2539
23	38.3375	99.7136
23.1	38.502	100.122
23.2	38.6689	100.564
23.3	38.8375	101.013
23.4	39.0036	101.433
23.5	39.1694	101.858
23.6	39.3364	102.284
23.7	39.5036	102.73
23.8	39.67	103.136
23.9	39.8362	103.551
24	40.0041	103.987
24.1	40.1708	104.399
24.2	40.3373	104.81
24.3	40.5028	105.205
24.4	40.6698	105.612
24.5	40.8375	106.054
24.6	41.0034	106.448
24.7	41.1689	106.835
24.8	41.337	107.243
24.9	41.5034	107.655
25	41.6701	108.042
25.1	41.8366	108.407
25.2	42.0034	108.806
25.3	42.1697	109.167
25.4	42.3362	109.532
25.5	42.5034	109.921
25.6	42.6713	110.305
25.7	42.8359	110.636
25.8	43.0025	110.984
25.9	43.17	111.377
26	43.337	111.72
26.1	43.5033	112.073
26.2	43.6691	112.411
26.3	43.8375	112.787
26.4	44.0028	113.119
26.5	44.1697	113.464
26.6	44.3362	113.847
26.7	44.5037	114.22
26.8	44.6701	114.542
26.9	44.8366	114.879
27	45.0031	115.167
27.1	45.1703	115.319
27.126	45.2176	66.2069
