# Supplementary material for: Mechanical properties of a biodegradable self-expandable polydioxanone monofilament stent: In vitro force relaxation and its clinical relevance
Source: PLoS One. 2020 Jul 8;15(7):e0235842. doi: 10.1371/journal.pone.0235842 (PMC7343154; doi:10.1371/journal.pone.0235842)
Supplement: S4 File — (ZIP) [file pone.0235842.s004.zip › Tensile_Data/Tensile_Sample18.xlsx]

## Sheet: Specimen_RawData_1
Time	Axial Extension	Force
(s)	(mm)	(N)
0	0	-0.00893
0.1	0.15109	0.1172
0.2	0.33203	0.24826
0.3	0.50203	0.36516
0.4	0.67047	0.49121
0.5	0.83672	0.62429
0.6	1.00312	0.78366
0.7	1.16922	0.90747
0.8	1.33766	1.03679
0.9	1.50391	1.16374
1	1.67	1.28901
1.1	1.83609	1.43156
1.2	2.00453	1.57151
1.3	2.17047	1.71025
1.4	2.33531	1.86463
1.5	2.50375	2.03369
1.6	2.67109	2.21134
1.7	2.83625	2.38915
1.8	3.00219	2.58512
1.9	3.17062	2.78272
2	3.3375	2.97308
2.1	3.50297	3.18194
2.2	3.66922	3.39996
2.3	3.83719	3.6286
2.4	4.00328	3.86338
2.5	4.16969	4.1115
2.6	4.33641	4.37802
2.7	4.50312	4.64327
2.8	4.67	4.91751
2.9	4.83578	5.1862
3	5.00344	5.4701
3.1	5.17109	5.77678
3.2	5.33641	6.06563
3.3	5.50281	6.36932
3.4	5.67031	6.68928
3.5	5.83719	6.99588
3.6	6.00312	7.3185
3.7	6.16937	7.65051
3.8	6.33734	7.96496
3.9	6.50391	8.29004
4	6.66937	8.62068
4.1	6.83562	8.95118
4.2	7.00359	9.28183
4.3	7.16953	9.62368
4.4	7.33609	9.95617
4.5	7.50391	10.3041
4.6	7.67125	10.6779
4.7	7.83531	11.006
4.8	8.00219	11.3648
4.9	8.17078	11.7208
5	8.33719	12.0779
5.1	8.50281	12.4367
5.2	8.66953	12.8078
5.3	8.83734	13.1913
5.4	9.00359	13.5472
5.5	9.16984	13.9126
5.6	9.3364	14.2758
5.7	9.50344	14.6462
5.8	9.67047	15.0212
5.9	9.83656	15.3967
6	10.0028	15.7639
6.1	10.1709	16.1506
6.2	10.3372	16.5233
6.3	10.5026	16.899
6.4	10.6698	17.2889
6.5	10.837	17.6855
6.6	11.0034	18.0667
6.7	11.1695	18.4685
6.8	11.3373	18.8648
6.9	11.503	19.2523
7	11.6695	19.653
7.1	11.8364	20.0621
7.2	12.0039	20.4676
7.3	12.1694	20.8729
7.4	12.3358	21.28
7.5	12.503	21.6849
7.6	12.6709	22.0916
7.7	12.8369	22.4849
7.8	13.002	22.8839
7.9	13.1705	23.3284
8	13.337	23.7259
8.1	13.5031	24.1465
8.2	13.6692	24.556
8.3	13.8373	24.9742
8.4	14.0034	25.3895
8.5	14.1697	25.8255
8.6	14.3359	26.231
8.7	14.5031	26.6557
8.8	14.6698	27.0892
8.9	14.8361	27.5078
9	15.0036	27.9193
9.1	15.1709	28.3774
9.2	15.3369	28.8015
9.3	15.5019	29.2137
9.4	15.6701	29.6629
9.5	15.8372	30.1055
9.6	16.0033	30.5241
9.7	16.1692	30.9594
9.8	16.3373	31.4128
9.9	16.5034	31.8418
10	16.6692	32.2737
10.1	16.8367	32.712
10.2	17.0042	33.1705
10.3	17.1698	33.5871
10.4	17.3367	34.0293
10.5	17.5038	34.4751
10.6	17.67	34.8955
10.7	17.837	35.3463
10.8	18.0028	35.7737
10.9	18.1703	36.2295
11	18.3366	36.6628
11.1	18.5031	37.0961
11.2	18.6698	37.531
11.3	18.8373	37.974
11.4	19.0033	38.403
11.5	19.1692	38.8512
11.6	19.3362	39.2938
11.7	19.5039	39.7367
11.8	19.6701	40.1813
11.9	19.8356	40.615
12	20.0034	41.0732
12.1	20.1705	41.5139
12.2	20.3367	41.9523
12.3	20.5025	42.3929
12.4	20.6701	42.8573
12.5	20.8369	43.2983
12.6	21.003	43.7531
12.7	21.1697	44.1953
12.8	21.3373	44.6672
12.9	21.5034	45.1225
13	21.6695	45.5521
13.1	21.8366	45.9992
13.2	22.0034	46.4778
13.3	22.1695	46.8952
13.4	22.3359	47.3538
13.5	22.5033	47.8026
13.6	22.6711	48.2582
13.7	22.8367	48.6878
13.8	23.0028	49.1316
13.9	23.1697	49.5744
14	23.3366	50.0255
14.1	23.5033	50.448
14.2	23.6698	50.8986
14.3	23.8372	51.365
14.4	24.0034	51.8058
14.5	24.1695	52.2562
14.6	24.3364	52.7072
14.7	24.5042	53.1655
14.8	24.67	53.5974
14.9	24.8359	54.0312
15	25.0041	54.4882
15.1	25.1709	54.955
15.2	25.3359	55.393
15.3	25.5028	55.844
15.4	25.6708	56.3123
15.5	25.8367	56.7641
15.6	26.003	57.2081
15.7	26.1692	57.6586
15.8	26.338	58.125
15.9	26.5034	58.5655
16	26.6694	59.0123
16.1	26.8358	59.4685
16.2	27.0038	59.94
16.3	27.1701	60.3797
16.4	27.3362	60.8411
16.5	27.5028	61.2883
16.6	27.6708	61.755
16.7	27.8362	62.2052
16.8	28.0023	62.6511
16.9	28.1705	63.1392
17	28.3367	63.5932
17.1	28.5031	64.0266
17.2	28.6694	64.4787
17.3	28.8375	64.9769
17.4	29.0031	65.4089
17.5	29.1697	65.8677
17.6	29.3361	66.3465
17.7	29.5041	66.81
17.8	29.6695	67.2758
17.9	29.8356	67.7405
18	30.0036	68.225
18.1	30.1705	68.7126
18.2	30.3369	69.1798
18.3	30.5028	69.6491
18.4	30.6708	70.1378
18.5	30.8361	70.6133
18.6	31.0025	71.0761
18.7	31.1698	71.5517
18.8	31.3378	72.0452
18.9	31.5034	72.4965
19	31.6695	72.9613
19.1	31.8362	73.4376
19.2	32.0041	73.9152
19.3	32.1701	74.3719
19.4	32.3362	74.8445
19.5	32.5034	75.3144
19.6	32.6716	75.7818
19.7	32.8369	76.2299
19.8	33.002	76.6677
19.9	33.1709	77.1253
20	33.3373	77.529
20.1	33.5027	77.8613
20.2	33.6691	78.1681
20.3	33.8373	78.3449
20.4	34.0036	78.3913
20.5	34.1698	78.802
20.6	34.3364	79.4274
20.7	34.5033	80.0807
20.8	34.67	80.6927
20.9	34.8362	81.2641
21	35.0037	81.798
21.1	35.1705	82.3263
21.2	35.3367	82.7845
21.3	35.5025	83.2224
21.4	35.6705	83.6368
21.5	35.8369	83.9405
21.6	36.003	84.1002
21.7	36.1697	84.1146
21.8	36.3373	84.4595
21.9	36.5034	85.047
22	36.6695	85.7005
22.1	36.8362	86.3516
22.2	37.0037	86.9831
22.3	37.1701	87.5437
22.4	37.3358	88.0695
22.5	37.5028	88.6092
22.6	37.6708	89.1393
22.7	37.8362	89.5974
22.8	38.0027	90.0823
22.9	38.1708	90.5923
23	38.3372	91.0669
23.1	38.5022	91.5096
23.2	38.6686	91.9699
23.3	38.8378	92.4419
23.4	39.0036	92.8831
23.5	39.1692	93.2845
23.6	39.3364	93.7176
23.7	39.5036	94.1221
23.8	39.67	94.4426
23.9	39.8366	94.2526
24	40.0036	92.5763
24.1	40.1706	93.5116
24.2	40.3372	94.4924
24.3	40.503	95.2981
24.4	40.6697	96.0446
24.5	40.8375	96.7261
24.6	41.0034	97.3181
24.7	41.1692	97.8431
24.8	41.337	98.3602
24.9	41.5034	98.8202
25	41.67	99.2634
25.1	41.8362	99.6933
25.2	42.0036	100.113
25.3	42.1698	100.471
25.4	42.3358	100.805
25.5	42.5037	101.015
25.6	42.6713	98.5088
25.7	42.8359	98.4366
25.8	43.0025	99.7999
25.9	43.17	100.829
26	43.337	101.657
26.1	43.503	102.38
26.2	43.6691	103.06
26.3	43.8375	103.666
26.4	44.0031	104.157
26.5	44.1695	104.629
26.6	44.3362	105.08
26.7	44.5037	105.51
26.8	44.6698	105.872
26.9	44.8366	106.263
27	45.0033	106.646
27.1	45.1703	107.047
27.2	45.3367	107.409
27.3	45.5025	107.776
27.4	45.6706	108.167
27.5	45.8372	108.534
27.6	46.0034	108.881
27.7	46.1687	109.231
27.8	46.3367	109.617
27.9	46.5037	109.964
28	46.67	110.295
28.1	46.8362	110.641
28.2	47.0037	111.008
28.3	47.1697	111.319
28.4	47.3361	111.651
28.5	47.5037	112.004
28.6	47.6712	112.328
28.7	47.8366	112.615
28.8	48.0031	112.933
28.9	48.1706	113.235
29	48.3364	113.521
29.1	48.5034	113.826
29.2	48.6695	114.101
29.3	48.837	114.382
29.4	49.0031	114.623
29.5	49.1694	114.861
29.6	49.3367	115.054
29.7	49.5039	115.217
29.788	49.6544	65.2449
