# Supplementary material for: Mechanical properties of a biodegradable self-expandable polydioxanone monofilament stent: In vitro force relaxation and its clinical relevance
Source: PLoS One. 2020 Jul 8;15(7):e0235842. doi: 10.1371/journal.pone.0235842 (PMC7343154; doi:10.1371/journal.pone.0235842)
Supplement: S4 File — (ZIP) [file pone.0235842.s004.zip › Tensile_Data/Tensile_Sample19.xlsx]

## Sheet: Specimen_RawData_1
Time	Axial Extension	Force
(s)	(mm)	(N)
0	0	-0.03
0.1	0.15125	0.12092
0.2	0.33203	0.26743
0.3	0.50187	0.36315
0.4	0.67047	0.49145
0.5	0.83672	0.66094
0.6	1.00328	0.80175
0.7	1.16937	0.92737
0.8	1.3375	1.03745
0.9	1.50375	1.15566
1	1.67	1.25254
1.1	1.83594	1.39199
1.2	2.00453	1.54657
1.3	2.17031	1.76081
1.4	2.33531	1.95379
1.5	2.50391	2.1528
1.6	2.67094	2.34075
1.7	2.83625	2.5261
1.8	3.00219	2.75212
1.9	3.17047	2.9768
2	3.33766	3.21667
2.1	3.50312	3.46909
2.2	3.66937	3.71214
2.3	3.83719	3.97243
2.4	4.00312	4.23528
2.5	4.16953	4.50761
2.6	4.33641	4.79318
2.7	4.50297	5.09211
2.8	4.67	5.38087
2.9	4.83578	5.68954
3	5.00328	6.0131
3.1	5.17094	6.3404
3.2	5.33641	6.65998
3.3	5.50281	6.99058
3.4	5.67031	7.33219
3.5	5.83719	7.65978
3.6	6.00297	8.00491
3.7	6.16937	8.34951
3.8	6.3375	8.70305
3.9	6.50375	9.05268
4	6.66922	9.39713
4.1	6.83578	9.75572
4.2	7.00359	10.1092
4.3	7.16953	10.4629
4.4	7.33609	10.8247
4.5	7.50391	11.1942
4.6	7.67125	11.5767
4.7	7.83547	11.9242
4.8	8.00219	12.3054
4.9	8.17078	12.6916
5	8.33719	13.0978
5.1	8.50297	13.476
5.2	8.66953	13.8564
5.3	8.83734	14.2412
5.4	9.00359	14.6299
5.5	9.17015	15.0148
5.6	9.33656	15.3971
5.7	9.50344	15.7968
5.8	9.67047	16.1885
5.9	9.83656	16.5777
6	10.0027	16.9804
6.1	10.1711	17.3918
6.2	10.337	17.8011
6.3	10.5025	18.2002
6.4	10.67	18.6081
6.5	10.837	19.0241
6.6	11.0034	19.4319
6.7	11.1694	19.8401
6.8	11.3372	20.2629
6.9	11.503	20.672
7	11.6695	21.0935
7.1	11.8362	21.5257
7.2	12.0041	21.9566
7.3	12.1694	22.3812
7.4	12.3358	22.7977
7.5	12.503	23.2441
7.6	12.6708	23.6729
7.7	12.8369	24.1086
7.8	13.002	24.5445
7.9	13.1706	24.9829
8	13.337	25.4309
8.1	13.5033	25.8706
8.2	13.6694	26.3059
8.3	13.8375	26.7632
8.4	14.0031	27.2025
8.5	14.1698	27.6419
8.6	14.3359	28.0963
8.7	14.5033	28.5503
8.8	14.6695	28.9989
8.9	14.8361	29.4521
9	15.0036	29.905
9.1	15.1709	30.3746
9.2	15.3366	30.8061
9.3	15.5019	31.2595
9.4	15.6701	31.741
9.5	15.8372	32.1987
9.6	16.0034	32.6551
9.7	16.1692	33.1103
9.8	16.3373	33.589
9.9	16.5034	34.0507
10	16.6695	34.5113
10.1	16.8367	34.9809
10.2	17.0041	35.4475
10.3	17.17	35.9183
10.4	17.3366	36.3822
10.5	17.5036	36.8521
10.6	17.67	37.3252
10.7	17.837	37.797
10.8	18.0028	38.25
10.9	18.1703	38.7244
11	18.3367	39.2028
11.1	18.5031	39.675
11.2	18.6698	40.1501
11.3	18.8375	40.6481
11.4	19.0031	41.0947
11.5	19.1692	41.5802
11.6	19.3361	42.0513
11.7	19.5038	42.5315
11.8	19.6701	43.0117
11.9	19.8355	43.4855
12	20.0034	43.9669
12.1	20.1706	44.4586
12.2	20.3367	44.933
12.3	20.503	45.4019
12.4	20.6701	45.8787
12.5	20.837	46.3642
12.6	21.0028	46.8408
12.7	21.1698	47.3182
12.8	21.3373	47.8081
12.9	21.5036	48.2788
13	21.6697	48.7661
13.1	21.8366	49.2478
13.2	22.0034	49.726
13.3	22.1694	50.1935
13.4	22.3359	50.6803
13.5	22.5033	51.1551
13.6	22.6709	51.6407
13.7	22.8367	52.1182
13.8	23.003	52.606
13.9	23.1698	53.0705
14	23.3364	53.5615
14.1	23.5031	54.0486
14.2	23.6697	54.5127
14.3	23.8373	55.0004
14.4	24.0033	55.4816
14.5	24.1692	55.9534
14.6	24.3364	56.4454
14.7	24.5042	56.9303
14.8	24.67	57.4072
14.9	24.8359	57.8587
15	25.0042	58.3475
15.1	25.1709	58.8267
15.2	25.3361	59.2746
15.3	25.5026	59.7452
15.4	25.6711	60.2382
15.5	25.8366	60.7138
15.6	26.003	61.1801
15.7	26.1691	61.6529
15.8	26.338	62.1494
15.9	26.5034	62.6229
16	26.6694	63.0948
16.1	26.8359	63.571
16.2	27.0034	64.0939
16.3	27.1701	64.5717
16.4	27.3362	65.0422
16.5	27.503	65.5508
16.6	27.6706	66.0508
16.7	27.8364	66.5217
16.8	28.0025	67.0022
16.9	28.1708	67.5002
17	28.3366	67.9891
17.1	28.503	68.4595
17.2	28.6694	68.9425
17.3	28.8377	69.4519
17.4	29.0031	69.941
17.5	29.1695	70.4158
17.6	29.3361	70.9066
17.7	29.5039	71.4117
17.8	29.6698	71.8895
17.9	29.8356	72.3779
18	30.0036	72.8782
18.1	30.1705	73.3603
18.2	30.3369	73.8408
18.3	30.5028	74.3301
18.4	30.6705	74.823
18.5	30.8362	75.3166
18.6	31.0026	75.8009
18.7	31.1697	76.2906
18.8	31.338	76.8095
18.9	31.5031	77.281
19	31.6698	77.7373
19.1	31.8362	78.2155
19.2	32.0039	78.7233
19.3	32.1705	79.1703
19.4	32.3362	79.645
19.5	32.5033	80.1273
19.6	32.6716	80.6099
19.7	32.837	81.0797
19.8	33.0016	81.5289
19.9	33.1711	82.0223
20	33.3375	82.4961
20.1	33.5027	82.9723
20.2	33.6691	83.4327
20.3	33.8373	83.9304
20.4	34.0034	84.4112
20.5	34.1697	84.883
20.6	34.3362	85.3632
20.7	34.5036	85.8472
20.8	34.6701	86.3301
20.9	34.8359	86.7969
21	35.0039	87.2915
21.1	35.1703	87.7558
21.2	35.3367	88.2148
21.3	35.5025	88.6718
21.4	35.6705	89.1481
21.5	35.8372	89.6042
21.6	36.0028	90.0535
21.7	36.1694	90.5168
21.8	36.3376	90.9881
21.9	36.5036	91.4258
22	36.6695	91.8789
22.1	36.8364	92.3215
22.2	37.0037	92.7756
22.3	37.1701	93.2318
22.4	37.3359	93.6617
22.5	37.5027	94.11
22.6	37.6708	94.567
22.7	37.8364	94.9938
22.8	38.0028	95.4179
22.9	38.1709	95.8523
23	38.3372	96.256
23.1	38.502	96.6199
23.2	38.6687	96.965
23.3	38.8375	97.2666
23.4	39.0037	97.1551
23.5	39.1691	96.2771
23.6	39.3362	96.8852
23.7	39.5036	97.8095
23.8	39.67	98.5841
23.9	39.8362	99.3185
24	40.0037	99.9767
24.1	40.1705	100.555
24.2	40.3372	101.061
24.3	40.503	101.549
24.4	40.6697	101.988
24.5	40.8375	102.428
24.6	41.0034	102.791
24.7	41.1691	103.135
24.8	41.337	103.447
24.9	41.5036	103.41
25	41.6698	100.749
25.1	41.8364	101.73
25.2	42.0036	102.994
25.3	42.1697	103.92
25.4	42.3359	104.743
25.5	42.5037	105.465
25.6	42.6711	106.106
25.7	42.8361	106.65
25.8	43.0025	107.131
25.9	43.17	107.614
26	43.337	108.048
26.1	43.5033	108.429
26.2	43.6691	108.814
26.3	43.8375	109.22
26.4	44.0031	109.578
26.5	44.1691	109.944
26.6	44.3362	110.337
26.7	44.5039	110.725
26.8	44.67	111.076
26.9	44.8361	111.427
27	45.0034	111.811
27.1	45.1703	112.173
27.2	45.3367	112.529
27.3	45.5027	112.871
27.4	45.6705	113.234
27.5	45.8372	113.601
27.6	46.0036	113.956
27.7	46.1686	114.263
27.8	46.3369	114.64
27.9	46.5037	114.966
28	46.67	115.28
28.1	46.8364	115.618
28.2	47.0039	115.958
28.3	47.1698	116.247
28.4	47.3361	116.55
28.5	47.5039	116.863
28.6	47.6711	117.15
28.7	47.8362	117.381
28.8	48.0078	65.5768
