# Supplementary material for: Mechanical properties of a biodegradable self-expandable polydioxanone monofilament stent: In vitro force relaxation and its clinical relevance
Source: PLoS One. 2020 Jul 8;15(7):e0235842. doi: 10.1371/journal.pone.0235842 (PMC7343154; doi:10.1371/journal.pone.0235842)
Supplement: S4 File — (ZIP) [file pone.0235842.s004.zip › Tensile_Data/Tensile_Sample1_processed_data.xlsx]

## Sheet: Specimen_RawData_1
Time	eps	eps2	Epsilon	Extension	Force	Sigma	Wire Diameter	Wire Length	Limit Min Epsilon	Limit Max Epsilon		Young's modulus	9.40537e+08	Pa
(s)				(mm)	(N)	(Pa)	(mm)	(mm)				of the Sample1
0		#N/A		0	-0.03134		0.6375	107.791	0.133	0.31
0.1	0.00140754	#N/A		0.15172	0.14902	466868
0.2	0.00308319	#N/A		0.33234	0.33	1.03386e+06
0.3	0.00465744	#N/A		0.50203	0.47772	1.49666e+06
0.4	0.00621861	#N/A		0.67031	0.66493	2.08317e+06
0.5	0.00776243	#N/A		0.83672	0.86539	2.7112e+06
0.6	0.00930477	#N/A		1.00297	1.00782	3.15742e+06
0.7	0.0108485	#N/A		1.16937	1.17555	3.68291e+06
0.8	0.0124111	#N/A		1.33781	1.34526	4.2146e+06
0.9	0.0139462	#N/A		1.50328	1.52062	4.76399e+06
1	0.0154915	#N/A		1.66984	1.71988	5.38825e+06
1.1	0.0170353	#N/A		1.83625	1.91732	6.00682e+06
1.2	0.0185965	#N/A		2.00453	2.13436	6.68679e+06
1.3	0.0201316	#N/A		2.17	2.36789	7.41842e+06
1.4	0.0216652	#N/A		2.33531	2.58861	8.10992e+06
1.5	0.0232278	#N/A		2.50375	2.83288	8.8752e+06
1.6	0.0247803	#N/A		2.67109	3.08162	9.65448e+06
1.7	0.0263081	#N/A		2.83578	3.35938	1.05247e+07
1.8	0.0278505	#N/A		3.00203	3.61629	1.13296e+07
1.9	0.0294131	#N/A		3.17047	3.92761	1.23049e+07
2	0.0309642	#N/A		3.33766	4.22039	1.32222e+07
2.1	0.0324978	#N/A		3.50297	4.52018	1.41614e+07
2.2	0.0340373	#N/A		3.66891	4.83927	1.51611e+07
2.3	0.0355998	#N/A		3.83734	5.17865	1.62243e+07
2.4	0.0371408	#N/A		4.00344	5.49674	1.72209e+07
2.5	0.0386845	#N/A		4.16984	5.83118	1.82686e+07
2.6	0.0402298	#N/A		4.33641	6.16422	1.9312e+07
2.7	0.0417779	#N/A		4.50328	6.51602	2.04142e+07
2.8	0.0433231	#N/A		4.66984	6.87306	2.15328e+07
2.9	0.0448626	#N/A		4.83578	7.21131	2.25925e+07
3	0.046418	#N/A		5.00344	7.57464	2.37308e+07
3.1	0.0479719	#N/A		5.17094	7.92987	2.48437e+07
3.2	0.049504	#N/A		5.33609	8.2892	2.59694e+07
3.3	0.0510479	#N/A		5.5025	8.65867	2.71269e+07
3.4	0.0526033	#N/A		5.67016	9.0186	2.82546e+07
3.5	0.0541542	#N/A		5.83734	9.39507	2.9434e+07
3.6	0.0556908	#N/A		6.00297	9.75767	3.057e+07
3.7	0.057236	#N/A		6.16953	10.1106	3.16758e+07
3.8	0.0587928	#N/A		6.33734	10.5068	3.2917e+07
3.9	0.0603352	#N/A		6.50359	10.8757	3.40726e+07
4	0.0618732	#N/A		6.66937	11.2521	3.52521e+07
4.1	0.0634141	#N/A		6.83547	11.6341	3.64488e+07
4.2	0.0649768	#N/A		7.00391	12.0233	3.7668e+07
4.3	0.0665118	#N/A		7.16937	12.4176	3.89034e+07
4.4	0.0680571	#N/A		7.33594	12.8092	4.01302e+07
4.5	0.0696139	#N/A		7.50375	13.1977	4.13473e+07
4.6	0.0711663	#N/A		7.67109	13.6117	4.26443e+07
4.7	0.0726898	#N/A		7.83531	13.9936	4.38408e+07
4.8	0.0742365	#N/A		8.00203	14.394	4.50954e+07
4.9	0.0757992	#N/A		8.17047	14.7905	4.63374e+07
5	0.0773444	#N/A		8.33703	15.1967	4.76102e+07
5.1	0.0788824	#N/A		8.50281	15.5983	4.88683e+07
5.2	0.0804262	#N/A		8.66922	16.0071	5.01491e+07
5.3	0.0819859	#N/A		8.83734	16.4164	5.14313e+07
5.4	0.0835282	#N/A		9.00359	16.8207	5.26978e+07
5.5	0.0850662	#N/A		9.16937	17.224	5.39616e+07
5.6	0.0866173	#N/A		9.33656	17.6322	5.52402e+07
5.7	0.0881683	#N/A		9.50375	18.0425	5.65257e+07
5.8	0.0897135	#N/A		9.67031	18.4584	5.78288e+07
5.9	0.0912544	#N/A		9.8364	18.8765	5.91387e+07
6	0.0927968	#N/A		10.0027	19.296	6.04527e+07
6.1	0.0943594	#N/A		10.1711	19.7286	6.18082e+07
6.2	0.0958988	#N/A		10.337	20.1367	6.30867e+07
6.3	0.0974324	#N/A		10.5023	20.5589	6.44096e+07
6.4	0.0989879	#N/A		10.67	20.992	6.57663e+07
6.5	0.100536	#N/A		10.8369	21.43	6.71384e+07
6.6	0.102084	#N/A		11.0038	21.8502	6.8455e+07
6.7	0.103621	#N/A		11.1694	22.2656	6.97564e+07
6.8	0.105176	#N/A		11.337	22.7201	7.11804e+07
6.9	0.106718	#N/A		11.5033	23.1371	7.24868e+07
7	0.108262	#N/A		11.6697	23.5851	7.38904e+07
7.1	0.109806	#N/A		11.8361	24.0199	7.52524e+07
7.2	0.111363	#N/A		12.0039	24.4503	7.66008e+07
7.3	0.112895	#N/A		12.1691	24.889	7.79754e+07
7.4	0.114445	#N/A		12.3361	25.3405	7.93897e+07
7.5	0.115993	#N/A		12.503	25.7719	8.07413e+07
7.6	0.117551	#N/A		12.6709	26.2225	8.21531e+07
7.7	0.11909	#N/A		12.8369	26.6753	8.35716e+07
7.8	0.120621	#N/A		13.0019	27.0972	8.48934e+07
7.9	0.122187	#N/A		13.1706	27.566	8.6362e+07
8	0.12373	#N/A		13.337	28.0185	8.77798e+07
8.1	0.125273	#N/A		13.5033	28.4415	8.91051e+07
8.2	0.126812	#N/A		13.6692	28.8776	9.04712e+07
8.3	0.128373	#N/A		13.8375	29.3414	9.19243e+07
8.4	0.129909	#N/A		14.003	29.7822	9.33053e+07
8.5	0.131457	#N/A		14.1698	30.2322	9.47153e+07
8.6	0.132996	#N/A		14.3358	30.6809	9.61209e+07
8.7	0.13455	0.13455	0.13455	14.5033	31.1333	9.75383e+07
8.8	0.136097	0.136097	0.136097	14.67	31.5911	9.89726e+07
8.9	0.137636	0.137636	0.137636	14.8359	32.0414	1.00383e+08
9	0.13919	0.13919	0.13919	15.0034	32.4954	1.01806e+08
9.1	0.140743	0.140743	0.140743	15.1708	32.9498	1.03229e+08
9.2	0.142285	0.142285	0.142285	15.337	33.4093	1.04669e+08
9.3	0.143816	0.143816	0.143816	15.502	33.8462	1.06038e+08
9.4	0.145372	0.145372	0.145372	15.6698	34.3137	1.07502e+08
9.5	0.146922	0.146922	0.146922	15.8369	34.7805	1.08965e+08
9.6	0.148466	0.148466	0.148466	16.0033	35.2309	1.10376e+08
9.7	0.150007	0.150007	0.150007	16.1694	35.6861	1.11802e+08
9.8	0.151568	0.151568	0.151568	16.3377	36.1751	1.13334e+08
9.9	0.153104	0.153104	0.153104	16.5033	36.6106	1.14698e+08
10	0.154651	0.154651	0.154651	16.67	37.07	1.16137e+08
10.1	0.15619	0.15619	0.15619	16.8359	37.5191	1.17544e+08
10.2	0.157752	0.157752	0.157752	17.0042	37.9832	1.18998e+08
10.3	0.159287	0.159287	0.159287	17.1697	38.4303	1.20399e+08
10.4	0.160835	0.160835	0.160835	17.3366	38.9001	1.21871e+08
10.5	0.162385	0.162385	0.162385	17.5036	39.3593	1.2331e+08
10.6	0.163928	0.163928	0.163928	17.67	39.8185	1.24748e+08
10.7	0.165478	0.165478	0.165478	17.837	40.2846	1.26209e+08
10.8	0.167019	0.167019	0.167019	18.0031	40.7512	1.27671e+08
10.9	0.168564	0.168564	0.168564	18.1697	41.1982	1.29071e+08
11	0.170112	0.170112	0.170112	18.3366	41.6536	1.30498e+08
11.1	0.171656	0.171656	0.171656	18.503	42.1074	1.31919e+08
11.2	0.173204	0.173204	0.173204	18.6698	42.5819	1.33406e+08
11.3	0.174759	0.174759	0.174759	18.8375	43.0483	1.34867e+08
11.4	0.176294	0.176294	0.176294	19.003	43.4952	1.36267e+08
11.5	0.17784	0.17784	0.17784	19.1695	43.9675	1.37747e+08
11.6	0.179385	0.179385	0.179385	19.3361	44.4229	1.39174e+08
11.7	0.180942	0.180942	0.180942	19.5039	44.8984	1.40663e+08
11.8	0.182484	0.182484	0.182484	19.6701	45.3638	1.42121e+08
11.9	0.184021	0.184021	0.184021	19.8358	45.8247	1.43565e+08
12	0.185578	0.185578	0.185578	20.0036	46.2967	1.45044e+08
12.1	0.187124	0.187124	0.187124	20.1703	46.7754	1.46544e+08
12.2	0.188668	0.188668	0.188668	20.3367	47.2244	1.4795e+08
12.3	0.190209	0.190209	0.190209	20.5028	47.6812	1.49381e+08
12.4	0.19176	0.19176	0.19176	20.67	48.1549	1.50866e+08
12.5	0.193308	0.193308	0.193308	20.8369	48.6233	1.52333e+08
12.6	0.194849	0.194849	0.194849	21.003	49.0751	1.53749e+08
12.7	0.196394	0.196394	0.196394	21.1695	49.5548	1.55251e+08
12.8	0.19795	0.19795	0.19795	21.3372	50.0213	1.56713e+08
12.9	0.199489	0.199489	0.199489	21.5031	50.4775	1.58142e+08
13	0.201033	0.201033	0.201033	21.6695	50.9417	1.59596e+08
13.1	0.202578	0.202578	0.202578	21.8361	51.3993	1.6103e+08
13.2	0.204129	0.204129	0.204129	22.0033	51.8743	1.62518e+08
13.3	0.20567	0.20567	0.20567	22.1694	52.326	1.63933e+08
13.4	0.207215	0.207215	0.207215	22.3359	52.7676	1.65317e+08
13.5	0.208766	0.208766	0.208766	22.5031	53.2342	1.66779e+08
13.6	0.210323	0.210323	0.210323	22.6709	53.694	1.68219e+08
13.7	0.211862	0.211862	0.211862	22.8369	54.1339	1.69597e+08
13.8	0.213403	0.213403	0.213403	23.003	54.5596	1.70931e+08
13.9	0.21495	0.21495	0.21495	23.1697	55.0153	1.72359e+08
14	0.216495	0.216495	0.216495	23.3362	55.4638	1.73764e+08
14.1	0.218045	0.218045	0.218045	23.5033	55.9048	1.75145e+08
14.2	0.21959	0.21959	0.21959	23.6698	56.3509	1.76543e+08
14.3	0.221146	0.221146	0.221146	23.8375	56.814	1.77994e+08
14.4	0.222682	0.222682	0.222682	24.0031	57.2481	1.79354e+08
14.5	0.224227	0.224227	0.224227	24.1697	57.693	1.80748e+08
14.6	0.225773	0.225773	0.225773	24.3362	58.1409	1.82151e+08
14.7	0.227326	0.227326	0.227326	24.5038	58.594	1.83571e+08
14.8	0.228869	0.228869	0.228869	24.67	59.051	1.85002e+08
14.9	0.23041	0.23041	0.23041	24.8361	59.5035	1.8642e+08
15	0.231968	0.231968	0.231968	25.0041	59.9828	1.87922e+08
15.1	0.233515	0.233515	0.233515	25.1708	60.4498	1.89385e+08
15.2	0.235045	0.235045	0.235045	25.3358	60.9018	1.90801e+08
15.3	0.236598	0.236598	0.236598	25.5031	61.3756	1.92285e+08
15.4	0.238153	0.238153	0.238153	25.6708	61.8622	1.93809e+08
15.5	0.239691	0.239691	0.239691	25.8366	62.3517	1.95343e+08
15.6	0.241232	0.241232	0.241232	26.0026	62.8261	1.96829e+08
15.7	0.242779	0.242779	0.242779	26.1694	63.3169	1.98367e+08
15.8	0.244341	0.244341	0.244341	26.3378	63.8003	1.99881e+08
15.9	0.245878	0.245878	0.245878	26.5034	64.2723	2.0136e+08
16	0.247419	0.247419	0.247419	26.6695	64.7528	2.02865e+08
16.1	0.248958	0.248958	0.248958	26.8355	65.2161	2.04317e+08
16.2	0.250522	0.250522	0.250522	27.0041	65.7107	2.05867e+08
16.3	0.252063	0.252063	0.252063	27.1701	66.1821	2.07343e+08
16.4	0.253603	0.253603	0.253603	27.3361	66.6532	2.08819e+08
16.5	0.255147	0.255147	0.255147	27.5025	67.134	2.10326e+08
16.6	0.256708	0.256708	0.256708	27.6708	67.6417	2.11916e+08
16.7	0.258243	0.258243	0.258243	27.8362	68.1002	2.13353e+08
16.8	0.259788	0.259788	0.259788	28.0028	68.5766	2.14845e+08
16.9	0.261345	0.261345	0.261345	28.1706	69.0808	2.16425e+08
17	0.262884	0.262884	0.262884	28.3366	69.563	2.17936e+08
17.1	0.264427	0.264427	0.264427	28.5028	70.0312	2.19402e+08
17.2	0.26597	0.26597	0.26597	28.6692	70.5279	2.20958e+08
17.3	0.267534	0.267534	0.267534	28.8378	71.0185	2.22495e+08
17.4	0.269067	0.269067	0.269067	29.003	71.4958	2.23991e+08
17.5	0.27061	0.27061	0.27061	29.1694	71.9715	2.25481e+08
17.6	0.272154	0.272154	0.272154	29.3358	72.4252	2.26902e+08
17.7	0.273715	0.273715	0.273715	29.5041	72.9364	2.28504e+08
17.8	0.275251	0.275251	0.275251	29.6695	73.393	2.29935e+08
17.9	0.276791	0.276791	0.276791	29.8356	73.8484	2.31361e+08
18	0.27835	0.27835	0.27835	30.0036	74.3269	2.32861e+08
18.1	0.279898	0.279898	0.279898	30.1705	74.7987	2.34339e+08
18.2	0.281442	0.281442	0.281442	30.3369	75.252	2.35759e+08
18.3	0.282981	0.282981	0.282981	30.5028	75.6992	2.3716e+08
18.4	0.284536	0.284536	0.284536	30.6705	76.1569	2.38594e+08
18.5	0.286076	0.286076	0.286076	30.8364	76.5994	2.3998e+08
18.6	0.287617	0.287617	0.287617	31.0025	77.0475	2.41384e+08
18.7	0.289166	0.289166	0.289166	31.1695	77.5001	2.42802e+08
18.8	0.290726	0.290726	0.290726	31.3377	77.9607	2.44245e+08
18.9	0.29226	0.29226	0.29226	31.503	78.3734	2.45538e+08
19	0.293805	0.293805	0.293805	31.6695	78.8201	2.46937e+08
19.1	0.295352	0.295352	0.295352	31.8362	79.2739	2.48359e+08
19.2	0.296908	0.296908	0.296908	32.0041	79.7291	2.49785e+08
19.3	0.298444	0.298444	0.298444	32.1695	80.184	2.5121e+08
19.4	0.299992	0.299992	0.299992	32.3364	80.65	2.5267e+08
19.5	0.301541	0.301541	0.301541	32.5034	81.1079	2.54105e+08
19.6	0.3031	0.3031	0.3031	32.6714	81.6084	2.55673e+08
19.7	0.304636	0.304636	0.304636	32.837	82.0682	2.57113e+08
19.8	0.306165	0.306165	0.306165	33.0019	82.5218	2.58534e+08
19.9	0.307735	0.307735	0.307735	33.1711	83.0409	2.60161e+08
20	0.309278	0.309278	0.309278	33.3373	83.5022	2.61606e+08
20.1	0.31081	#N/A		33.5025	83.972	2.63078e+08
20.2	0.312352	#N/A		33.6688	84.4461	2.64563e+08
20.3	0.313919	#N/A		33.8376	84.9605	2.66175e+08
20.4	0.31546	#N/A		34.0037	85.4303	2.67647e+08
20.5	0.316999	#N/A		34.1697	85.9194	2.69179e+08
20.6	0.318539	#N/A		34.3356	86.3914	2.70657e+08
20.7	0.320094	#N/A		34.5033	86.8934	2.7223e+08
20.8	0.321641	#N/A		34.67	87.3702	2.73724e+08
20.9	0.323183	#N/A		34.8362	87.8324	2.75172e+08
21	0.324736	#N/A		35.0036	88.3127	2.76677e+08
21.1	0.326281	#N/A		35.1701	88.7939	2.78184e+08
21.2	0.327825	#N/A		35.3366	89.2491	2.79611e+08
21.3	0.329364	#N/A		35.5025	89.7176	2.81078e+08
21.4	0.33092	#N/A		35.6701	90.1966	2.82579e+08
21.5	0.332469	#N/A		35.8372	90.6692	2.8406e+08
21.6	0.334004	#N/A		36.0027	91.1174	2.85464e+08
21.7	0.335552	#N/A		36.1695	91.6018	2.86981e+08
21.8	0.337109	#N/A		36.3373	92.0609	2.8842e+08
21.9	0.338649	#N/A		36.5033	92.5079	2.8982e+08
22	0.340191	#N/A		36.6695	92.945	2.9119e+08
22.1	0.341736	#N/A		36.8361	93.4019	2.92621e+08
22.2	0.343292	#N/A		37.0037	93.8613	2.9406e+08
22.3	0.344834	#N/A		37.17	94.2983	2.95429e+08
22.4	0.346369	#N/A		37.3355	94.7272	2.96773e+08
22.5	0.347922	#N/A		37.5028	95.1717	2.98166e+08
22.6	0.34948	#N/A		37.6708	95.6197	2.99569e+08
22.7	0.351016	#N/A		37.8364	96.0346	3.00869e+08
22.8	0.352559	#N/A		38.0027	96.4521	3.02177e+08
22.9	0.354115	#N/A		38.1705	96.8904	3.0355e+08
23	0.355664	#N/A		38.3373	97.3064	3.04853e+08
23.1	0.357194	#N/A		38.5023	97.6922	3.06062e+08
23.2	0.358737	#N/A		38.6686	98.086	3.07296e+08
23.3	0.360305	#N/A		38.8376	98.5121	3.08631e+08
23.4	0.361842	#N/A		39.0033	98.8945	3.09829e+08
23.5	0.363383	#N/A		39.1694	99.2711	3.11009e+08
23.6	0.364931	#N/A		39.3362	99.6412	3.12168e+08
23.7	0.366483	#N/A		39.5036	100.056	3.13467e+08
23.8	0.368027	#N/A		39.67	100.43	3.14638e+08
23.9	0.369566	#N/A		39.8359	100.806	3.15818e+08
24	0.371123	#N/A		40.0037	101.212	3.17091e+08
24.1	0.37267	#N/A		40.1705	101.626	3.18388e+08
24.2	0.374215	#N/A		40.337	102.026	3.1964e+08
24.3	0.375755	#N/A		40.503	102.427	3.20897e+08
24.4	0.377301	#N/A		40.6697	102.834	3.22172e+08
24.5	0.378855	#N/A		40.8372	103.243	3.23453e+08
24.6	0.380399	#N/A		41.0036	103.644	3.2471e+08
24.7	0.381933	#N/A		41.1689	104.037	3.25941e+08
24.8	0.383491	#N/A		41.3369	104.449	3.2723e+08
24.9	0.385038	#N/A		41.5036	104.85	3.28488e+08
25	0.386583	#N/A		41.6701	105.232	3.29682e+08
25.1	0.388121	#N/A		41.8359	105.637	3.30952e+08
25.2	0.389676	#N/A		42.0036	106.044	3.32227e+08
25.3	0.391217	#N/A		42.1697	106.431	3.33441e+08
25.4	0.392759	#N/A		42.3359	106.804	3.34608e+08
25.5	0.394315	#N/A		42.5036	107.218	3.35904e+08
25.6	0.395867	#N/A		42.6709	107.629	3.37192e+08
25.7	0.3974	#N/A		42.8361	108.001	3.38359e+08
25.8	0.398943	#N/A		43.0025	108.378	3.39539e+08
25.9	0.400497	#N/A		43.17	108.758	3.4073e+08
26	0.402047	#N/A		43.337	109.161	3.41993e+08
26.1	0.403589	#N/A		43.5033	109.512	3.43091e+08
26.2	0.405126	#N/A		43.6689	109.873	3.44222e+08
26.3	0.40669	#N/A		43.8375	110.252	3.45412e+08
26.4	0.408226	#N/A		44.0031	110.593	3.46481e+08
26.5	0.409772	#N/A		44.1697	110.947	3.47587e+08
26.6	0.411315	#N/A		44.3361	111.298	3.48687e+08
26.7	0.412869	#N/A		44.5036	111.658	3.49815e+08
26.8	0.41441	#N/A		44.6697	111.978	3.50817e+08
26.9	0.415957	#N/A		44.8364	112.331	3.51925e+08
27	0.417504	#N/A		45.0031	112.663	3.52965e+08
27.1	0.419053	#N/A		45.1701	113.008	3.54046e+08
27.2	0.420597	#N/A		45.3366	113.334	3.55066e+08
27.3	0.422138	#N/A		45.5027	113.661	3.56091e+08
27.4	0.423696	#N/A		45.6706	114.002	3.5716e+08
27.5	0.425238	#N/A		45.8369	114.323	3.58166e+08
27.6	0.426778	#N/A		46.0028	114.615	3.5908e+08
27.7	0.428319	#N/A		46.1689	114.948	3.60123e+08
27.8	0.429877	#N/A		46.3369	115.264	3.61113e+08
27.9	0.431424	#N/A		46.5036	115.556	3.62028e+08
28	0.432967	#N/A		46.67	115.783	3.62738e+08
28.068		#N/A		46.7872	63.136
