# Supplementary material for: Mechanical properties of a biodegradable self-expandable polydioxanone monofilament stent: In vitro force relaxation and its clinical relevance
Source: PLoS One. 2020 Jul 8;15(7):e0235842. doi: 10.1371/journal.pone.0235842 (PMC7343154; doi:10.1371/journal.pone.0235842)
Supplement: S4 File — (ZIP) [file pone.0235842.s004.zip › Tensile_Data/Tensile_Sample2.xlsx]

## Sheet: Specimen_RawData_1
Time	Axial Extension	Force
(s)	(mm)	(N)
0	0.00016	-0.00501
0.1	0.15203	0.19668
0.2	0.33234	0.35615
0.3	0.50203	0.52957
0.4	0.67047	0.73075
0.5	0.83672	0.91599
0.6	1.00328	1.10256
0.7	1.16953	1.2699
0.8	1.33766	1.45101
0.9	1.50375	1.63056
1	1.67	1.8459
1.1	1.83625	2.06508
1.2	2.00469	2.28841
1.3	2.17016	2.52517
1.4	2.33547	2.75214
1.5	2.50391	3.00706
1.6	2.67109	3.26878
1.7	2.83578	3.53167
1.8	3.00219	3.81431
1.9	3.17047	4.12001
2	3.33766	4.41617
2.1	3.50297	4.71376
2.2	3.66906	5.0336
2.3	3.83719	5.36076
2.4	4.00344	5.66922
2.5	4.16984	6.00797
2.6	4.33641	6.33631
2.7	4.50312	6.69177
2.8	4.66984	7.04243
2.9	4.83594	7.39223
3	5.00328	7.72314
3.1	5.17094	8.1104
3.2	5.33641	8.46293
3.3	5.50297	8.83011
3.4	5.67031	9.21131
3.5	5.83734	9.56867
3.6	6.00312	9.9434
3.7	6.16953	10.3194
3.8	6.3375	10.7079
3.9	6.50359	11.0767
4	6.66953	11.4586
4.1	6.83547	11.8375
4.2	7.00406	12.2308
4.3	7.16953	12.6276
4.4	7.33594	13.0187
4.5	7.50375	13.4102
4.6	7.67109	13.8324
4.7	7.83562	14.2202
4.8	8.00203	14.6107
4.9	8.17078	15.0244
5	8.33734	15.4421
5.1	8.50281	15.8232
5.2	8.66922	16.2448
5.3	8.8375	16.6649
5.4	9.00359	17.0786
5.5	9.16969	17.5054
5.6	9.3364	17.9184
5.7	9.50359	18.3425
5.8	9.67031	18.7638
5.9	9.83656	19.191
6	10.0027	19.6046
6.1	10.1711	20.036
6.2	10.3372	20.4764
6.3	10.5023	20.8983
6.4	10.6701	21.323
6.5	10.837	21.7797
6.6	11.0036	22.2045
6.7	11.1695	22.6485
6.8	11.337	23.0971
6.9	11.5033	23.5363
7	11.6697	23.9795
7.1	11.8361	24.415
7.2	12.0039	24.8688
7.3	12.1691	25.3162
7.4	12.3359	25.7598
7.5	12.503	26.2111
7.6	12.6709	26.6738
7.7	12.8369	27.1154
7.8	13.002	27.5565
7.9	13.1708	28.0297
8	13.337	28.4954
8.1	13.5033	28.9334
8.2	13.6694	29.3866
8.3	13.8377	29.8607
8.4	14.0031	30.3012
8.5	14.1698	30.7646
8.6	14.3358	31.2243
8.7	14.5034	31.6905
8.8	14.67	32.1578
8.9	14.8359	32.625
9	15.0036	33.0897
9.1	15.1709	33.5568
9.2	15.3367	34.0233
9.3	15.5019	34.4834
9.4	15.6701	34.9498
9.5	15.8373	35.4389
9.6	16.0033	35.9006
9.7	16.1691	36.363
9.8	16.3375	36.8515
9.9	16.5034	37.3034
10	16.67	37.7796
10.1	16.8362	38.2533
10.2	17.0042	38.7332
10.3	17.1697	39.1849
10.4	17.3364	39.6546
10.5	17.5036	40.1456
10.6	17.6701	40.6157
10.7	17.837	41.0863
10.8	18.0031	41.5531
10.9	18.1698	42.035
11	18.3367	42.5178
11.1	18.5031	42.9796
11.2	18.67	43.4499
11.3	18.8375	43.9374
11.4	19.003	44.4107
11.5	19.1694	44.8783
11.6	19.3362	45.3513
11.7	19.5041	45.8277
11.8	19.67	46.2931
11.9	19.8356	46.7594
12	20.0036	47.2457
12.1	20.1705	47.708
12.2	20.3367	48.1612
12.3	20.5028	48.6443
12.4	20.6705	49.1176
12.5	20.837	49.5867
12.6	21.003	50.0406
12.7	21.1694	50.5057
12.8	21.3375	50.9806
12.9	21.5034	51.4397
13	21.6697	51.8861
13.1	21.8364	52.3542
13.2	22.0034	52.8289
13.3	22.1694	53.2773
13.4	22.3358	53.7418
13.5	22.5031	54.2188
13.6	22.6709	54.6848
13.7	22.8369	55.1359
13.8	23.0028	55.5984
13.9	23.1698	56.0501
14	23.3362	56.5097
14.1	23.5033	56.9753
14.2	23.6698	57.44
14.3	23.8373	57.8987
14.4	24.0033	58.3587
14.5	24.1695	58.817
14.6	24.3366	59.2901
14.7	24.5041	59.7451
14.8	24.6701	60.2087
14.9	24.8362	60.6774
15	25.0039	61.1442
15.1	25.1708	61.6168
15.2	25.3359	62.0655
15.3	25.5033	62.5417
15.4	25.6709	63.0343
15.5	25.8366	63.5188
15.6	26.0028	63.9773
15.7	26.1694	64.4609
15.8	26.338	64.9729
15.9	26.5034	65.4709
16	26.6695	65.9275
16.1	26.8358	66.4208
16.2	27.0039	66.9267
16.3	27.1701	67.4072
16.4	27.3361	67.8816
16.5	27.503	68.3588
16.6	27.6708	68.8666
16.7	27.8364	69.3287
16.8	28.0028	69.8132
16.9	28.1709	70.3198
17	28.3367	70.7954
17.1	28.5028	71.2749
17.2	28.6694	71.7663
17.3	28.8378	72.2614
17.4	29.003	72.7346
17.5	29.1695	73.2081
17.6	29.3359	73.6785
17.7	29.5039	74.1689
17.8	29.6697	74.6376
17.9	29.8356	75.1073
18	30.0036	75.5872
18.1	30.1703	76.068
18.2	30.337	76.5278
18.3	30.503	76.9915
18.4	30.6708	77.4755
18.5	30.8362	77.9558
18.6	31.0023	78.4276
18.7	31.1695	78.914
18.8	31.3378	79.4271
18.9	31.5031	79.9214
19	31.6695	80.4033
19.1	31.8362	80.8834
19.2	32.0039	81.3952
19.3	32.1698	81.8676
19.4	32.3364	82.3641
19.5	32.5033	82.8516
19.6	32.6714	83.3461
19.7	32.837	83.8119
19.8	33.002	84.2786
19.9	33.1711	84.7643
20	33.3373	85.2304
20.1	33.5025	85.6838
20.2	33.6688	86.1499
20.3	33.8375	86.6264
20.4	34.0041	87.0845
20.5	34.1697	87.5368
20.6	34.3358	87.9862
20.7	34.5036	88.4676
20.8	34.6698	88.8906
20.9	34.8364	89.3304
21	35.0036	89.7902
21.1	35.1701	90.2519
21.2	35.3367	90.6918
21.3	35.5025	91.1287
21.4	35.6703	91.6022
21.5	35.8372	92.0536
21.6	36.003	92.5047
21.7	36.1695	92.9646
21.8	36.3372	93.4307
21.9	36.5033	93.8855
22	36.6697	94.3477
22.1	36.8362	94.7903
22.2	37.0037	95.2523
22.3	37.1698	95.6976
22.4	37.3358	96.1309
22.5	37.503	96.5827
22.6	37.6709	97.054
22.7	37.8364	97.4869
22.8	38.0028	97.921
22.9	38.1706	98.3716
23	38.3373	98.7992
23.1	38.5022	99.2156
23.2	38.6684	99.6364
23.3	38.838	100.106
23.4	39.0034	100.524
23.5	39.1694	100.936
23.6	39.3361	101.351
23.7	39.5037	101.807
23.8	39.67	102.207
23.9	39.8362	102.604
24	40.0037	103.035
24.1	40.1706	103.459
24.2	40.3372	103.852
24.3	40.503	104.236
24.4	40.6697	104.647
24.5	40.8375	105.06
24.6	41.0036	105.442
24.7	41.1691	105.832
24.8	41.3369	106.212
24.9	41.5037	106.605
25	41.6701	106.997
25.1	41.8362	107.382
25.2	42.0036	107.763
25.3	42.1697	108.134
25.4	42.3361	108.493
25.5	42.5034	108.889
25.6	42.6709	109.27
25.7	42.8362	109.631
25.8	43.0025	109.997
25.9	43.1703	110.397
26	43.3372	110.771
26.1	43.5031	111.123
26.2	43.6689	111.488
26.3	43.8376	111.882
26.4	44.0031	112.235
26.5	44.1697	112.599
26.6	44.3361	112.964
26.7	44.5036	113.331
26.8	44.67	113.701
26.9	44.8364	114.028
27	45.0031	114.387
27.1	45.1701	114.739
27.2	45.3369	115.098
27.3	45.5028	115.435
27.4	45.6706	115.8
27.5	45.8369	116.123
27.6	46.0031	116.435
27.7	46.1691	116.788
27.8	46.3369	117.123
27.9	46.5039	117.452
28	46.6697	117.774
28.1	46.8361	118.096
28.2	47.0039	118.435
28.3	47.1698	118.745
28.4	47.3364	119.051
28.5	47.5036	119.37
28.6	47.6709	119.714
28.7	47.8366	120.001
28.8	48.0033	120.313
28.9	48.1709	120.656
29	48.3362	120.951
29.1	48.5033	121.248
29.2	48.6698	121.546
29.3	48.8367	121.853
29.4	49.003	122.134
29.5	49.1697	122.42
29.6	49.3367	122.724
29.7	49.5036	123.026
29.8	49.6695	123.292
29.9	49.8356	123.585
30	50.0036	123.877
30.1	50.1711	124.19
30.2	50.3369	124.465
30.3	50.5022	124.735
30.4	50.6705	125.01
30.5	50.8369	125.299
30.6	51.0031	125.543
30.7	51.1697	125.797
30.8	51.3373	126.067
30.9	51.5034	126.305
31	51.6695	126.534
31.1	51.8362	126.787
31.2	52.0036	127.054
31.3	52.1698	127.255
31.4	52.3361	127.498
31.5	52.5036	127.754
31.6	52.6705	128.015
31.7	52.8361	128.213
31.8	53.0028	128.482
31.9	53.1701	128.734
32	53.3372	128.988
32.1	53.503	129.186
32.2	53.6698	129.402
32.3	53.8367	129.622
32.4	54.0025	129.734
32.458	54.1047	73.8373
