# Supplementary material for: Mechanical properties of a biodegradable self-expandable polydioxanone monofilament stent: In vitro force relaxation and its clinical relevance
Source: PLoS One. 2020 Jul 8;15(7):e0235842. doi: 10.1371/journal.pone.0235842 (PMC7343154; doi:10.1371/journal.pone.0235842)
Supplement: S4 File — (ZIP) [file pone.0235842.s004.zip › Tensile_Data/Tensile_Sample20.xlsx]

## Sheet: Specimen_RawData_1
Time	Axial Extension	Force
(s)	(mm)	(N)
0	0	-0.00054
0.1	0.15109	0.13237
0.2	0.33219	0.23327
0.3	0.50203	0.37392
0.4	0.67047	0.49376
0.5	0.83672	0.64986
0.6	1.00312	0.80319
0.7	1.16922	0.93437
0.8	1.3375	1.05135
0.9	1.50375	1.19541
1	1.67	1.35655
1.1	1.83594	1.53715
1.2	2.00422	1.70171
1.3	2.17031	1.86459
1.4	2.33531	2.01927
1.5	2.50391	2.22397
1.6	2.67094	2.42114
1.7	2.83656	2.61462
1.8	3.00219	2.82562
1.9	3.17047	3.03413
2	3.33734	3.24988
2.1	3.50312	3.49659
2.2	3.66922	3.77738
2.3	3.83719	4.0413
2.4	4.00312	4.32221
2.5	4.16969	4.5979
2.6	4.33641	4.88316
2.7	4.50297	5.18268
2.8	4.67	5.49379
2.9	4.83578	5.78357
3	5.00344	6.10993
3.1	5.17094	6.44097
3.2	5.33641	6.75558
3.3	5.50281	7.08301
3.4	5.67031	7.41304
3.5	5.83719	7.7256
3.6	6.00312	8.06879
3.7	6.16937	8.41484
3.8	6.33734	8.75723
3.9	6.50359	9.11047
4	6.66937	9.46094
4.1	6.83578	9.78907
4.2	7.00375	10.1439
4.3	7.16953	10.5113
4.4	7.33609	10.8604
4.5	7.50375	11.2261
4.6	7.67109	11.6062
4.7	7.83547	11.954
4.8	8.00203	12.3357
4.9	8.17094	12.7284
5	8.33719	13.0946
5.1	8.50297	13.4817
5.2	8.66953	13.8503
5.3	8.83734	14.2336
5.4	9.00359	14.618
5.5	9.16984	15.0051
5.6	9.3364	15.4052
5.7	9.50359	15.7878
5.8	9.67047	16.1755
5.9	9.83656	16.5701
6	10.0028	16.9621
6.1	10.1709	17.3741
6.2	10.3372	17.7801
6.3	10.5025	18.1651
6.4	10.6698	18.576
6.5	10.837	18.9866
6.6	11.0034	19.4078
6.7	11.1694	19.8122
6.8	11.3372	20.2177
6.9	11.5028	20.6527
7	11.6695	21.0519
7.1	11.8364	21.4805
7.2	12.0038	21.9062
7.3	12.1694	22.329
7.4	12.3359	22.7519
7.5	12.503	23.1871
7.6	12.6709	23.6169
7.7	12.837	24.0672
7.8	13.002	24.4828
7.9	13.1706	24.9378
8	13.337	25.3758
8.1	13.5031	25.8087
8.2	13.6694	26.2402
8.3	13.8373	26.6898
8.4	14.0034	27.1232
8.5	14.1698	27.5683
8.6	14.3358	27.9978
8.7	14.5031	28.4601
8.8	14.67	28.9093
8.9	14.8361	29.3531
9	15.0036	29.8127
9.1	15.1709	30.2727
9.2	15.3367	30.7123
9.3	15.5017	31.1543
9.4	15.67	31.6261
9.5	15.837	32.0844
9.6	16.0034	32.5449
9.7	16.1692	33.0055
9.8	16.3375	33.4802
9.9	16.5034	33.9336
10	16.6695	34.4062
10.1	16.8367	34.8443
10.2	17.0041	35.3334
10.3	17.1698	35.7939
10.4	17.3366	36.2537
10.5	17.5038	36.7231
10.6	17.6701	37.1955
10.7	17.837	37.6562
10.8	18.003	38.1228
10.9	18.1703	38.6181
11	18.3367	39.0643
11.1	18.5031	39.5448
11.2	18.6697	40.0208
11.3	18.8375	40.4908
11.4	19.0031	40.9595
11.5	19.1692	41.4425
11.6	19.3364	41.9027
11.7	19.5038	42.3937
11.8	19.6701	42.8709
11.9	19.8356	43.3134
12	20.0034	43.8225
12.1	20.1705	44.2822
12.2	20.3367	44.7392
12.3	20.503	45.2152
12.4	20.67	45.6895
12.5	20.8369	46.1661
12.6	21.003	46.6255
12.7	21.1694	47.1155
12.8	21.3375	47.5834
12.9	21.5036	48.047
13	21.6695	48.5063
13.1	21.8364	48.9727
13.2	22.0036	49.4804
13.3	22.1697	49.9456
13.4	22.3359	50.4037
13.5	22.5033	50.9037
13.6	22.6711	51.3978
13.7	22.8367	51.8547
13.8	23.003	52.3441
13.9	23.1698	52.8259
14	23.3364	53.3098
14.1	23.5031	53.7846
14.2	23.6697	54.2546
14.3	23.837	54.7175
14.4	24.0034	55.1985
14.5	24.1694	55.6748
14.6	24.3362	56.139
14.7	24.5042	56.62
14.8	24.6701	57.0822
14.9	24.8359	57.5421
15	25.0042	58.0151
15.1	25.1709	58.4798
15.2	25.3359	58.9235
15.3	25.5026	59.3937
15.4	25.6709	59.8613
15.5	25.8367	60.3349
15.6	26.003	60.7967
15.7	26.1691	61.2725
15.8	26.3381	61.7751
15.9	26.5036	62.234
16	26.6692	62.7165
16.1	26.8359	63.1926
16.2	27.0036	63.6837
16.3	27.1701	64.1794
16.4	27.3361	64.6718
16.5	27.5031	65.1447
16.6	27.6708	65.6603
16.7	27.8364	66.1485
16.8	28.0025	66.618
16.9	28.1708	67.1407
17	28.3366	67.6209
17.1	28.503	68.0985
17.2	28.6695	68.5787
17.3	28.8377	69.063
17.4	29.0033	69.5133
17.5	29.1697	69.937
17.6	29.3362	70.235
17.7	29.5038	69.2446
17.8	29.6698	69.9329
17.9	29.8356	70.7618
18	30.0036	71.5171
18.1	30.1705	72.244
18.2	30.3367	72.8674
18.3	30.5028	73.4557
18.4	30.6708	74.0615
18.5	30.8359	74.6021
18.6	31.0028	75.1398
18.7	31.1698	75.6599
18.8	31.3378	76.1658
18.9	31.5033	76.6347
19	31.6697	77.077
19.1	31.8364	77.5008
19.2	32.0037	77.9189
19.3	32.1705	78.3153
19.4	32.3362	78.7899
19.5	32.5034	79.3357
19.6	32.6716	79.9219
19.7	32.8369	80.4872
19.8	33.0019	81.0565
19.9	33.1709	81.6469
20	33.3373	82.1956
20.1	33.5027	82.7309
20.2	33.6689	83.255
20.3	33.8373	83.8059
20.4	34.0037	84.3323
20.5	34.1697	84.8427
20.6	34.3362	85.3694
20.7	34.5034	85.8858
20.8	34.67	86.3697
20.9	34.8362	86.8747
21	35.0037	87.3892
21.1	35.1703	87.8728
21.2	35.3366	88.3407
21.3	35.5025	88.7752
21.4	35.6703	89.2203
21.5	35.837	89.6144
21.6	36.003	89.9696
21.7	36.1695	89.9815
21.8	36.3375	87.7652
21.9	36.5034	89.1966
22	36.6695	90.1911
22.1	36.8362	91.0669
22.2	37.0037	91.8417
22.3	37.17	92.5005
22.4	37.3359	93.0882
22.5	37.5028	93.6264
22.6	37.6709	94.0948
22.7	37.8364	94.2618
22.8	38.0027	92.2453
22.9	38.1708	93.1999
23	38.3373	94.2864
23.1	38.5022	95.1181
23.2	38.6684	95.8823
23.3	38.8376	96.5864
23.4	39.0036	97.2083
23.5	39.1692	97.755
23.6	39.3364	98.2674
23.7	39.5034	98.7941
23.8	39.6698	99.2497
23.9	39.8362	99.7073
24	40.0037	100.169
24.1	40.1705	100.627
24.2	40.3372	101.046
24.3	40.5028	101.472
24.4	40.6698	101.912
24.5	40.8373	102.321
24.6	41.0036	102.759
24.7	41.1689	103.182
24.8	41.3372	103.613
24.9	41.5034	104.01
25	41.6697	104.412
25.1	41.8364	104.818
25.2	42.0036	105.216
25.3	42.1698	105.597
25.4	42.3359	105.966
25.5	42.5034	106.354
25.6	42.6711	106.731
25.7	42.8361	107.039
25.8	43.0027	107.344
25.89	43.1573	62.5859
