# Supplementary material for: Mechanical properties of a biodegradable self-expandable polydioxanone monofilament stent: In vitro force relaxation and its clinical relevance
Source: PLoS One. 2020 Jul 8;15(7):e0235842. doi: 10.1371/journal.pone.0235842 (PMC7343154; doi:10.1371/journal.pone.0235842)
Supplement: S4 File — (ZIP) [file pone.0235842.s004.zip › Tensile_Data/Tensile_Sample3.xlsx]

## Sheet: Specimen_RawData_1
Time	Axial Extension	Force
(s)	(mm)	(N)
0	0	-0.01593
0.1	0.15141	0.17363
0.2	0.33234	0.3755
0.3	0.50172	0.55077
0.4	0.67031	0.72583
0.5	0.83687	0.92724
0.6	1.00328	1.10495
0.7	1.16953	1.29807
0.8	1.3375	1.49093
0.9	1.50375	1.70343
1	1.66984	1.91729
1.1	1.83625	2.15735
1.2	2.00437	2.39565
1.3	2.17	2.64362
1.4	2.33516	2.90747
1.5	2.50391	3.18284
1.6	2.67125	3.46888
1.7	2.83609	3.76331
1.8	3.00203	4.07247
1.9	3.17062	4.38425
2	3.33781	4.71031
2.1	3.50281	5.02717
2.2	3.66891	5.35199
2.3	3.83719	5.69617
2.4	4.00328	6.04043
2.5	4.17016	6.36281
2.6	4.33656	6.70579
2.7	4.50328	7.05828
2.8	4.66984	7.39346
2.9	4.83562	7.74068
3	5.00344	8.10552
3.1	5.17094	8.47744
3.2	5.33641	8.82829
3.3	5.50281	9.20202
3.4	5.67031	9.57925
3.5	5.83719	9.95284
3.6	6.00312	10.3427
3.7	6.16969	10.7142
3.8	6.3375	11.096
3.9	6.50359	11.4785
4	6.66953	11.859
4.1	6.83562	12.2426
4.2	7.00391	12.6448
4.3	7.16953	13.0348
4.4	7.33594	13.4208
4.5	7.50375	13.8135
4.6	7.67125	14.2261
4.7	7.83562	14.6091
4.8	8.00219	15.0169
4.9	8.17047	15.4309
5	8.33734	15.8371
5.1	8.50297	16.2461
5.2	8.66922	16.6693
5.3	8.83734	17.0774
5.4	9.00344	17.4907
5.5	9.16969	17.9087
5.6	9.33656	18.326
5.7	9.50344	18.766
5.8	9.67047	19.1865
5.9	9.8364	19.6027
6	10.0025	20.038
6.1	10.1711	20.4786
6.2	10.3372	20.9022
6.3	10.5023	21.3192
6.4	10.6701	21.7608
6.5	10.837	22.202
6.6	11.0036	22.6332
6.7	11.1695	23.0725
6.8	11.337	23.5241
6.9	11.5033	23.9516
7	11.6697	24.4032
7.1	11.8359	24.8614
7.2	12.0039	25.3075
7.3	12.1692	25.7473
7.4	12.3359	26.2001
7.5	12.5026	26.6424
7.6	12.6711	27.1007
7.7	12.8369	27.5762
7.8	13.002	28.0022
7.9	13.1706	28.4697
8	13.3372	28.9403
8.1	13.5034	29.3726
8.2	13.6694	29.8337
8.3	13.8377	30.3168
8.4	14.003	30.7473
8.5	14.1698	31.2156
8.6	14.3356	31.6955
8.7	14.5033	32.1583
8.8	14.6701	32.6117
8.9	14.8361	33.1002
9	15.0036	33.5659
9.1	15.1708	34.0179
9.2	15.337	34.5009
9.3	15.5022	34.9527
9.4	15.6698	35.4097
9.5	15.837	35.8922
9.6	16.0034	36.3546
9.7	16.1694	36.8123
9.8	16.3377	37.3004
9.9	16.5034	37.7648
10	16.6698	38.248
10.1	16.8364	38.7134
10.2	17.0041	39.1977
10.3	17.1697	39.6687
10.4	17.3364	40.1423
10.5	17.5038	40.6256
10.6	17.6701	41.1086
10.7	17.8372	41.5982
10.8	18.0031	42.0567
10.9	18.1697	42.5319
11	18.3367	43.0196
11.1	18.5031	43.4945
11.2	18.67	43.9685
11.3	18.8373	44.4633
11.4	19.003	44.9316
11.5	19.1695	45.4051
11.6	19.3361	45.8808
11.7	19.5041	46.3805
11.8	19.6701	46.8397
11.9	19.8355	47.3064
12	20.0034	47.7965
12.1	20.1706	48.2705
12.2	20.3369	48.7252
12.3	20.5026	49.1864
12.4	20.6701	49.6647
12.5	20.8369	50.1332
12.6	21.003	50.5929
12.7	21.1694	51.066
12.8	21.3373	51.5416
12.9	21.5031	52.0254
13	21.6698	52.4918
13.1	21.8364	52.9662
13.2	22.0034	53.4534
13.3	22.1694	53.9163
13.4	22.3361	54.3929
13.5	22.5031	54.8643
13.6	22.6706	55.3358
13.7	22.8367	55.7992
13.8	23.0028	56.2731
13.9	23.1698	56.7384
14	23.3364	57.1928
14.1	23.5033	57.6581
14.2	23.6698	58.1244
14.3	23.8369	58.5924
14.4	24.0036	59.0583
14.5	24.1698	59.5304
14.6	24.3364	60.0168
14.7	24.5038	60.4933
14.8	24.6703	60.9764
14.9	24.8364	61.4474
15	25.0041	61.9166
15.1	25.1708	62.3879
15.2	25.3361	62.8428
15.3	25.5033	63.3159
15.4	25.6708	63.8048
15.5	25.8367	64.3054
15.6	26.0026	64.7873
15.7	26.1694	65.3157
15.8	26.3381	65.8607
15.9	26.5034	66.3575
16	26.6694	66.8654
16.1	26.8358	67.403
16.2	27.0039	67.9184
16.3	27.17	68.4105
16.4	27.3359	68.8945
16.5	27.503	69.4056
16.6	27.6708	69.907
16.7	27.8364	70.3868
16.8	28.0026	70.8603
16.9	28.1709	71.3615
17	28.3366	71.8534
17.1	28.503	72.3296
17.2	28.6694	72.7936
17.3	28.8377	73.3089
17.4	29.003	73.7801
17.5	29.1695	74.2439
17.6	29.3359	74.7205
17.7	29.5041	75.2186
17.8	29.6697	75.6663
17.9	29.8356	76.101
18	30.0036	76.5495
18.1	30.1705	76.9448
18.2	30.3369	77.3129
18.3	30.503	77.6322
18.4	30.6708	78.0358
18.5	30.8362	78.5379
18.6	31.0025	79.1091
18.7	31.1694	79.7063
18.8	31.3375	80.3076
18.9	31.5033	80.8781
19	31.6697	81.4221
19.1	31.8361	81.9686
19.2	32.0039	82.5254
19.3	32.17	83.0205
19.4	32.3364	83.517
19.5	32.5034	84.0326
19.6	32.6716	84.5273
19.7	32.8367	84.9924
19.8	33.0022	85.4497
19.9	33.1711	85.9463
20	33.3373	86.4026
20.1	33.5027	86.8487
20.2	33.6689	87.3128
20.3	33.8376	87.8144
20.4	34.0039	88.2944
20.5	34.1695	88.7732
20.6	34.3356	89.2799
20.7	34.5034	89.7925
20.8	34.67	90.2869
20.9	34.8362	90.7818
21	35.0037	91.2862
21.1	35.17	91.7828
21.2	35.3366	92.2677
21.3	35.5023	92.7371
21.4	35.6705	93.2326
21.5	35.837	93.7204
21.6	36.0028	94.166
21.7	36.1695	94.6096
21.8	36.3372	95.0475
21.9	36.5033	95.4452
22	36.6697	95.7714
22.1	36.8362	95.9212
22.2	37.0039	95.6743
22.3	37.1698	95.6719
22.4	37.3358	96.195
22.5	37.503	96.8956
22.6	37.6711	97.6114
22.7	37.8366	98.2785
22.8	38.0027	98.9018
22.9	38.1706	99.4823
23	38.3373	100.026
23.1	38.5022	100.515
23.2	38.6686	100.981
23.3	38.8376	101.497
23.4	39.0033	101.929
23.5	39.1694	102.368
23.6	39.3362	102.803
23.7	39.5036	103.264
23.8	39.67	103.654
23.9	39.8366	104.042
24	40.0037	104.447
24.1	40.1703	104.847
24.2	40.3372	105.218
24.3	40.5031	105.59
24.4	40.6697	105.954
24.5	40.8373	106.359
24.6	41.0036	106.724
24.7	41.1691	107.101
24.8	41.337	107.502
24.9	41.5034	107.91
25	41.6701	108.303
25.1	41.8364	108.716
25.2	42.0036	109.125
25.3	42.1697	109.54
25.4	42.3356	109.944
25.5	42.5036	110.386
25.6	42.6713	110.81
25.7	42.8362	111.185
25.8	43.0025	111.585
25.9	43.1703	111.998
26	43.3372	112.404
26.1	43.5031	112.763
26.2	43.6692	113.13
26.3	43.8373	113.546
26.4	44.0034	113.898
26.5	44.1698	114.262
26.6	44.3361	114.601
26.7	44.5034	114.989
26.8	44.6698	115.321
26.9	44.8364	115.685
27	45.0031	116.025
27.1	45.1703	116.334
27.2	45.3367	116.677
27.3	45.5027	116.995
27.4	45.6706	117.315
27.5	45.8369	117.623
27.6	46.003	117.93
27.7	46.1689	118.244
27.8	46.3369	118.587
27.9	46.5036	118.903
28	46.6698	119.177
28.1	46.8359	119.479
28.2	47.0039	119.783
28.3	47.1697	120.05
28.4	47.3364	120.317
28.5	47.5036	120.591
28.6	47.6712	120.864
28.7	47.8367	121.059
28.8	48.0033	121.23
28.9	48.1709	121.327
29	48.3362	121.034
29.1	48.5034	120.336
29.2	48.6698	120.342
29.3	48.8369	120.95
29.4	49.0028	121.628
29.5	49.1697	122.299
29.6	49.3366	122.835
29.644	49.4155	72.3986
