# Supplementary material for: Mechanical properties of a biodegradable self-expandable polydioxanone monofilament stent: In vitro force relaxation and its clinical relevance
Source: PLoS One. 2020 Jul 8;15(7):e0235842. doi: 10.1371/journal.pone.0235842 (PMC7343154; doi:10.1371/journal.pone.0235842)
Supplement: S4 File — (ZIP) [file pone.0235842.s004.zip › Tensile_Data/Tensile_Sample4.xlsx]

## Sheet: Specimen_RawData_1
Time	Axial Extension	Force
(s)	(mm)	(N)
0	49.41	-0.02885
0.1	49.5595	0.15774
0.2	49.7422	0.33491
0.3	49.9116	0.49859
0.4	50.0806	0.66176
0.5	50.2469	0.81807
0.6	50.4131	0.96073
0.7	50.5797	1.11334
0.8	50.747	1.27213
0.9	50.9133	1.41882
1	51.08	1.57211
1.1	51.2466	1.74879
1.2	51.4142	1.90609
1.3	51.5797	2.06953
1.4	51.7461	2.25166
1.5	51.9142	2.43564
1.6	52.0805	2.59234
1.7	52.2467	2.78579
1.8	52.4128	2.96116
1.9	52.5811	3.1467
2	52.7461	3.34077
2.1	52.9131	3.53305
2.2	53.0798	3.73538
2.3	53.247	3.94103
2.4	53.4137	4.15993
2.5	53.5794	4.32731
2.6	53.7467	4.55575
2.7	53.9136	4.76465
2.8	54.0797	4.97397
2.9	54.2464	5.21137
3	54.4141	5.43971
3.1	54.5806	5.65527
3.2	54.7462	5.8796
3.3	54.9128	6.1336
3.4	55.0805	6.35143
3.5	55.2466	6.59999
3.6	55.4128	6.83659
3.7	55.5791	7.05439
3.8	55.7473	7.31417
3.9	55.9125	7.55399
4	56.0794	7.77782
4.1	56.2472	8.05222
4.2	56.4142	8.29521
4.3	56.5798	8.53276
4.4	56.7463	8.79914
4.5	56.9145	9.03561
4.6	57.0809	9.27744
4.7	57.245	9.52969
4.8	57.4131	9.78606
4.9	57.5806	10.0483
5	57.7469	10.3088
5.1	57.9131	10.5624
5.2	58.08	10.8053
5.3	58.2473	11.0825
5.4	58.4133	11.3447
5.5	58.5792	11.5912
5.6	58.747	11.8692
5.7	58.9139	12.1507
5.8	59.0797	12.3986
5.9	59.2459	12.6735
6	59.4137	12.9451
6.1	59.5806	13.2083
6.2	59.7466	13.4847
6.3	59.9126	13.7545
6.4	60.0809	14.0337
6.5	60.2469	14.3093
6.6	60.4128	14.5856
6.7	60.5795	14.8537
6.8	60.7472	15.137
6.9	60.9131	15.4096
7	61.08	15.687
7.1	61.247	15.9646
7.2	61.4141	16.2684
7.3	61.5794	16.5257
7.4	61.7456	16.8035
7.5	61.9144	17.1056
7.6	62.0805	17.3852
7.7	62.2464	17.6624
7.8	62.4123	17.952
7.9	62.5809	18.2458
8	62.7464	18.536
8.1	62.9128	18.8168
8.2	63.0797	19.1186
8.3	63.2464	19.4064
8.4	63.4137	19.7135
8.5	63.5783	20.0016
8.6	63.7465	20.3062
8.7	63.9145	20.6084
8.8	64.08	20.9076
8.9	64.2455	21.1908
9	64.4144	21.4959
9.1	64.5809	21.7915
9.2	64.7467	22.0866
9.3	64.9114	22.3816
9.4	65.0808	22.6954
9.5	65.2467	23.0237
9.6	65.4133	23.3125
9.7	65.5797	23.6164
9.8	65.7472	23.938
9.9	65.9133	24.2329
10	66.0797	24.5432
10.1	66.2465	24.8733
10.2	66.4145	25.1766
10.3	66.58	25.4967
10.4	66.7461	25.8113
10.5	66.9137	26.1336
10.6	67.0804	26.4465
10.7	67.2465	26.7696
10.8	67.4126	27.0756
10.9	67.5811	27.4114
11	67.7469	27.7333
11.1	67.9133	28.0514
11.2	68.0789	28.3663
11.3	68.2473	28.6993
11.4	68.4134	29.0185
11.5	68.5792	29.3324
11.6	68.747	29.6626
11.7	68.9142	29.9883
11.8	69.0797	30.2976
11.9	69.2458	30.6277
12	69.4136	30.9557
12.1	69.5808	31.2789
12.2	69.7465	31.6232
12.3	69.9126	31.9289
12.4	70.0805	32.2599
12.5	70.2465	32.594
12.6	70.4128	32.9238
12.7	70.5798	33.2557
12.8	70.7469	33.6024
12.9	70.9126	33.9229
13	71.0798	34.2427
13.1	71.2459	34.5845
13.2	71.4141	34.9093
13.3	71.5804	35.2309
13.4	71.7462	35.5849
13.5	71.9134	35.9074
13.6	72.0806	36.2352
13.7	72.2469	36.5786
13.8	72.4131	36.8995
13.9	72.5795	37.2288
14	72.7469	37.573
14.1	72.9126	37.8984
14.2	73.0798	38.2247
14.3	73.2473	38.5729
14.4	73.4134	38.9056
14.5	73.5794	39.2324
14.6	73.7464	39.5763
14.7	73.9142	39.9315
14.8	74.0804	40.2594
14.9	74.2458	40.589
15	74.4139	40.93
15.1	74.5803	41.257
15.2	74.7462	41.5964
15.3	74.9128	41.9394
15.4	75.0806	42.2721
15.5	75.2465	42.6167
15.6	75.4133	42.9501
15.7	75.58	43.2825
15.8	75.7469	43.6299
15.9	75.9133	43.9803
16	76.0797	44.3035
16.1	76.2469	44.6605
16.2	76.4145	45.013
16.3	76.5802	45.3322
16.4	76.7459	45.6867
16.5	76.9136	46.0271
16.6	77.0802	46.3727
16.7	77.2467	46.7092
16.8	77.4126	47.0446
16.9	77.5806	47.381
17	77.7465	47.7259
17.1	77.9125	48.0731
17.2	78.0792	48.4153
17.3	78.2473	48.779
17.4	78.4133	49.1096
17.5	78.5787	49.4397
17.6	78.747	49.779
17.7	78.9131	50.1267
17.8	79.08	50.4774
17.9	79.2464	50.8234
18	79.4141	51.1793
18.1	79.5802	51.5242
18.2	79.7464	51.8485
18.3	79.9133	52.2066
18.4	80.0811	52.5525
18.5	80.2456	52.8764
18.6	80.413	53.2344
18.7	80.5795	53.5716
18.8	80.7476	53.9215
18.9	80.9136	54.258
19	81.0798	54.5961
19.1	81.2467	54.9467
19.2	81.4142	55.2916
19.3	81.58	55.6341
19.4	81.7464	55.9811
19.5	81.9134	56.3131
19.6	82.0806	56.6683
19.7	82.2464	56.9988
19.8	82.4123	57.348
19.9	82.5808	57.7001
20	82.7467	58.037
20.1	82.913	58.3883
20.2	83.0798	58.7299
20.3	83.2475	59.0847
20.4	83.4128	59.425
20.5	83.5795	59.7694
20.6	83.7465	60.1054
20.7	83.9141	60.47
20.8	84.0805	60.8068
20.9	84.2461	61.1454
21	84.4139	61.4888
21.1	84.5798	61.8439
21.2	84.7462	62.1895
21.3	84.913	62.5415
21.4	85.0806	62.8908
21.5	85.2469	63.2266
21.6	85.4131	63.5769
21.7	85.5797	63.9222
21.8	85.747	64.2756
21.9	85.9134	64.6
22	86.0795	64.9563
22.1	86.2461	65.308
22.2	86.4145	65.6553
22.3	86.579	65.9891
22.4	86.7459	66.324
22.5	86.9142	66.6727
22.6	87.0805	67.013
22.7	87.2459	67.3352
22.8	87.4128	67.6753
22.9	87.5811	68.0139
23	87.747	68.3593
23.1	87.9119	68.6836
23.2	88.0797	69.0461
23.3	88.2473	69.4137
23.4	88.4134	69.7433
23.5	88.5795	70.082
23.6	88.747	70.4459
23.7	88.9141	70.8083
23.8	89.0801	71.1359
23.9	89.2461	71.4976
24	89.4139	71.8634
24.1	89.5801	72.2061
24.2	89.7464	72.5633
24.3	89.9126	72.924
24.4	90.0804	73.2694
24.5	90.2465	73.6313
24.6	90.4131	73.9758
24.7	90.5797	74.3216
24.8	90.7475	74.6851
24.9	90.9137	75.0342
25	91.0792	75.3752
25.1	91.2464	75.7195
25.2	91.4142	76.0751
25.3	91.58	76.4104
25.4	91.7464	76.7616
25.5	91.9139	77.1082
25.6	92.0804	77.4627
25.7	92.2456	77.7888
25.8	92.412	78.1371
25.9	92.5812	78.5032
26	92.7467	78.8213
26.1	92.9131	79.171
26.2	93.0794	79.5211
26.3	93.2473	79.8731
26.4	93.413	80.2102
26.5	93.5795	80.5414
26.6	93.7465	80.8854
26.7	93.9133	81.2258
26.8	94.0804	81.5695
26.9	94.2455	81.9084
27	94.4139	82.2516
27.1	94.5808	82.602
27.2	94.7467	82.9227
27.3	94.9125	83.2535
27.4	95.0808	83.6165
27.5	95.2467	83.9708
27.6	95.4133	84.3034
27.7	95.5784	84.6382
27.8	95.7476	85.0077
27.9	95.9133	85.3415
28	96.0798	85.6965
28.1	96.2467	86.0445
28.2	96.4144	86.4128
28.3	96.58	86.7257
28.4	96.7461	87.0658
28.5	96.9139	87.4236
28.6	97.0806	87.7576
28.7	97.2462	88.0951
28.8	97.4125	88.4385
28.9	97.5804	88.7803
29	97.7464	89.1099
29.1	97.9129	89.4151
29.2	98.0797	89.7238
29.3	98.2473	90.0589
29.4	98.4134	90.3782
29.5	98.5798	90.6826
29.6	98.7464	91.0206
29.7	98.9139	91.3446
29.8	99.08	91.643
29.9	99.2461	91.9635
30	99.4141	92.2652
30.1	99.5803	92.5475
30.2	99.7465	92.8017
30.3	99.9142	78.0342
30.31	99.9323	51.9677
