# Supplementary material for: Mechanical properties of a biodegradable self-expandable polydioxanone monofilament stent: In vitro force relaxation and its clinical relevance
Source: PLoS One. 2020 Jul 8;15(7):e0235842. doi: 10.1371/journal.pone.0235842 (PMC7343154; doi:10.1371/journal.pone.0235842)
Supplement: S4 File — (ZIP) [file pone.0235842.s004.zip › Tensile_Data/Tensile_Sample5.xlsx]

## Sheet: Specimen_RawData_1
Time	Axial Extension	Force
(s)	(mm)	(N)
0	0.29453	-0.02804
0.1	0.44406	0.19198
0.2	0.62703	0.38321
0.3	0.79734	0.58741
0.4	0.96437	0.78328
0.5	1.13031	0.9908
0.6	1.29844	1.21908
0.7	1.46422	1.41556
0.8	1.63125	1.6488
0.9	1.79703	1.91062
1	1.96516	2.15583
1.1	2.13187	2.43463
1.2	2.29656	2.71469
1.3	2.46422	2.99435
1.4	2.63219	3.30769
1.5	2.7975	3.60948
1.6	2.96328	3.91031
1.7	3.13109	4.25025
1.8	3.29891	4.59015
1.9	3.46453	4.91453
2	3.62984	5.26163
2.1	3.79812	5.62199
2.2	3.96437	5.97372
2.3	4.13078	6.32321
2.4	4.29734	6.69618
2.5	4.46578	7.05405
2.6	4.63125	7.41659
2.7	4.79687	7.78353
2.8	4.96359	8.15024
2.9	5.13187	8.54656
3	5.29734	8.89962
3.1	5.46391	9.27129
3.2	5.63078	9.67069
3.3	5.79891	10.0625
3.4	5.96469	10.4374
3.5	6.13016	10.831
3.6	6.29844	11.2249
3.7	6.465	11.6354
3.8	6.63094	12.0412
3.9	6.79641	12.4479
4	6.96547	12.8521
4.1	7.13125	13.2609
4.2	7.29719	13.6559
4.3	7.46406	14.0727
4.4	7.63187	14.495
4.5	7.7975	14.9096
4.6	7.96328	15.3052
4.7	8.13094	15.7378
4.8	8.2989	16.165
4.9	8.46453	16.575
5	8.63047	17.0024
5.1	8.79844	17.4335
5.2	8.96469	17.8458
5.3	9.13031	18.2802
5.4	9.2975	18.7166
5.5	9.46531	19.1388
5.6	9.63125	19.5731
5.7	9.79781	20.0189
5.8	9.96344	20.4576
5.9	10.1317	20.8919
6	10.2981	21.3408
6.1	10.4641	21.768
6.2	10.6306	22.2236
6.3	10.7983	22.6855
6.4	10.965	23.1248
6.5	11.1306	23.568
6.6	11.2977	24.028
6.7	11.4642	24.4811
6.8	11.6306	24.9545
6.9	11.7972	25.4134
7	11.9653	25.863
7.1	12.1314	26.3342
7.2	12.2973	26.7922
7.3	12.4634	27.2462
7.4	12.6314	27.7428
7.5	12.7978	28.1976
7.6	12.9634	28.6689
7.7	13.1311	29.1515
7.8	13.2983	29.6239
7.9	13.4647	30.0896
8	13.6303	30.5615
8.1	13.7983	31.0412
8.2	13.9647	31.5255
8.3	14.1311	32.0065
8.4	14.2973	32.4785
8.5	14.4647	32.954
8.6	14.6311	33.4391
8.7	14.7975	33.9209
8.8	14.9641	34.3931
8.9	15.1314	34.8785
9	15.2975	35.359
9.1	15.4637	35.8326
9.2	15.6306	36.3261
9.3	15.7984	36.8161
9.4	15.9648	37.2965
9.5	16.1305	37.7727
9.6	16.2984	38.2648
9.7	16.465	38.7597
9.8	16.6313	39.2366
9.9	16.7966	39.726
10	16.9655	40.2262
10.1	17.1311	40.713
10.2	17.2973	41.189
10.3	17.4645	41.6784
10.4	17.6306	42.1708
10.5	17.7977	42.6555
10.6	17.9645	43.1484
10.7	18.1311	43.6487
10.8	18.2981	44.1419
10.9	18.4642	44.613
11	18.6306	45.1036
11.1	18.7986	45.605
11.2	18.9642	46.0887
11.3	19.1302	46.5699
11.4	19.297	47.0451
11.5	19.4655	47.5452
11.6	19.6313	48.0345
11.7	19.7973	48.5223
11.8	19.9639	48.9844
11.9	20.1313	49.4853
12	20.2975	49.9745
12.1	20.4641	50.4374
12.2	20.6306	50.9216
12.3	20.7987	51.4224
12.4	20.9642	51.8996
12.5	21.1308	52.4074
12.6	21.2983	52.8852
12.7	21.465	53.3699
12.8	21.6313	53.8635
12.9	21.7972	54.3477
13	21.9652	54.8292
13.1	22.1303	55.2939
13.2	22.297	55.7741
13.3	22.4639	56.2509
13.4	22.6317	56.7492
13.5	22.7975	57.2185
13.6	22.9641	57.6687
13.7	23.1311	58.1689
13.8	23.298	58.6522
13.9	23.4642	59.1115
14	23.6308	59.5816
14.1	23.7983	60.0793
14.2	23.9648	60.5428
14.3	24.1309	61.0034
14.4	24.297	61.4796
14.5	24.4647	61.962
14.6	24.6313	62.4435
14.7	24.7975	62.9167
14.8	24.9639	63.4051
14.9	25.1319	63.9196
15	25.2964	64.4012
15.1	25.4642	64.9032
15.2	25.6319	65.4209
15.3	25.7983	65.923
15.4	25.9639	66.4291
15.5	26.1303	66.9432
15.6	26.2987	67.4628
15.7	26.4652	67.9576
15.8	26.6305	68.4518
15.9	26.7969	68.9679
16	26.965	69.4792
16.1	27.1305	69.9763
16.2	27.2975	70.4609
16.3	27.4644	70.9739
16.4	27.6317	71.4898
16.5	27.797	71.9554
16.6	27.9634	72.4406
16.7	28.1316	72.9447
16.8	28.2983	73.4167
16.9	28.4645	73.8883
17	28.63	74.3613
17.1	28.7986	74.8375
17.2	28.9647	75.3015
17.3	29.1309	75.7667
17.4	29.2973	76.2377
17.5	29.4656	76.7191
17.6	29.6308	77.2068
17.7	29.797	77.702
17.8	29.9642	78.1945
17.9	30.1314	78.7338
18	30.2975	79.2359
18.1	30.4641	79.7452
18.2	30.6314	80.258
18.3	30.7984	80.7704
18.4	30.9639	81.2535
18.5	31.1302	81.7624
18.6	31.2989	82.2836
18.7	31.4648	82.7599
18.8	31.6311	83.2425
18.9	31.797	83.7368
19	31.9655	84.2409
19.1	32.1306	84.7006
19.2	32.2975	85.1885
19.3	32.4639	85.6759
19.4	32.6314	86.1728
19.5	32.798	86.6418
19.6	32.9628	87.0831
19.7	33.1314	87.5836
19.8	33.2991	88.0537
19.9	33.4642	88.4935
20	33.6297	88.9463
20.1	33.7984	89.4091
20.2	33.9648	89.8597
20.3	34.1311	90.313
20.4	34.297	90.7328
20.5	34.465	91.2108
20.6	34.6308	91.6392
20.7	34.7975	92.0761
20.8	34.9639	92.5276
20.9	35.132	92.9985
21	35.2975	93.4164
21.1	35.4634	93.858
21.2	35.6309	94.338
21.3	35.7987	94.8014
21.4	35.9641	95.2481
21.5	36.1308	95.7267
21.6	36.2983	96.216
21.7	36.4652	96.6694
21.8	36.6311	97.1138
21.9	36.797	97.5575
22	36.9656	98.0309
22.1	37.1314	98.4755
22.2	37.2973	98.9065
22.3	37.4631	99.325
22.4	37.6314	99.7968
22.5	37.7972	100.208
22.6	37.9639	100.627
22.7	38.1312	101.058
22.8	38.2984	101.481
22.9	38.4644	101.885
23	38.6297	102.271
23.1	38.7983	102.716
23.2	38.9652	103.108
23.3	39.1309	103.488
23.4	39.2975	103.898
23.5	39.4653	104.32
23.6	39.6314	104.717
23.7	39.7967	105.101
23.8	39.9642	105.509
23.9	40.1314	105.917
24	40.2978	106.31
24.1	40.4645	106.726
24.2	40.6302	107.118
24.3	40.7987	107.525
24.4	40.9648	107.898
24.5	41.1305	108.265
24.6	41.2978	108.661
24.7	41.4645	109.041
24.8	41.6314	109.384
24.9	41.7975	109.754
25	41.9647	110.124
25.1	42.1309	110.497
25.2	42.2969	110.82
25.3	42.4639	111.168
25.4	42.6319	111.522
25.5	42.7976	111.827
25.6	42.9636	112.147
25.7	43.1305	112.48
25.8	43.2986	112.813
25.9	43.4647	113.093
26	43.6302	113.373
26.1	43.7983	113.652
26.2	43.9645	113.823
26.242	44.0386	65.4245
