# Supplementary material for: Mechanical properties of a biodegradable self-expandable polydioxanone monofilament stent: In vitro force relaxation and its clinical relevance
Source: PLoS One. 2020 Jul 8;15(7):e0235842. doi: 10.1371/journal.pone.0235842 (PMC7343154; doi:10.1371/journal.pone.0235842)
Supplement: S4 File — (ZIP) [file pone.0235842.s004.zip › Tensile_Data/Tensile_Sample6.xlsx]

## Sheet: Specimen_RawData_1
Time	Axial Extension	Force
(s)	(mm)	(N)
0	0	-0.00816
0.1	0.15141	0.11869
0.2	0.33203	0.21664
0.3	0.50187	0.34161
0.4	0.67047	0.44699
0.5	0.83687	0.57868
0.6	1.00297	0.6868
0.7	1.16953	0.80311
0.8	1.33766	0.90681
0.9	1.50359	1.01393
1	1.66984	1.1567
1.1	1.83625	1.32216
1.2	2.00469	1.48847
1.3	2.17	1.66085
1.4	2.33531	1.84405
1.5	2.50375	2.00531
1.6	2.67125	2.18516
1.7	2.83625	2.37609
1.8	3.00203	2.59814
1.9	3.17062	2.79789
2	3.33781	3.02177
2.1	3.50297	3.26376
2.2	3.66906	3.49866
2.3	3.83703	3.75595
2.4	4.00359	4.04369
2.5	4.17	4.33806
2.6	4.33641	4.63575
2.7	4.50312	4.9309
2.8	4.66969	5.23686
2.9	4.83594	5.54222
3	5.00328	5.86822
3.1	5.17094	6.18824
3.2	5.33641	6.5221
3.3	5.50266	6.84997
3.4	5.67047	7.17682
3.5	5.83703	7.51122
3.6	6.00312	7.8403
3.7	6.16937	8.19959
3.8	6.3375	8.54607
3.9	6.50359	8.89818
4	6.66953	9.26475
4.1	6.83562	9.61018
4.2	7.00391	9.96512
4.3	7.16969	10.3193
4.4	7.33609	10.6884
4.5	7.50406	11.0455
4.6	7.67125	11.4086
4.7	7.83562	11.7884
4.8	8.00172	12.1434
4.9	8.17078	12.5247
5	8.33734	12.9177
5.1	8.50281	13.2864
5.2	8.66937	13.6647
5.3	8.83719	14.0531
5.4	9.00328	14.4202
5.5	9.16984	14.8009
5.6	9.33672	15.193
5.7	9.50359	15.5848
5.8	9.67047	15.9649
5.9	9.83625	16.3528
6	10.0028	16.7361
6.1	10.1711	17.1423
6.2	10.3372	17.5383
6.3	10.5025	17.9304
6.4	10.6703	18.3289
6.5	10.8373	18.7482
6.6	11.0038	19.1431
6.7	11.1695	19.5528
6.8	11.3372	19.9709
6.9	11.5033	20.3747
7	11.6695	20.7928
7.1	11.8361	21.2154
7.2	12.0041	21.6374
7.3	12.1692	22.0476
7.4	12.3361	22.4755
7.5	12.5028	22.899
7.6	12.6709	23.333
7.7	12.8369	23.7557
7.8	13.0022	24.1752
7.9	13.1705	24.5991
8	13.337	25.0229
8.1	13.5031	25.4372
8.2	13.6694	25.8811
8.3	13.8375	26.3193
8.4	14.0031	26.7372
8.5	14.1698	27.1721
8.6	14.3359	27.581
8.7	14.5031	28.0365
8.8	14.6698	28.4829
8.9	14.8359	28.9119
9	15.0038	29.3491
9.1	15.1709	29.7889
9.2	15.337	30.2303
9.3	15.5019	30.6538
9.4	15.67	31.1021
9.5	15.8372	31.5566
9.6	16.0036	31.988
9.7	16.1695	32.4288
9.8	16.3373	32.8791
9.9	16.5033	33.3344
10	16.6698	33.7708
10.1	16.8366	34.2323
10.2	17.0042	34.6879
10.3	17.1695	35.1262
10.4	17.3366	35.574
10.5	17.5038	36.0378
10.6	17.67	36.4741
10.7	17.837	36.9198
10.8	18.0031	37.3657
10.9	18.1698	37.8277
11	18.3367	38.28
11.1	18.5033	38.739
11.2	18.6698	39.198
11.3	18.8373	39.6459
11.4	19.0028	40.089
11.5	19.1694	40.5472
11.6	19.3362	41.0137
11.7	19.5039	41.4631
11.8	19.67	41.9303
11.9	19.8358	42.3969
12	20.0033	42.8373
12.1	20.1705	43.3022
12.2	20.3367	43.7665
12.3	20.5028	44.2214
12.4	20.67	44.6926
12.5	20.8372	45.1744
12.6	21.0028	45.6077
12.7	21.1695	46.0743
12.8	21.3377	46.5449
12.9	21.5034	47.0008
13	21.6697	47.4512
13.1	21.8366	47.9069
13.2	22.0034	48.3603
13.3	22.1694	48.8085
13.4	22.3359	49.253
13.5	22.5031	49.7115
13.6	22.6709	50.1596
13.7	22.8367	50.5983
13.8	23.0028	51.055
13.9	23.1697	51.5192
14	23.3364	51.9712
14.1	23.5033	52.4348
14.2	23.6697	52.8937
14.3	23.8372	53.3655
14.4	24.0033	53.8144
14.5	24.1695	54.2861
14.6	24.3364	54.7504
14.7	24.5036	55.2006
14.8	24.6706	55.6611
14.9	24.8364	56.1067
15	25.0041	56.5569
15.1	25.1708	57.0067
15.2	25.3362	57.4314
15.3	25.5033	57.8752
15.4	25.6709	58.3082
15.5	25.8366	58.7219
15.6	26.0028	59.1293
15.7	26.1694	59.5335
15.8	26.338	59.904
15.9	26.5033	60.0802
16	26.6691	59.9821
16.1	26.8359	60.4795
16.2	27.0039	61.1577
16.3	27.17	61.7781
16.4	27.3359	62.3439
16.5	27.5028	62.9194
16.6	27.6708	63.4657
16.7	27.8364	63.979
16.8	28.0025	64.4816
16.9	28.1706	64.9766
17	28.3366	65.4371
17.1	28.503	65.8855
17.2	28.6691	66.3091
17.3	28.8377	66.7465
17.4	29.003	67.1496
17.5	29.1695	67.5944
17.6	29.3361	68.068
17.7	29.5039	68.5766
17.8	29.6697	69.1004
17.9	29.8356	69.6238
18	30.0034	70.1727
18.1	30.1705	70.7093
18.2	30.337	71.2162
18.3	30.5031	71.7178
18.4	30.6708	72.2451
18.5	30.8362	72.7533
18.6	31.0025	73.2402
18.7	31.1695	73.7424
18.8	31.3378	74.2517
18.9	31.5031	74.7254
19	31.6695	75.1877
19.1	31.8362	75.6372
19.2	32.0037	76.0517
19.3	32.1701	75.1795
19.4	32.3366	74.6714
19.5	32.5031	75.6924
19.6	32.6714	76.5368
19.7	32.837	77.2617
19.8	33.0019	77.9334
19.9	33.1709	78.5916
20	33.337	79.1752
20.1	33.5028	79.7211
20.2	33.6689	80.2677
20.3	33.8375	80.7891
20.4	34.0039	81.2597
20.5	34.1695	81.6947
20.6	34.3358	81.9023
20.7	34.5037	80.9679
20.8	34.67	81.1412
20.9	34.8364	81.9974
21	35.0037	82.7422
21.1	35.1701	83.4928
21.2	35.3367	84.176
21.3	35.5023	84.8103
21.4	35.6705	85.4088
21.5	35.837	85.9738
21.6	36.0028	86.5043
21.7	36.1692	87.0272
21.8	36.3373	87.5481
21.9	36.5034	88.0533
22	36.6697	88.5225
22.1	36.8362	89.012
22.2	37.0037	89.5222
22.3	37.17	89.9895
22.4	37.3359	90.4369
22.5	37.503	90.9284
22.6	37.6708	91.4093
22.7	37.8364	91.863
22.8	38.0027	92.3213
22.9	38.1708	92.7981
23	38.3372	93.2419
23.1	38.502	93.6501
23.2	38.6687	94.1014
23.3	38.8378	94.5498
23.4	39.0037	94.9728
23.5	39.1695	95.367
23.6	39.3359	95.7499
23.7	39.5036	96.0393
23.8	39.67	94.3736
23.9	39.8366	94.1904
24	40.0037	95.3601
24.1	40.1705	96.3062
24.2	40.337	97.1224
24.3	40.5031	97.8576
24.4	40.6697	98.4949
24.5	40.8373	99.0999
24.6	41.0036	99.6402
24.7	41.1689	100.112
24.8	41.337	100.592
24.9	41.5034	101.023
25	41.6701	101.46
25.1	41.8361	101.85
25.2	42.0037	102.263
25.3	42.1697	102.655
25.4	42.3361	103.005
25.5	42.5036	103.352
25.6	42.6711	103.627
25.7	42.8359	103.387
25.8	43.0028	101.476
25.9	43.1703	101.998
26	43.337	103.044
26.1	43.5031	103.921
26.2	43.6692	104.745
26.3	43.8375	105.482
26.4	44.0033	106.072
26.5	44.1695	106.632
26.6	44.3362	107.114
26.7	44.5034	107.582
26.8	44.6698	107.996
26.9	44.8364	108.387
27	45.0031	108.763
27.1	45.1703	109.152
27.2	45.3369	109.508
27.3	45.5027	109.885
27.4	45.6706	110.234
27.5	45.837	110.594
27.6	46.0036	110.946
27.7	46.1689	111.279
27.8	46.3366	111.635
27.9	46.5034	111.996
28	46.67	112.329
28.1	46.8361	112.673
28.2	47.0039	113.047
28.3	47.1697	113.362
28.4	47.3364	113.695
28.5	47.5036	114.042
28.6	47.6711	114.378
28.7	47.8367	114.656
28.8	48.0033	114.97
28.9	48.1711	115.314
29	48.3362	115.593
29.1	48.5034	115.93
29.2	48.6697	116.222
29.3	48.8369	116.546
29.4	49.003	116.831
29.5	49.1697	117.138
29.6	49.3367	117.433
29.7	49.5036	117.736
29.8	49.6695	117.977
29.9	49.8356	118.245
30	50.0039	118.524
30.1	50.1709	118.798
30.2	50.3369	119.016
30.3	50.5022	119.208
30.4	50.6717	113.315
30.414	50.6984	69.6239
