# Supplementary material for: Mechanical properties of a biodegradable self-expandable polydioxanone monofilament stent: In vitro force relaxation and its clinical relevance
Source: PLoS One. 2020 Jul 8;15(7):e0235842. doi: 10.1371/journal.pone.0235842 (PMC7343154; doi:10.1371/journal.pone.0235842)
Supplement: S4 File — (ZIP) [file pone.0235842.s004.zip › Tensile_Data/Tensile_Sample7.xlsx]

## Sheet: Specimen_RawData_1
Time	Axial Extension	Force
(s)	(mm)	(N)
0	0	-0.02878
0.1	0.15125	0.05823
0.2	0.33234	0.20551
0.3	0.50187	0.3165
0.4	0.67031	0.44441
0.5	0.83703	0.57884
0.6	1.00328	0.71639
0.7	1.16953	0.85315
0.8	1.33766	0.97719
0.9	1.50328	1.12526
1	1.66984	1.26646
1.1	1.83609	1.43688
1.2	2.00453	1.58748
1.3	2.17016	1.74419
1.4	2.33531	1.91725
1.5	2.50391	2.10241
1.6	2.67094	2.30921
1.7	2.83641	2.51647
1.8	3.00203	2.73575
1.9	3.17062	2.99587
2	3.33766	3.21944
2.1	3.50297	3.45056
2.2	3.66906	3.7211
2.3	3.83703	3.98709
2.4	4.00359	4.26482
2.5	4.16984	4.58439
2.6	4.33641	4.87757
2.7	4.50328	5.18111
2.8	4.66969	5.49522
2.9	4.83609	5.82707
3	5.00328	6.14786
3.1	5.17078	6.47263
3.2	5.33641	6.81538
3.3	5.50266	7.14557
3.4	5.67047	7.48957
3.5	5.83703	7.83295
3.6	6.00312	8.16758
3.7	6.16937	8.52641
3.8	6.33734	8.88989
3.9	6.50359	9.23538
4	6.66937	9.59781
4.1	6.83562	9.95578
4.2	7.00406	10.324
4.3	7.16969	10.673
4.4	7.33609	11.0513
4.5	7.50422	11.4187
4.6	7.67125	11.7962
4.7	7.83531	12.1522
4.8	8.00203	12.5421
4.9	8.17062	12.9441
5	8.33734	13.3469
5.1	8.50281	13.719
5.2	8.66937	14.1053
5.3	8.83719	14.5022
5.4	9.00344	14.8839
5.5	9.17	15.2842
5.6	9.33672	15.705
5.7	9.50375	16.0965
5.8	9.67047	16.4878
5.9	9.8364	16.8971
6	10.0028	17.3053
6.1	10.1713	17.7113
6.2	10.3373	18.118
6.3	10.5026	18.5278
6.4	10.6701	18.9494
6.5	10.837	19.3661
6.6	11.0038	19.7925
6.7	11.1695	20.2146
6.8	11.3372	20.6199
6.9	11.5033	21.0472
7	11.6697	21.4586
7.1	11.8362	21.8915
7.2	12.0041	22.3277
7.3	12.1694	22.7475
7.4	12.3359	23.1707
7.5	12.503	23.6237
7.6	12.6709	24.0566
7.7	12.8369	24.498
7.8	13.0023	24.9235
7.9	13.1705	25.3793
8	13.337	25.822
8.1	13.5031	26.2701
8.2	13.6694	26.7012
8.3	13.8375	27.1572
8.4	14.003	27.6003
8.5	14.1698	28.0466
8.6	14.3361	28.4915
8.7	14.5033	28.9439
8.8	14.6697	29.3946
8.9	14.8361	29.8418
9	15.0038	30.3045
9.1	15.1713	30.7601
9.2	15.3369	31.209
9.3	15.5017	31.6429
9.4	15.67	32.1149
9.5	15.8372	32.5825
9.6	16.0034	33.0289
9.7	16.1694	33.5066
9.8	16.3373	33.9761
9.9	16.5033	34.4147
10	16.6698	34.8878
10.1	16.8366	35.3494
10.2	17.0041	35.8229
10.3	17.1697	36.2829
10.4	17.3367	36.7646
10.5	17.5038	37.2112
10.6	17.67	37.6778
10.7	17.837	38.1542
10.8	18.0031	38.6109
10.9	18.17	39.0961
11	18.3367	39.56
11.1	18.5033	40.0342
11.2	18.6698	40.4907
11.3	18.8373	40.9875
11.4	19.0028	41.4408
11.5	19.1697	41.9107
11.6	19.3359	42.397
11.7	19.5041	42.8839
11.8	19.6701	43.3494
11.9	19.8356	43.809
12	20.0033	44.2826
12.1	20.1705	44.7665
12.2	20.3367	45.2123
12.3	20.5028	45.6854
12.4	20.6698	46.1557
12.5	20.837	46.6292
12.6	21.0031	47.1047
12.7	21.1697	47.578
12.8	21.3373	48.0551
12.9	21.5033	48.5234
13	21.6697	48.9978
13.1	21.8367	49.4801
13.2	22.0034	49.9448
13.3	22.1694	50.4144
13.4	22.3361	50.8956
13.5	22.5033	51.3681
13.6	22.6708	51.8403
13.7	22.8369	52.3195
13.8	23.0028	52.7833
13.9	23.1695	53.267
14	23.3362	53.7508
14.1	23.5031	54.2025
14.2	23.6698	54.6878
14.3	23.8375	55.1687
14.4	24.0034	55.6322
14.5	24.1695	56.1052
14.6	24.3366	56.5891
14.7	24.5039	57.0806
14.8	24.6701	57.5519
14.9	24.8361	58.0228
15	25.0039	58.4933
15.1	25.1711	58.9942
15.2	25.3362	59.4497
15.3	25.503	59.9252
15.4	25.6708	60.3996
15.5	25.8367	60.8804
15.6	26.0026	61.3458
15.7	26.1695	61.8297
15.8	26.3377	62.3131
15.9	26.5034	62.7869
16	26.6695	63.2535
16.1	26.8359	63.7357
16.2	27.0038	64.209
16.3	27.1698	64.6766
16.4	27.3361	65.1567
16.5	27.5026	65.6281
16.6	27.6709	66.1039
16.7	27.8364	66.5776
16.8	28.0025	67.0392
16.9	28.1706	67.5341
17	28.3364	68.022
17.1	28.5031	68.5037
17.2	28.6692	68.9734
17.3	28.8373	69.487
17.4	29.0033	69.9737
17.5	29.1695	70.4594
17.6	29.3361	70.9642
17.7	29.5041	71.4761
17.8	29.6697	71.9609
17.9	29.8356	72.4437
18	30.0034	72.9382
18.1	30.1706	73.4336
18.2	30.337	73.9257
18.3	30.5031	74.4263
18.4	30.6708	74.902
18.5	30.8359	75.3736
18.6	31.0025	75.8631
18.7	31.1697	76.3564
18.8	31.3378	76.8396
18.9	31.5031	77.2946
19	31.6695	77.7693
19.1	31.8362	78.2407
19.2	32.0039	78.7017
19.3	32.1701	79.1577
19.4	32.3364	79.6191
19.5	32.5031	80.0751
19.6	32.6714	80.5545
19.7	32.8369	80.9877
19.8	33.0017	81.4073
19.9	33.1711	81.8871
20	33.3373	82.3417
20.1	33.5025	82.78
20.2	33.6691	83.2568
20.3	33.8376	83.7657
20.4	34.0037	84.2506
20.5	34.1695	84.7588
20.6	34.3358	85.2389
20.7	34.5036	85.7077
20.8	34.6701	86.1331
20.9	34.8362	86.4535
21	35.0039	86.5488
21.1	35.1703	86.6203
21.2	35.3367	87.181
21.3	35.5023	87.8673
21.4	35.6705	88.5658
21.5	35.837	89.2227
21.6	36.003	89.8179
21.7	36.1694	90.3854
21.8	36.3372	90.9368
21.9	36.5034	91.4707
22	36.6695	91.9656
22.1	36.8362	92.4606
22.2	37.0036	92.9702
22.3	37.17	93.438
22.4	37.3358	93.8776
22.5	37.503	94.345
22.6	37.6708	94.7898
22.7	37.8366	95.1965
22.8	38.0027	95.5902
22.9	38.1708	95.9104
23	38.3373	93.5906
23.1	38.5019	93.1325
23.2	38.6687	94.6064
23.3	38.8376	95.7506
23.4	39.0036	96.6064
23.5	39.1695	97.4118
23.6	39.3359	98.1269
23.7	39.5036	98.7696
23.8	39.67	99.3266
23.9	39.8364	99.8654
24	40.0037	100.363
24.1	40.1703	100.835
24.2	40.3373	101.299
24.3	40.503	101.737
24.4	40.6698	102.163
24.5	40.8373	102.597
24.6	41.0034	103.008
24.7	41.1691	103.419
24.8	41.337	103.867
24.9	41.5034	104.244
25	41.6703	104.649
25.1	41.8362	105.033
25.2	42.0036	105.438
25.3	42.1698	105.808
25.4	42.3358	106.127
25.5	42.5036	106.47
25.6	42.6713	106.733
25.7	42.8361	106.627
25.8	43.0025	105.38
25.9	43.17	105.726
26	43.337	106.664
26.1	43.5033	107.509
26.2	43.6691	108.235
26.3	43.8373	108.902
26.4	44.0034	109.469
26.5	44.1698	109.973
26.6	44.3362	110.429
26.7	44.5033	110.836
26.8	44.67	111.192
26.9	44.8366	111.53
27	45.0033	111.845
27.1	45.1703	112.104
27.198	45.338	61.0506
