# Supplementary material for: Mechanical properties of a biodegradable self-expandable polydioxanone monofilament stent: In vitro force relaxation and its clinical relevance
Source: PLoS One. 2020 Jul 8;15(7):e0235842. doi: 10.1371/journal.pone.0235842 (PMC7343154; doi:10.1371/journal.pone.0235842)
Supplement: S4 File — (ZIP) [file pone.0235842.s004.zip › Tensile_Data/Tensile_Sample8.xlsx]

## Sheet: Specimen_RawData_1
Time	Axial Extension	Force
(s)	(mm)	(N)
0	0	-0.00011
0.1	0.15125	0.09361
0.2	0.33219	0.18409
0.3	0.50203	0.28247
0.4	0.67047	0.40423
0.5	0.83703	0.53229
0.6	1.00328	0.68281
0.7	1.16953	0.83819
0.8	1.3375	0.9642
0.9	1.50344	1.08657
1	1.67	1.24301
1.1	1.83625	1.38967
1.2	2.00437	1.54455
1.3	2.17016	1.71552
1.4	2.33531	1.87736
1.5	2.50391	2.05818
1.6	2.67094	2.25735
1.7	2.83625	2.4791
1.8	3.00187	2.68876
1.9	3.17062	2.91379
2	3.33766	3.1525
2.1	3.50312	3.37283
2.2	3.66906	3.61745
2.3	3.83703	3.88046
2.4	4.00375	4.13884
2.5	4.16984	4.39959
2.6	4.33641	4.66917
2.7	4.50328	4.95521
2.8	4.66984	5.24804
2.9	4.83594	5.55058
3	5.00344	5.84621
3.1	5.17078	6.15443
3.2	5.33641	6.4619
3.3	5.50266	6.7879
3.4	5.67047	7.11324
3.5	5.83703	7.43487
3.6	6.00297	7.77165
3.7	6.16937	8.12877
3.8	6.33734	8.46226
3.9	6.50359	8.80176
4	6.66937	9.16776
4.1	6.83562	9.51512
4.2	7.00391	9.86404
4.3	7.16969	10.2358
4.4	7.33609	10.577
4.5	7.50406	10.9409
4.6	7.67109	11.3225
4.7	7.83547	11.6874
4.8	8.00187	12.0641
4.9	8.17062	12.4459
5	8.33734	12.8418
5.1	8.50281	13.223
5.2	8.66922	13.6081
5.3	8.83719	13.9937
5.4	9.00312	14.3775
5.5	9.16984	14.776
5.6	9.33687	15.1516
5.7	9.50375	15.563
5.8	9.67047	15.9445
5.9	9.8364	16.3532
6	10.0028	16.74
6.1	10.1711	17.1565
6.2	10.3372	17.5659
6.3	10.5025	17.9629
6.4	10.67	18.3707
6.5	10.8372	18.8035
6.6	11.0036	19.2073
6.7	11.1695	19.6244
6.8	11.3373	20.0484
6.9	11.5033	20.4801
7	11.6698	20.9012
7.1	11.8362	21.3425
7.2	12.0041	21.7693
7.3	12.1692	22.2051
7.4	12.3359	22.6382
7.5	12.503	23.0658
7.6	12.6708	23.5255
7.7	12.8367	23.9657
7.8	13.0023	24.3948
7.9	13.1705	24.8316
8	13.337	25.2887
8.1	13.5031	25.7196
8.2	13.6694	26.168
8.3	13.8375	26.6298
8.4	14.0033	27.0662
8.5	14.1698	27.5161
8.6	14.3361	27.966
8.7	14.5033	28.4257
8.8	14.6698	28.8754
8.9	14.8359	29.3322
9	15.0038	29.7909
9.1	15.1713	30.2513
9.2	15.3369	30.7057
9.3	15.502	31.16
9.4	15.6695	31.6114
9.5	15.8372	32.099
9.6	16.0034	32.5591
9.7	16.1694	33.0036
9.8	16.3375	33.479
9.9	16.5033	33.947
10	16.6698	34.4082
10.1	16.8366	34.8788
10.2	17.0041	35.3481
10.3	17.1697	35.8093
10.4	17.3367	36.2658
10.5	17.5038	36.7464
10.6	17.6698	37.2113
10.7	17.837	37.6677
10.8	18.0031	38.1324
10.9	18.17	38.6235
11	18.3367	39.0854
11.1	18.5031	39.546
11.2	18.6697	40.0134
11.3	18.8373	40.5005
11.4	19.0028	40.9543
11.5	19.1697	41.4365
11.6	19.3362	41.905
11.7	19.5039	42.3939
11.8	19.6701	42.8704
11.9	19.8356	43.3436
12	20.0033	43.7978
12.1	20.1705	44.2881
12.2	20.3367	44.7563
12.3	20.5028	45.2395
12.4	20.67	45.7121
12.5	20.8372	46.2119
12.6	21.0031	46.6756
12.7	21.1695	47.1513
12.8	21.3375	47.6549
12.9	21.5033	48.1241
13	21.6697	48.6074
13.1	21.8366	49.0885
13.2	22.0036	49.5953
13.3	22.1692	50.0523
13.4	22.3359	50.5254
13.5	22.5033	51.0015
13.6	22.6709	51.4929
13.7	22.8369	51.9661
13.8	23.0026	52.4367
13.9	23.1695	52.9231
14	23.3362	53.3986
14.1	23.5033	53.8773
14.2	23.6697	54.3497
14.3	23.8373	54.8327
14.4	24.0033	55.3086
14.5	24.1697	55.7681
14.6	24.3366	56.2403
14.7	24.5039	56.7218
14.8	24.6698	57.1767
14.9	24.8364	57.6595
15	25.0042	58.1311
15.1	25.1709	58.5993
15.2	25.3362	59.0772
15.3	25.5031	59.5352
15.4	25.6708	60.0129
15.5	25.8367	60.4928
15.6	26.0026	60.9467
15.7	26.1692	61.4256
15.8	26.338	61.9127
15.9	26.5034	62.355
16	26.6695	62.8083
16.1	26.8359	63.2757
16.2	27.0042	63.7506
16.3	27.17	64.1757
16.4	27.3359	64.6244
16.5	27.5028	65.073
16.6	27.6709	65.5541
16.7	27.8361	65.9959
16.8	28.0025	66.4712
16.9	28.1705	66.9702
17	28.3366	67.4674
17.1	28.5031	67.9653
17.2	28.6691	68.4607
17.3	28.8373	68.9817
17.4	29.0033	69.4899
17.5	29.1697	69.992
17.6	29.3362	70.4935
17.7	29.5038	71.0022
17.8	29.6695	71.5004
17.9	29.8356	71.9714
18	30.0034	72.4606
18.1	30.1705	72.9664
18.2	30.337	73.445
18.3	30.5031	73.9143
18.4	30.6709	74.4279
18.5	30.8358	74.8981
18.6	31.0025	75.372
18.7	31.1698	75.8631
18.8	31.3375	76.346
18.9	31.5031	76.7712
19	31.6695	77.1581
19.1	31.8362	77.4497
19.2	32.0037	77.5423
19.3	32.1698	77.7316
19.4	32.3366	78.2224
19.5	32.503	78.8432
19.6	32.6712	79.5101
19.7	32.8372	80.1526
19.8	33.0016	80.7367
19.9	33.1709	81.3575
20	33.3373	81.904
20.1	33.5028	82.4411
20.2	33.6691	82.9299
20.3	33.8373	83.4437
20.4	34.0037	83.8967
20.5	34.1695	84.2698
20.6	34.3359	84.022
20.7	34.5037	83.5791
20.8	34.67	84.5341
20.9	34.8361	85.2932
21	35.0036	86.0585
21.1	35.1701	86.7462
21.2	35.3367	87.3597
21.3	35.5022	87.9469
21.4	35.6705	88.5242
21.5	35.8372	89.0622
21.6	36.0028	89.5817
21.7	36.1691	90.1044
21.8	36.3373	90.6235
21.9	36.5034	91.1249
22	36.6697	91.6069
22.1	36.8362	92.0873
22.2	37.0036	92.5712
22.3	37.1701	93.0255
22.4	37.3358	93.4469
22.5	37.5033	93.8548
22.6	37.6706	94.2249
22.7	37.8367	94.1941
22.8	38.0028	93.293
22.9	38.1708	93.446
23	38.3373	94.1984
23.1	38.5019	94.9221
23.2	38.6687	95.7133
23.3	38.8376	96.4759
23.4	39.0037	97.1248
23.5	39.1695	97.7188
23.6	39.3361	98.2658
23.7	39.5036	98.7796
23.8	39.6703	99.2716
23.9	39.8364	99.7333
24	40.0041	100.202
24.1	40.1706	100.653
24.2	40.3372	101.083
24.3	40.5031	101.529
24.4	40.6698	101.963
24.5	40.8373	102.399
24.6	41.0034	102.804
24.7	41.1689	103.233
24.8	41.3369	103.657
24.9	41.5034	104.086
25	41.6703	104.487
25.1	41.8361	104.882
25.2	42.0034	105.287
25.3	42.1697	105.692
25.4	42.3359	106.058
25.5	42.5034	106.44
25.6	42.6711	106.839
25.7	42.8361	107.191
25.8	43.0028	107.555
25.9	43.1701	107.942
26	43.337	108.283
26.1	43.5031	108.593
26.2	43.6691	108.911
26.3	43.8375	109.214
26.4	44.0034	109.435
26.5	44.1697	109.526
26.6	44.3362	107.397
26.656	44.4345	64.4071
