# Supplementary material for: Mechanical properties of a biodegradable self-expandable polydioxanone monofilament stent: In vitro force relaxation and its clinical relevance
Source: PLoS One. 2020 Jul 8;15(7):e0235842. doi: 10.1371/journal.pone.0235842 (PMC7343154; doi:10.1371/journal.pone.0235842)
Supplement: S4 File — (ZIP) [file pone.0235842.s004.zip › Tensile_Data/Tensile_Sample9.xlsx]

## Sheet: Specimen_RawData_1
Time	Axial Extension	Force
(s)	(mm)	(N)
0	0	-0.02529
0.1	0.15125	0.12602
0.2	0.33219	0.26036
0.3	0.50203	0.40342
0.4	0.67047	0.54138
0.5	0.83703	0.69893
0.6	1.00297	0.84846
0.7	1.16937	1.00074
0.8	1.33766	1.13408
0.9	1.50328	1.28526
1	1.67	1.47019
1.1	1.83609	1.67135
1.2	2.00469	1.87387
1.3	2.17016	2.05889
1.4	2.33531	2.25363
1.5	2.50375	2.46569
1.6	2.67125	2.7083
1.7	2.83625	2.95633
1.8	3.00203	3.1785
1.9	3.17062	3.47433
2	3.33766	3.74696
2.1	3.50297	4.01206
2.2	3.66906	4.30256
2.3	3.83719	4.60423
2.4	4.00359	4.90565
2.5	4.17	5.20285
2.6	4.33641	5.51431
2.7	4.50328	5.81894
2.8	4.66969	6.1295
2.9	4.83562	6.45256
3	5.00359	6.77757
3.1	5.17094	7.1105
3.2	5.33656	7.44255
3.3	5.50266	7.74894
3.4	5.67047	8.10303
3.5	5.83703	8.44441
3.6	6.00297	8.77749
3.7	6.16937	9.11373
3.8	6.33734	9.4649
3.9	6.50359	9.81507
4	6.66937	10.1568
4.1	6.83562	10.5124
4.2	7.00391	10.8671
4.3	7.16969	11.2221
4.4	7.33609	11.577
4.5	7.50406	11.941
4.6	7.67109	12.3008
4.7	7.83531	12.6727
4.8	8.00187	13.044
4.9	8.17078	13.4332
5	8.33719	13.808
5.1	8.50281	14.179
5.2	8.66937	14.5453
5.3	8.83719	14.9408
5.4	9.00328	15.323
5.5	9.17	15.7005
5.6	9.33687	16.0883
5.7	9.50375	16.4801
5.8	9.67062	16.865
5.9	9.83625	17.2476
6	10.0028	17.6335
6.1	10.1711	18.0383
6.2	10.3372	18.43
6.3	10.5025	18.8238
6.4	10.67	19.2252
6.5	10.8372	19.6353
6.6	11.0038	20.0439
6.7	11.1697	20.4566
6.8	11.3372	20.8611
6.9	11.503	21.281
7	11.6697	21.6834
7.1	11.8362	22.0925
7.2	12.0041	22.5106
7.3	12.1692	22.9176
7.4	12.3359	23.338
7.5	12.5028	23.7682
7.6	12.6708	24.1986
7.7	12.8369	24.6191
7.8	13.0023	25.0301
7.9	13.1703	25.4763
8	13.337	25.9129
8.1	13.5031	26.3438
8.2	13.6694	26.7529
8.3	13.8375	27.196
8.4	14.0031	27.6277
8.5	14.17	28.0593
8.6	14.3361	28.483
8.7	14.5033	28.9301
8.8	14.6697	29.362
8.9	14.8359	29.8065
9	15.0038	30.248
9.1	15.1713	30.6995
9.2	15.337	31.1333
9.3	15.5019	31.5711
9.4	15.67	32.0212
9.5	15.8372	32.4789
9.6	16.0033	32.936
9.7	16.1694	33.3763
9.8	16.3373	33.8238
9.9	16.5033	34.2844
10	16.6697	34.7225
10.1	16.8366	35.1652
10.2	17.0039	35.6286
10.3	17.1697	36.0939
10.4	17.3367	36.5257
10.5	17.5038	37.0004
10.6	17.6698	37.4479
10.7	17.8369	37.901
10.8	18.0031	38.3467
10.9	18.1701	38.8111
11	18.3367	39.2726
11.1	18.5031	39.7284
11.2	18.6698	40.1827
11.3	18.8373	40.6502
11.4	19.0028	41.096
11.5	19.1695	41.5645
11.6	19.3362	42.0262
11.7	19.5039	42.4874
11.8	19.6701	42.9596
11.9	19.8355	43.4114
12	20.0033	43.8668
12.1	20.1701	44.3377
12.2	20.3369	44.8043
12.3	20.503	45.255
12.4	20.6698	45.7231
12.5	20.8369	46.1888
12.6	21.0026	46.6339
12.7	21.1697	47.1107
12.8	21.3373	47.5917
12.9	21.5034	48.0417
13	21.6698	48.4918
13.1	21.8367	48.9651
13.2	22.0036	49.4231
13.3	22.1694	49.875
13.4	22.3359	50.3302
13.5	22.5031	50.8017
13.6	22.6711	51.2706
13.7	22.8369	51.7252
13.8	23.0028	52.1801
13.9	23.1697	52.6608
14	23.3364	53.1352
14.1	23.503	53.5884
14.2	23.6697	54.0665
14.3	23.8373	54.5415
14.4	24.0033	54.9975
14.5	24.1695	55.4572
14.6	24.3366	55.9256
14.7	24.5041	56.3825
14.8	24.6701	56.8178
14.9	24.8359	57.2572
15	25.0041	57.7083
15.1	25.1711	58.1298
15.2	25.3364	58.5515
15.3	25.503	58.9776
15.4	25.6701	59.4116
15.5	25.837	59.8512
15.6	26.0028	60.2895
15.7	26.1697	60.7641
15.8	26.3377	61.2709
15.9	26.5031	61.7651
16	26.6697	62.2402
16.1	26.8358	62.7248
16.2	27.0041	63.2268
16.3	27.17	63.698
16.4	27.3361	64.1631
16.5	27.5028	64.621
16.6	27.6709	65.1005
16.7	27.8362	65.5917
16.8	28.0025	66.0563
16.9	28.1706	66.5492
17	28.3364	67.0353
17.1	28.5033	67.5167
17.2	28.6691	67.9883
17.3	28.8375	68.455
17.4	29.0033	68.8595
17.5	29.1697	68.0699
17.6	29.3362	67.8668
17.7	29.5041	68.8735
17.8	29.6694	69.5876
17.9	29.8358	70.3005
18	30.0034	70.9743
18.1	30.1705	71.5911
18.2	30.3369	72.1765
18.3	30.5031	72.7351
18.4	30.6706	73.262
18.5	30.8361	73.7909
18.6	31.0023	74.2846
18.7	31.1698	74.7681
18.8	31.3377	75.2639
18.9	31.5031	75.7067
19	31.6695	76.0714
19.1	31.8362	75.5661
19.2	32.0039	75.4295
19.3	32.17	76.363
19.4	32.3361	77.0902
19.5	32.5031	77.8318
19.6	32.6714	78.5131
19.7	32.8369	79.1351
19.8	33.0017	79.7209
19.9	33.1709	80.3127
20	33.3372	80.8554
20.1	33.5025	81.383
20.2	33.6689	81.8937
20.3	33.8375	82.4295
20.4	34.0037	82.9236
20.5	34.1697	83.39
20.6	34.3359	83.8825
20.7	34.5036	84.367
20.8	34.67	84.8078
20.9	34.8364	85.2303
21	35.0036	85.5455
21.1	35.1703	83.8294
21.2	35.3367	84.441
21.3	35.5022	85.4959
21.4	35.6703	86.3361
21.5	35.8372	87.0667
21.6	36.003	87.7428
21.7	36.1692	88.3692
21.8	36.3373	88.956
21.9	36.5036	89.4808
22	36.6698	89.9862
22.1	36.8361	90.4889
22.2	37.0039	90.9892
22.3	37.1701	91.4562
22.4	37.3358	91.9379
22.5	37.5031	92.4077
22.6	37.6706	92.8821
22.7	37.8364	93.3217
22.8	38.0027	93.7626
22.9	38.1709	94.235
23	38.3372	94.6797
23.1	38.5019	95.1014
23.2	38.6687	95.518
23.3	38.8378	95.9622
23.4	39.0037	96.3667
23.5	39.1695	96.7246
23.6	39.3361	96.9786
23.7	39.5036	93.1582
23.8	39.67	94.2999
23.9	39.8366	95.8741
24	40.0036	96.8978
24.1	40.1706	97.7788
24.2	40.3372	98.5428
24.3	40.5031	99.2237
24.4	40.6697	99.8276
24.5	40.8375	100.374
24.6	41.0033	100.856
24.7	41.1692	101.332
24.8	41.337	101.776
24.9	41.5037	102.2
25	41.6703	102.647
25.1	41.8361	103.031
25.2	42.0034	103.454
25.3	42.1697	103.827
25.4	42.3359	104.155
25.5	42.5036	104.506
25.6	42.6709	104.75
25.7	42.8361	102.295
25.8	43.0027	101.564
25.9	43.1701	103.19
26	43.337	104.383
26.1	43.5031	105.264
26.2	43.6691	106.048
26.3	43.8375	106.758
26.4	44.0034	107.308
26.5	44.1698	107.831
26.6	44.3362	108.283
26.7	44.5034	108.706
26.8	44.67	109.087
26.9	44.8366	109.458
27	45.0034	109.809
27.1	45.1703	110.15
27.2	45.3369	110.49
27.3	45.5023	110.797
27.4	45.6708	111.129
27.5	45.837	111.386
27.584	45.9812	62.183
