# Supplementary material for: Mechanical properties of a biodegradable self-expandable polydioxanone monofilament stent: In vitro force relaxation and its clinical relevance
Source: PLoS One. 2020 Jul 8;15(7):e0235842. doi: 10.1371/journal.pone.0235842 (PMC7343154; doi:10.1371/journal.pone.0235842)
Supplement: S5 File — (ZIP) [file pone.0235842.s005.zip]

Archive with 60 entries (57 files):
- Shear_Data/
- Shear_Data/BackgroundForceProfile/
- Shear_Data/BackgroundForceProfile/desktop.ini
- Shear_Data/BackgroundForceProfile/slopeBackground_Sample1.xlsx
- Shear_Data/BackgroundForceProfile/slopeBackground_Sample10.xlsx
- Shear_Data/BackgroundForceProfile/slopeBackground_Sample11.xlsx
- Shear_Data/BackgroundForceProfile/slopeBackground_Sample12.xlsx
- Shear_Data/BackgroundForceProfile/slopeBackground_Sample13.xlsx
- Shear_Data/BackgroundForceProfile/slopeBackground_Sample14.xlsx
- Shear_Data/BackgroundForceProfile/slopeBackground_Sample15.xlsx
- Shear_Data/BackgroundForceProfile/slopeBackground_Sample16.xlsx
- Shear_Data/BackgroundForceProfile/slopeBackground_Sample17.xlsx
- Shear_Data/BackgroundForceProfile/slopeBackground_Sample18.xlsx
- Shear_Data/BackgroundForceProfile/slopeBackground_Sample19.xlsx
- Shear_Data/BackgroundForceProfile/slopeBackground_Sample2.xlsx
- Shear_Data/BackgroundForceProfile/slopeBackground_Sample20.xlsx
- Shear_Data/BackgroundForceProfile/slopeBackground_Sample21.xlsx
- Shear_Data/BackgroundForceProfile/slopeBackground_Sample22.xlsx
- Shear_Data/BackgroundForceProfile/slopeBackground_Sample23.xlsx
- Shear_Data/BackgroundForceProfile/slopeBackground_Sample24.xlsx
- Shear_Data/BackgroundForceProfile/slopeBackground_Sample25.xlsx
- Shear_Data/BackgroundForceProfile/slopeBackground_Sample3.xlsx
- Shear_Data/BackgroundForceProfile/slopeBackground_Sample4.xlsx
- Shear_Data/BackgroundForceProfile/slopeBackground_Sample5.xlsx
- Shear_Data/BackgroundForceProfile/slopeBackground_Sample6.xlsx
- Shear_Data/BackgroundForceProfile/slopeBackground_Sample7.xlsx
- Shear_Data/BackgroundForceProfile/slopeBackground_Sample8.xlsx
- Shear_Data/BackgroundForceProfile/slopeBackground_Sample9.xlsx
- Shear_Data/BackgroundForceProfile/Statistics_slope_Background.xlsx
- Shear_Data/desktop.ini
- Shear_Data/DRP_PullingPulleyDiameter.xlsx
- Shear_Data/LW_SpecimenLength.xlsx
- Shear_Data/TotalForceProfile/
- Shear_Data/TotalForceProfile/desktop.ini
- Shear_Data/TotalForceProfile/slopeTotalForce_Sample1.xlsx
- Shear_Data/TotalForceProfile/slopeTotalForce_Sample10.xlsx
- Shear_Data/TotalForceProfile/slopeTotalForce_Sample11.xlsx
- Shear_Data/TotalForceProfile/slopeTotalForce_Sample12.xlsx
- Shear_Data/TotalForceProfile/slopeTotalForce_Sample13.xlsx
- Shear_Data/TotalForceProfile/slopeTotalForce_Sample14.xlsx
- Shear_Data/TotalForceProfile/slopeTotalForce_Sample15.xlsx
- Shear_Data/TotalForceProfile/slopeTotalForce_Sample16.xlsx
- Shear_Data/TotalForceProfile/slopeTotalForce_Sample17.xlsx
- Shear_Data/TotalForceProfile/slopeTotalForce_Sample18.xlsx
- Shear_Data/TotalForceProfile/slopeTotalForce_Sample19.xlsx
- Shear_Data/TotalForceProfile/slopeTotalForce_Sample2.xlsx
- Shear_Data/TotalForceProfile/slopeTotalForce_Sample20.xlsx
- Shear_Data/TotalForceProfile/slopeTotalForce_Sample21.xlsx
- Shear_Data/TotalForceProfile/slopeTotalForce_Sample22.xlsx
- Shear_Data/TotalForceProfile/slopeTotalForce_Sample23.xlsx
- Shear_Data/TotalForceProfile/slopeTotalForce_Sample24.xlsx
- Shear_Data/TotalForceProfile/slopeTotalForce_Sample25.xlsx
- Shear_Data/TotalForceProfile/slopeTotalForce_Sample3.xlsx
- Shear_Data/TotalForceProfile/slopeTotalForce_Sample4.xlsx
- Shear_Data/TotalForceProfile/slopeTotalForce_Sample5.xlsx
- Shear_Data/TotalForceProfile/slopeTotalForce_Sample6.xlsx
- Shear_Data/TotalForceProfile/slopeTotalForce_Sample7.xlsx
- Shear_Data/TotalForceProfile/slopeTotalForce_Sample8.xlsx
- Shear_Data/TotalForceProfile/slopeTotalForce_Sample9.xlsx
- Shear_Data/TotalForceProfile/Statistics_slope_TotalForce.xlsx
