# Supplementary material for: Mechanical properties of a biodegradable self-expandable polydioxanone monofilament stent: In vitro force relaxation and its clinical relevance
Source: PLoS One. 2020 Jul 8;15(7):e0235842. doi: 10.1371/journal.pone.0235842 (PMC7343154; doi:10.1371/journal.pone.0235842)
Supplement: S5 File — (ZIP) [file pone.0235842.s005.zip › Shear_Data/BackgroundForceProfile/slopeBackground_Sample1.xlsx]

## Sheet: Specimen_RawData_1
Time	Extension	Force	Extension of linear pulling part	Force of linear pulling part	the slope of the pulling part of the background force profile K̃FB
(s)	(mm)	(N)	(mm)	(N)	(N/mm)
0	0.25734	0.0077			0.01825
0.01	0.26875	0.01429
0.02	0.33656	0.06163
0.03	0.47656	0.17023
0.04	0.65672	0.35861
0.05	0.82891	0.55362
0.06	0.98437	0.68171
0.07	1.14297	0.7768
0.08	1.31453	0.85873
0.09	1.48953	0.90673
0.1	1.65859	0.91287
0.11	1.82141	0.89626
0.12	1.98297	0.88108
0.13	2.14625	0.87723
0.14	2.30969	0.87663
0.15	2.47062	0.87197
0.16	2.62797	0.87007
0.17	2.78453	0.87105
0.18	2.94219	0.87336
0.19	3.09906	0.87886
0.2	3.25359	0.88578
0.21	3.40672	0.8916
0.22	3.56094	0.89843
0.23	3.71547	0.90669
0.24	3.86812	0.91109
0.25	4.01984	0.9147
0.26	4.1725	0.91665
0.27	4.32547	0.91849
0.28	4.47656	0.92097
0.29	4.62672	0.92207
0.3	4.77828	0.91998
0.31	4.93062	0.92374
0.32	5.08172	0.92973
0.33	5.23156	0.93046
0.34	5.38219	0.92888
0.35	5.53359	0.93465
0.36	5.68406	0.94191
0.37	5.83375	0.94797
0.38	5.98437	0.95087
0.39	6.13562	0.95814
0.4	6.28625	0.96219
0.41	6.43562	0.96126
0.42	6.58531	0.95816
0.43	6.73609	0.96279
0.44	6.88687	0.96837
0.45	7.03656	0.96801
0.46	7.18609	0.96485
0.47	7.33672	0.96545
0.48	7.48734	0.96752
0.49	7.63766	0.97233
0.5	7.78734	0.98098
0.51	7.93719	0.99139
0.52	8.08672	0.99925
0.53	8.23562	1.00814
0.54	8.38562	1.01505
0.55	8.53703	1.0208
0.56	8.68812	1.02528
0.57	8.83719	1.02514
0.58	8.98594	1.02399
0.59	9.1364	1.02601
0.6	9.28765	1.02793
0.61	9.43765	1.02692
0.62	9.58656	1.02881
0.63	9.73656	1.03628
0.64	9.8875	1.04107
0.65	10.0378	1.04723	10.0378	1.04723
0.66	10.1872	1.05099	10.1872	1.05099
0.67	10.3369	1.05237	10.3369	1.05237
0.68	10.4878	1.05474	10.4878	1.05474
0.69	10.6383	1.05802	10.6383	1.05802
0.7	10.7876	1.06097	10.7876	1.06097
0.71	10.9373	1.06301	10.9373	1.06301
0.72	11.0875	1.063	11.0875	1.063
0.73	11.2378	1.0633	11.2378	1.0633
0.74	11.3872	1.06833	11.3872	1.06833
0.75	11.537	1.07299	11.537	1.07299
0.76	11.6877	1.07885	11.6877	1.07885
0.77	11.8381	1.07995	11.8381	1.07995
0.78	11.9877	1.07727	11.9877	1.07727
0.79	12.1369	1.08064	12.1369	1.08064
0.8	12.287	1.08928	12.287	1.08928
0.81	12.4378	1.09659	12.4378	1.09659
0.82	12.5877	1.09898	12.5877	1.09898
0.83	12.7369	1.10313	12.7369	1.10313
0.84	12.8872	1.10341	12.8872	1.10341
0.85	13.0378	1.10622	13.0378	1.10622
0.86	13.1876	1.11229	13.1876	1.11229
0.87	13.3366	1.11958	13.3366	1.11958
0.88	13.4869	1.12352	13.4869	1.12352
0.89	13.638	1.12881	13.638	1.12881
0.9	13.788	1.13258	13.788	1.13258
0.91	13.937	1.13147	13.937	1.13147
0.92	14.087	1.13247	14.087	1.13247
0.93	14.2377	1.13294	14.2377	1.13294
0.94	14.3877	1.1387	14.3877	1.1387
0.95	14.537	1.14091	14.537	1.14091
0.96	14.6872	1.14206	14.6872	1.14206
0.97	14.838	1.147	14.838	1.147
0.98	14.9878	1.14731	14.9878	1.14731
0.99	15.137	1.14562	15.137	1.14562
1	15.2873	1.14771	15.2873	1.14771
1.01	15.4384	1.15195	15.4384	1.15195
1.02	15.5883	1.15345	15.5883	1.15345
1.03	15.7366	1.1558	15.7366	1.1558
1.04	15.8855	1.15929	15.8855	1.15929
1.05	16.0367	1.16278	16.0367	1.16278
1.06	16.188	1.16678	16.188	1.16678
1.07	16.3378	1.16285	16.3378	1.16285
1.08	16.4867	1.15737	16.4867	1.15737
1.09	16.637	1.15626	16.637	1.15626
1.1	16.7878	1.16586	16.7878	1.16586
1.11	16.9377	1.17073	16.9377	1.17073
1.12	17.0867	1.17508	17.0867	1.17508
1.13	17.237	1.18363	17.237	1.18363
1.14	17.388	1.1902	17.388	1.1902
1.15	17.5378	1.1925	17.5378	1.1925
1.16	17.6866	1.19424	17.6866	1.19424
1.17	17.8367	1.1972	17.8367	1.1972
1.18	17.9878	1.20199	17.9878	1.20199
1.19	18.1381	1.2013	18.1381	1.2013
1.2	18.2872	1.19894	18.2872	1.19894
1.21	18.4369	1.20094	18.4369	1.20094
1.22	18.5878	1.20946	18.5878	1.20946
1.23	18.7381	1.21701	18.7381	1.21701
1.24	18.8869	1.22402	18.8869	1.22402
1.25	19.0361	1.23142	19.0361	1.23142
1.26	19.1872	1.23709	19.1872	1.23709
1.27	19.3381	1.24254	19.3381	1.24254
1.28	19.4872	1.24377	19.4872	1.24377
1.29	19.6366	1.24307	19.6366	1.24307
1.3	19.7873	1.24593	19.7873	1.24593
1.31	19.9377	1.24638	19.9377	1.24638
1.32	20.087	1.24275	20.087	1.24275
1.33	20.2364	1.24069	20.2364	1.24069
1.34	20.3873	1.24332	20.3873	1.24332
1.35	20.5383	1.24978	20.5383	1.24978
1.36	20.6878	1.25557	20.6878	1.25557
1.37	20.8366	1.25807	20.8366	1.25807
1.38	20.9869	1.2536	20.9869	1.2536
1.39	21.1381	1.25203	21.1381	1.25203
1.4	21.2884	1.25638	21.2884	1.25638
1.41	21.4373	1.26088	21.4373	1.26088
1.42	21.5872	1.25917	21.5872	1.25917
1.43	21.7384	1.26668	21.7384	1.26668
1.44	21.8883	1.27169	21.8883	1.27169
1.45	22.037	1.27589	22.037	1.27589
1.46	22.1869	1.27951	22.1869	1.27951
1.47	22.3381	1.28391	22.3381	1.28391
1.48	22.4886	1.28631	22.4886	1.28631
1.49	22.637	1.28096	22.637	1.28096
1.5	22.7862	1.2728	22.7862	1.2728
1.51	22.938	1.27859	22.938	1.27859
1.52	23.0892	1.28928	23.0892	1.28928
1.53	23.2376	1.29193	23.2376	1.29193
1.54	23.3855	1.29046	23.3855	1.29046
1.55	23.5356	1.29404	23.5356	1.29404
1.56	23.6872	1.29682	23.6872	1.29682
1.57	23.8375	1.29913	23.8375	1.29913
1.58	23.9867	1.30351	23.9867	1.30351
1.59	24.1367	1.31108	24.1367	1.31108
1.6	24.2873	1.31807	24.2873	1.31807
1.61	24.4372	1.31968	24.4372	1.31968
1.62	24.5866	1.31589	24.5866	1.31589
1.63	24.737	1.31616	24.737	1.31616
1.64	24.888	1.3217	24.888	1.3217
1.65	25.0378	1.3255	25.0378	1.3255
1.66	25.1867	1.32772	25.1867	1.32772
1.67	25.3367	1.3314	25.3367	1.3314
1.68	25.4878	1.33385	25.4878	1.33385
1.69	25.6383	1.33618	25.6383	1.33618
1.7	25.7872	1.33775	25.7872	1.33775
1.71	25.9369	1.33758	25.9369	1.33758
1.72	26.088	1.34259	26.088	1.34259
1.73	26.2386	1.34729	26.2386	1.34729
1.74	26.3875	1.34882	26.3875	1.34882
1.75	26.5366	1.34835	26.5366	1.34835
1.76	26.6873	1.35032	26.6873	1.35032
1.77	26.8383	1.35465	26.8383	1.35465
1.78	26.9878	1.35852	26.9878	1.35852
1.79	27.1369	1.36131	27.1369	1.36131
1.8	27.2873	1.36717	27.2873	1.36717
1.81	27.4383	1.37327	27.4383	1.37327
1.82	27.5872	1.37672	27.5872	1.37672
1.83	27.7358	1.37255	27.7358	1.37255
1.84	27.8867	1.3723	27.8867	1.3723
1.85	28.0383	1.38159	28.0383	1.38159
1.86	28.188	1.38203	28.188	1.38203
1.87	28.3364	1.38042	28.3364	1.38042
1.88	28.4866	1.38628	28.4866	1.38628
1.89	28.6378	1.39257	28.6378	1.39257
1.9	28.7881	1.39506	28.7881	1.39506
1.91	28.937	1.39553	28.937	1.39553
1.92	29.0867	1.39487	29.0867	1.39487
1.93	29.2375	1.39558	29.2375	1.39558
1.94	29.3883	1.40171	29.3883	1.40171
1.95	29.5372	1.40654	29.5372	1.40654
1.96	29.6866	1.41048	29.6866	1.41048
1.97	29.8373	1.4182	29.8373	1.4182
1.98	29.9883	1.42384	29.9883	1.42384
1.99	30.1377	1.42682
2	30.2867	1.42844
2.01	30.4372	1.43268
2.02	30.5884	1.4362
2.03	30.7386	1.43876
2.04	30.8872	1.43486
2.05	31.0366	1.43257
2.06	31.1869	1.43824
2.07	31.337	1.44137
2.08	31.4869	1.44006
2.09	31.6375	1.44036
2.1	31.7881	1.44542
2.11	31.9378	1.44925
2.12	32.0866	1.45518
2.13	32.2369	1.45901
2.14	32.388	1.46911
2.15	32.538	1.47413
2.16	32.6867	1.47126
2.17	32.8366	1.47273
2.18	32.9875	1.47651
2.19	33.138	1.48128
2.2	33.287	1.48473
2.21	33.4365	1.48583
2.22	33.5875	1.48515
2.23	33.7383	1.48617
2.24	33.8875	1.49034
2.25	34.0364	1.49427
2.26	34.1867	1.49955
2.27	34.3375	1.50683
2.28	34.4872	1.50819
2.29	34.6367	1.50718
2.3	34.787	1.51288
2.31	34.9376	1.51676
2.32	35.0875	1.51429
2.33	35.2364	1.50891
2.34	35.3865	1.50258
2.35	35.5376	1.50732
2.36	35.6878	1.51445
2.37	35.837	1.51976
2.38	35.9872	1.52316
2.39	36.1378	1.52482
2.4	36.288	1.52446
2.41	36.4372	1.52589
2.42	36.5873	1.52785
2.43	36.7383	1.52984
2.44	36.8884	1.53303
2.45	37.0378	1.53687
2.46	37.1872	1.53405
2.47	37.3376	1.53018
2.48	37.4881	1.53541
2.49	37.6378	1.53956
2.5	37.7872	1.53862
2.51	37.9375	1.53883
2.52	38.0878	1.53418
2.53	38.2378	1.53322
2.54	38.3877	1.53296
2.55	38.5378	1.53776
2.56	38.6875	1.54409
2.57	38.8362	1.54721
2.58	38.9856	1.55185
2.59	39.137	1.55745
2.6	39.2883	1.56186
2.61	39.4378	1.56189
2.62	39.5864	1.55807
2.63	39.7366	1.55811
2.64	39.8875	1.55773
2.65	40.0378	1.55936
2.66	40.187	1.56824
2.67	40.3367	1.57787
2.68	40.4873	1.58575
2.69	40.6377	1.59172
2.7	40.787	1.59532
2.71	40.9369	1.59859
2.72	41.0876	1.60324
2.73	41.2381	1.60526
2.74	41.3875	1.60596
2.75	41.5373	1.60648
2.76	41.6878	1.60691
2.77	41.838	1.60756
2.78	41.9872	1.61266
2.79	42.1369	1.61498
2.8	42.2876	1.61671
2.81	42.4381	1.61967
2.82	42.5875	1.62458
2.83	42.7367	1.62644
2.84	42.8869	1.63206
2.85	43.0372	1.63652
2.86	43.187	1.63787
2.87	43.3366	1.63585
2.88	43.487	1.63365
2.89	43.6378	1.6351
2.9	43.7876	1.63955
2.91	43.9364	1.64183
2.92	44.0864	1.64326
2.93	44.2378	1.6458
2.94	44.3881	1.64881
2.95	44.537	1.64745
2.96	44.6869	1.64489
2.97	44.8378	1.64753
2.98	44.9878	1.64811
2.982	45.0178	1.64823
2.984	45.0476	1.64865
2.986	45.0773	1.64923
2.996	45.1997	1.63978
3.006	45.2378	1.55763
3.016	45.1827	1.43446
3.026	45.0419	1.26862
3.036	44.8278	1.08514
3.046	44.5969	0.95109
3.056	44.3975	0.92504
3.066	44.2195	0.96104
3.076	44.0333	0.98008
3.086	43.8337	0.97012
3.096	43.6366	0.95875
3.106	43.4534	0.97081
3.116	43.2801	0.99044
3.126	43.1056	0.9851
3.136	42.9281	0.96283
3.146	42.7548	0.94866
3.156	42.5881	0.94955
3.166	42.4242	0.9534
3.176	42.2603	0.94528
3.186	42.0975	0.93483
3.196	41.937	0.93563
3.206	41.7778	0.93889
3.216	41.6195	0.93673
3.226	41.4628	0.9288
3.236	41.3075	0.92355
3.246	41.1522	0.91931
3.256	40.9972	0.91424
3.266	40.8437	0.91397
3.276	40.6911	0.9176
3.286	40.5376	0.91815
3.296	40.3844	0.91976
3.306	40.2323	0.9191
3.316	40.0809	0.91844
3.326	39.929	0.91528
3.336	39.7769	0.90899
3.346	39.6258	0.90115
3.356	39.4755	0.896
3.366	39.3242	0.89141
3.376	39.1728	0.88839
3.386	39.0225	0.89182
3.396	38.8727	0.89868
3.406	38.7216	0.9029
3.416	38.5694	0.90256
3.426	38.4187	0.90284
3.436	38.2698	0.90093
3.446	38.1206	0.89136
3.456	37.9698	0.87614
3.466	37.8184	0.8558
3.476	37.6683	0.83787
3.486	37.5184	0.83115
3.496	37.3681	0.82827
3.506	37.2178	0.82936
3.516	37.0678	0.83094
3.526	36.9178	0.82922
3.536	36.7675	0.8325
3.546	36.6173	0.83164
3.556	36.468	0.83078
3.566	36.3184	0.83431
3.576	36.1677	0.8296
3.586	36.0169	0.81898
3.596	35.8673	0.81176
3.606	35.7184	0.81097
3.616	35.5681	0.8124
3.626	35.4172	0.81131
3.636	35.2673	0.81155
3.646	35.1181	0.80964
3.656	34.9678	0.80616
3.666	34.817	0.79916
3.676	34.6675	0.79811
3.686	34.5184	0.80013
3.696	34.3683	0.80116
3.706	34.2173	0.79132
3.716	34.0672	0.78429
3.726	33.9178	0.783
3.736	33.7678	0.78232
3.746	33.617	0.7762
3.756	33.467	0.77095
3.766	33.318	0.77184
3.776	33.1684	0.77726
3.786	33.0173	0.77521
3.796	32.8664	0.77018
3.806	32.717	0.76602
3.816	32.5678	0.76439
3.826	32.417	0.75793
3.836	32.2661	0.75174
3.846	32.1167	0.74769
3.856	31.9676	0.74942
3.866	31.8172	0.74595
3.876	31.6662	0.74137
3.886	31.5166	0.73534
3.896	31.3678	0.73542
3.906	31.2176	0.73095
3.916	31.0664	0.72622
3.926	30.9158	0.72401
3.936	30.7667	0.71992
3.946	30.6175	0.72058
3.956	30.4673	0.72022
3.966	30.3178	0.71708
3.976	30.1681	0.71598
3.986	30.0176	0.71371
3.996	29.8669	0.70744
4.006	29.717	0.70446
4.016	29.568	0.70813
4.026	29.4181	0.70914
4.036	29.2669	0.70055
4.046	29.1167	0.69712
4.056	28.968	0.69888
4.066	28.8188	0.6967
4.076	28.6676	0.68771
4.086	28.5167	0.67972
4.096	28.367	0.68311
4.106	28.218	0.68477
4.116	28.0677	0.68095
4.126	27.9167	0.67852
4.136	27.7667	0.67426
4.146	27.6178	0.67017
4.156	27.4675	0.66376
4.166	27.3163	0.65759
4.176	27.1664	0.657
4.186	27.018	0.65868
4.196	26.8681	0.65957
4.206	26.7167	0.65626
4.216	26.5664	0.6549
4.226	26.4173	0.657
4.236	26.2678	0.65639
4.246	26.1167	0.65103
4.256	25.9664	0.64241
4.266	25.8177	0.64268
4.276	25.6686	0.6369
4.286	25.5176	0.63159
4.296	25.3669	0.62583
4.306	25.2175	0.62466
4.316	25.0683	0.62419
4.326	24.9176	0.62079
4.336	24.7667	0.61694
4.346	24.617	0.61856
4.356	24.4683	0.61946
4.366	24.318	0.61856
4.376	24.167	0.60682
4.386	24.0172	0.60344
4.396	23.8683	0.60501
4.406	23.7184	0.60499
4.416	23.5673	0.60011
4.426	23.4167	0.59404
4.436	23.2673	0.59432
4.446	23.1172	0.59061
4.456	22.9664	0.58917
4.466	22.8169	0.58883
4.476	22.6684	0.58733
4.486	22.5184	0.58102
4.496	22.3664	0.57377
4.506	22.2156	0.56672
4.516	22.067	0.56778
4.526	21.9183	0.56771
4.536	21.767	0.56359
4.546	21.6156	0.55447
4.556	21.4664	0.55092
4.566	21.3181	0.54797
4.576	21.1678	0.54561
4.586	21.0167	0.54598
4.596	20.8669	0.54586
4.606	20.7178	0.54311
4.616	20.5677	0.54244
4.626	20.4167	0.53408
4.636	20.267	0.5255
4.646	20.118	0.52196
4.656	19.968	0.51409
4.666	19.8172	0.506
4.676	19.6672	0.50602
4.686	19.5181	0.50897
4.696	19.3686	0.51239
4.706	19.2176	0.51301
4.716	19.067	0.5102
4.726	18.9178	0.5079
4.736	18.7681	0.5076
4.746	18.6172	0.50382
4.756	18.4662	0.49808
4.766	18.3172	0.49243
4.776	18.1683	0.48513
4.786	18.0176	0.47591
4.796	17.8666	0.46825
4.806	17.7169	0.46118
4.816	17.568	0.46129
4.826	17.4173	0.45949
4.836	17.2661	0.45559
4.846	17.1164	0.45745
4.856	16.9675	0.45889
4.866	16.8173	0.45359
4.876	16.6666	0.44503
4.886	16.5164	0.44139
4.896	16.3673	0.44032
4.906	16.2176	0.43733
4.916	16.067	0.4297
4.926	15.9169	0.4219
4.936	15.7675	0.42094
4.946	15.6172	0.41999
4.956	15.4663	0.41538
4.966	15.3163	0.41054
4.976	15.1678	0.41033
4.986	15.0189	0.40906
4.996	14.868	0.40341
5.006	14.7167	0.39807
5.016	14.567	0.39458
5.026	14.4183	0.39103
5.036	14.2681	0.38682
5.046	14.1172	0.37997
5.056	13.9669	0.37706
5.066	13.818	0.37599
5.076	13.6683	0.37665
5.086	13.5175	0.37202
5.096	13.3673	0.36759
5.106	13.218	0.36464
5.116	13.0677	0.36061
5.126	12.9167	0.35471
5.136	12.767	0.34815
5.146	12.6178	0.34827
5.156	12.4677	0.35191
5.166	12.3166	0.34927
5.176	12.1666	0.35165
5.186	12.0176	0.35233
5.196	11.8678	0.34746
5.206	11.717	0.33922
5.216	11.5669	0.33075
5.226	11.4173	0.32709
5.236	11.2676	0.32655
5.246	11.117	0.32612
5.256	10.9666	0.32177
5.266	10.8169	0.32151
5.276	10.6677	0.32196
5.286	10.5173	0.31741
5.296	10.3672	0.31267
5.306	10.2177	0.31437
5.316	10.0683	0.31007
5.326	9.91781	0.30327
5.336	9.76703	0.29862
5.346	9.61734	0.29647
5.356	9.46828	0.29647
5.366	9.31781	0.29575
5.376	9.16703	0.2922
5.386	9.01719	0.29132
5.396	8.86797	0.2883
5.406	8.71781	0.28083
5.416	8.56687	0.27412
5.426	8.41719	0.27676
5.436	8.26812	0.27845
5.446	8.11781	0.27952
5.456	7.96625	0.27943
5.466	7.81562	0.2759
5.476	7.66672	0.27275
5.486	7.51781	0.26554
5.496	7.36781	0.25559
5.506	7.21703	0.24409
5.516	7.06687	0.23527
5.526	6.91719	0.23299
5.536	6.76687	0.23339
5.546	6.61687	0.23537
5.556	6.46734	0.23661
5.566	6.31734	0.23289
5.576	6.16703	0.23157
5.586	6.01703	0.22837
5.596	5.86766	0.22607
5.606	5.71812	0.22605
5.616	5.56766	0.2234
5.626	5.41672	0.21935
5.636	5.26687	0.21443
5.646	5.11797	0.21078
5.656	4.96781	0.20682
5.666	4.81703	0.19539
5.676	4.66687	0.19104
5.686	4.51812	0.18711
5.696	4.36844	0.18487
5.706	4.21734	0.17756
5.716	4.06719	0.17032
5.726	3.91797	0.17081
5.736	3.76812	0.16891
5.746	3.61719	0.16563
5.756	3.46656	0.15749
5.766	3.31734	0.15403
5.776	3.16766	0.15609
5.786	3.01672	0.15409
5.796	2.86641	0.15384
5.806	2.7175	0.15181
5.816	2.56828	0.15002
5.826	2.41719	0.14269
5.836	2.26625	0.13773
5.846	2.11672	0.13753
5.856	1.96766	0.13863
5.866	1.81719	0.13479
5.876	1.66625	0.13088
5.886	1.51641	0.12426
5.896	1.36766	0.12774
5.906	1.21766	0.12904
5.916	1.06656	0.13435
5.926	0.91656	0.14761
5.936	0.76797	0.16565
5.946	0.61828	0.16885
5.956	0.46703	0.157
5.966	0.31625	0.11775
5.976	0.16687	0.06571
5.986	0.0175	0.01787
5.988	-0.0125	0.00965
