# Supplementary material for: Mechanical properties of a biodegradable self-expandable polydioxanone monofilament stent: In vitro force relaxation and its clinical relevance
Source: PLoS One. 2020 Jul 8;15(7):e0235842. doi: 10.1371/journal.pone.0235842 (PMC7343154; doi:10.1371/journal.pone.0235842)
Supplement: S5 File — (ZIP) [file pone.0235842.s005.zip › Shear_Data/BackgroundForceProfile/slopeBackground_Sample10.xlsx]

## Sheet: Specimen_RawData_1
Time	Extension	Force	Extension of linear pulling part	Force of linear pulling part	the slope of the pulling part of the background force profile K~FB
(s)	(mm)	(N)	(mm)	(N)	(N/mm)
0	0.35094	0.00312			0.0180175
0.01	0.36234	0.01173
0.02	0.42953	0.06647
0.03	0.56844	0.19935
0.04	0.74734	0.4159
0.05	0.91984	0.60494
0.06	1.07609	0.71575
0.07	1.23469	0.78897
0.08	1.40562	0.85048
0.09	1.58125	0.87517
0.1	1.75109	0.87019
0.11	1.91359	0.84792
0.12	2.07469	0.82797
0.13	2.23859	0.82311
0.14	2.40297	0.82962
0.15	2.56328	0.83189
0.16	2.72016	0.8348
0.17	2.8775	0.84379
0.18	3.03562	0.84847
0.19	3.19219	0.85162
0.2	3.34594	0.85612
0.21	3.49984	0.8607
0.22	3.65484	0.86631
0.23	3.80859	0.86871
0.24	3.96078	0.86558
0.25	4.11312	0.86677
0.26	4.26641	0.87172
0.27	4.41859	0.87298
0.28	4.56891	0.87157
0.29	4.72	0.87384
0.3	4.8725	0.88153
0.31	5.02422	0.8884
0.32	5.17437	0.8949
0.33	5.32469	0.89744
0.34	5.47609	0.90007
0.35	5.62703	0.90293
0.36	5.77687	0.90393
0.37	5.92703	0.90915
0.38	6.07828	0.91818
0.39	6.22922	0.91943
0.4	6.37922	0.91817
0.41	6.52859	0.92169
0.42	6.67891	0.92446
0.43	6.83	0.92961
0.44	6.98016	0.93589
0.45	7.12937	0.93833
0.46	7.27969	0.93636
0.47	7.43047	0.93847
0.48	7.58078	0.94349
0.49	7.73078	0.94449
0.5	7.88062	0.94635
0.51	8.03062	0.95217
0.52	8.17984	0.95913
0.53	8.32875	0.96795
0.54	8.47953	0.97841
0.55	8.63125	0.98789
0.56	8.78125	0.99128
0.57	8.92984	0.98908
0.58	9.07937	0.98714
0.59	9.23047	0.99031
0.6	9.38109	0.99453
0.61	9.53047	0.99993
0.62	9.68	1.00516
0.63	9.83062	1.0033
0.64	9.98109	1.00508
0.65	10.1308	1.01045	10.1308	1.01045
0.66	10.2805	1.01104	10.2805	1.01104
0.67	10.4309	1.01551	10.4309	1.01551
0.68	10.5816	1.02098	10.5816	1.02098
0.69	10.7314	1.02475	10.7314	1.02475
0.7	10.8808	1.0292	10.8808	1.0292
0.71	11.0309	1.02897	11.0309	1.02897
0.72	11.1813	1.0267	11.1813	1.0267
0.73	11.3309	1.02741	11.3309	1.02741
0.74	11.4803	1.03076	11.4803	1.03076
0.75	11.6309	1.03593	11.6309	1.03593
0.76	11.7816	1.04364	11.7816	1.04364
0.77	11.9314	1.05328	11.9314	1.05328
0.78	12.0808	1.05403	12.0808	1.05403
0.79	12.2306	1.05419	12.2306	1.05419
0.8	12.3811	1.06126	12.3811	1.06126
0.81	12.5312	1.06904	12.5312	1.06904
0.82	12.6806	1.07813	12.6806	1.07813
0.83	12.8305	1.08486	12.8305	1.08486
0.84	12.9812	1.08633	12.9812	1.08633
0.85	13.1316	1.0848	13.1316	1.0848
0.86	13.2805	1.08774	13.2805	1.08774
0.87	13.4301	1.09192	13.4301	1.09192
0.88	13.5813	1.09526	13.5813	1.09526
0.89	13.7317	1.09451	13.7317	1.09451
0.9	13.8808	1.09508	13.8808	1.09508
0.91	14.0303	1.09516	14.0303	1.09516
0.92	14.1809	1.10009	14.1809	1.10009
0.93	14.3311	1.10261	14.3311	1.10261
0.94	14.4806	1.10307	14.4806	1.10307
0.95	14.6303	1.10558	14.6303	1.10558
0.96	14.7811	1.10544	14.7811	1.10544
0.97	14.9314	1.10293	14.9314	1.10293
0.98	15.0808	1.10773	15.0808	1.10773
0.99	15.2305	1.11817	15.2305	1.11817
1	15.3816	1.12703	15.3816	1.12703
1.01	15.5319	1.12835	15.5319	1.12835
1.02	15.6809	1.12604	15.6809	1.12604
1.03	15.8294	1.12171	15.8294	1.12171
1.04	15.9795	1.12295	15.9795	1.12295
1.05	16.1309	1.12581	16.1309	1.12581
1.06	16.2816	1.1302	16.2816	1.1302
1.07	16.4306	1.13191	16.4306	1.13191
1.08	16.5803	1.12769	16.5803	1.12769
1.09	16.7309	1.12994	16.7309	1.12994
1.1	16.8814	1.13816	16.8814	1.13816
1.11	17.0306	1.14134	17.0306	1.14134
1.12	17.1802	1.14682	17.1802	1.14682
1.13	17.3309	1.15122	17.3309	1.15122
1.14	17.4814	1.15612	17.4814	1.15612
1.15	17.6305	1.15746	17.6305	1.15746
1.16	17.7798	1.15448	17.7798	1.15448
1.17	17.9308	1.15273	17.9308	1.15273
1.18	18.0817	1.15529	18.0817	1.15529
1.19	18.2309	1.15677	18.2309	1.15677
1.2	18.3802	1.15537	18.3802	1.15537
1.21	18.5309	1.16342	18.5309	1.16342
1.22	18.6816	1.17539	18.6816	1.17539
1.23	18.8308	1.18071	18.8308	1.18071
1.24	18.9797	1.18158	18.9797	1.18158
1.25	19.1303	1.18771	19.1303	1.18771
1.26	19.2814	1.19533	19.2814	1.19533
1.27	19.4311	1.19707	19.4311	1.19707
1.28	19.58	1.19991	19.58	1.19991
1.29	19.7305	1.20205	19.7305	1.20205
1.3	19.8813	1.20314	19.8813	1.20314
1.31	20.0309	1.20452	20.0309	1.20452
1.32	20.1798	1.20093	20.1798	1.20093
1.33	20.3301	1.20677	20.3301	1.20677
1.34	20.4814	1.21483	20.4814	1.21483
1.35	20.6316	1.21844	20.6316	1.21844
1.36	20.7806	1.22049	20.7806	1.22049
1.37	20.9302	1.22584	20.9302	1.22584
1.38	21.0811	1.22694	21.0811	1.22694
1.39	21.2319	1.22501	21.2319	1.22501
1.4	21.3813	1.2282	21.3813	1.2282
1.41	21.5305	1.23326	21.5305	1.23326
1.42	21.6814	1.23987	21.6814	1.23987
1.43	21.832	1.24013	21.832	1.24013
1.44	21.9809	1.23401	21.9809	1.23401
1.45	22.13	1.23417	22.13	1.23417
1.46	22.2811	1.23685	22.2811	1.23685
1.47	22.432	1.23966	22.432	1.23966
1.48	22.5813	1.23904	22.5813	1.23904
1.49	22.7297	1.23938	22.7297	1.23938
1.5	22.8805	1.24249	22.8805	1.24249
1.51	23.0323	1.25055	23.0323	1.25055
1.52	23.182	1.25657	23.182	1.25657
1.53	23.3298	1.25842	23.3298	1.25842
1.54	23.4791	1.25941	23.4791	1.25941
1.55	23.6302	1.26599	23.6302	1.26599
1.56	23.7809	1.2671	23.7809	1.2671
1.57	23.9303	1.26343	23.9303	1.26343
1.58	24.0801	1.2635	24.0801	1.2635
1.59	24.2308	1.26709	24.2308	1.26709
1.6	24.3809	1.27434	24.3809	1.27434
1.61	24.5301	1.27688	24.5301	1.27688
1.62	24.68	1.27778	24.68	1.27778
1.63	24.8311	1.28424	24.8311	1.28424
1.64	24.9814	1.29288	24.9814	1.29288
1.65	25.1306	1.2944	25.1306	1.2944
1.66	25.28	1.29333	25.28	1.29333
1.67	25.4308	1.29847	25.4308	1.29847
1.68	25.5816	1.30353	25.5816	1.30353
1.69	25.7311	1.30546	25.7311	1.30546
1.7	25.8803	1.30793	25.8803	1.30793
1.71	26.0309	1.31262	26.0309	1.31262
1.72	26.1819	1.31651	26.1819	1.31651
1.73	26.3314	1.31554	26.3314	1.31554
1.74	26.4801	1.30763	26.4801	1.30763
1.75	26.6305	1.30379	26.6305	1.30379
1.76	26.7816	1.30923	26.7816	1.30923
1.77	26.9316	1.31688	26.9316	1.31688
1.78	27.0805	1.32131	27.0805	1.32131
1.79	27.2306	1.32222	27.2306	1.32222
1.8	27.3817	1.32586	27.3817	1.32586
1.81	27.5312	1.32982	27.5312	1.32982
1.82	27.6797	1.33436	27.6797	1.33436
1.83	27.8298	1.33889	27.8298	1.33889
1.84	27.9814	1.34431	27.9814	1.34431
1.85	28.1317	1.34602	28.1317	1.34602
1.86	28.2805	1.34287	28.2805	1.34287
1.87	28.4298	1.34208	28.4298	1.34208
1.88	28.5809	1.35001	28.5809	1.35001
1.89	28.7316	1.35322	28.7316	1.35322
1.9	28.8809	1.35649	28.8809	1.35649
1.91	29.0301	1.35846	29.0301	1.35846
1.92	29.1808	1.36201	29.1808	1.36201
1.93	29.3317	1.36875	29.3317	1.36875
1.94	29.4812	1.37331	29.4812	1.37331
1.95	29.6298	1.37573	29.6298	1.37573
1.96	29.7805	1.3803	29.7805	1.3803
1.97	29.9317	1.38618	29.9317	1.38618
1.98	30.0816	1.39176
1.99	30.2303	1.39172
2	30.3802	1.39229
2.01	30.5314	1.39134
2.02	30.682	1.3955
2.03	30.8311	1.39838
2.04	30.9801	1.39847
2.05	31.1303	1.40104
2.06	31.2806	1.40833
2.07	31.4302	1.41157
2.08	31.5805	1.4146
2.09	31.7314	1.41816
2.1	31.8816	1.42363
2.11	32.0305	1.43066
2.12	32.18	1.43715
2.13	32.3311	1.44139
2.14	32.4817	1.44307
2.15	32.6308	1.43913
2.16	32.7797	1.42995
2.17	32.9305	1.4319
2.18	33.0814	1.43688
2.19	33.2311	1.44021
2.2	33.38	1.44115
2.21	33.5305	1.44503
2.22	33.6814	1.44983
2.23	33.8314	1.45049
2.24	33.9803	1.44881
2.25	34.13	1.4487
2.26	34.2806	1.45407
2.27	34.4309	1.45875
2.28	34.5803	1.45973
2.29	34.7303	1.46248
2.3	34.8809	1.4668
2.31	35.0311	1.46752
2.32	35.1801	1.46232
2.33	35.3297	1.46734
2.34	35.4806	1.47052
2.35	35.6314	1.47421
2.36	35.7808	1.4779
2.37	35.9303	1.4802
2.38	36.0811	1.48728
2.39	36.2316	1.4871
2.4	36.3809	1.48374
2.41	36.5308	1.48372
2.42	36.6814	1.48603
2.43	36.8319	1.49061
2.44	36.9816	1.48991
2.45	37.1308	1.49167
2.46	37.2809	1.49308
2.47	37.4314	1.49387
2.48	37.5814	1.49743
2.49	37.7306	1.49902
2.5	37.8808	1.50004
2.51	38.0312	1.49805
2.52	38.1812	1.49275
2.53	38.3309	1.48969
2.54	38.4811	1.49126
2.55	38.6311	1.4948
2.56	38.7805	1.49794
2.57	38.9294	1.50576
2.58	39.0797	1.51481
2.59	39.2311	1.51908
2.6	39.3816	1.52304
2.61	39.5305	1.52479
2.62	39.6798	1.52568
2.63	39.8308	1.53013
2.64	39.9814	1.53392
2.65	40.1308	1.53831
2.66	40.28	1.54229
2.67	40.4306	1.54812
2.68	40.5812	1.55548
2.69	40.7309	1.55934
2.7	40.8802	1.5583
2.71	41.0308	1.56061
2.72	41.1816	1.56622
2.73	41.3314	1.57016
2.74	41.4808	1.57298
2.75	41.6309	1.57416
2.76	41.7814	1.5733
2.77	41.9312	1.57523
2.78	42.0805	1.57545
2.79	42.2308	1.57691
2.8	42.3815	1.58114
2.81	42.5314	1.58356
2.82	42.6805	1.5818
2.83	42.8302	1.58197
2.84	42.9806	1.58802
2.85	43.1308	1.5917
2.86	43.2801	1.59553
2.87	43.43	1.59371
2.88	43.5811	1.59203
2.89	43.7312	1.59515
2.9	43.8803	1.60175
2.91	44.0297	1.60489
2.92	44.1808	1.60533
2.93	44.3317	1.60569
2.94	44.4811	1.60265
2.95	44.6303	1.59947
2.96	44.7809	1.59739
2.97	44.9312	1.59697
2.976	45.0211	1.5968
2.978	45.0509	1.59671
2.98	45.0806	1.59708
2.99	45.2034	1.5897
3	45.2419	1.51706
3.01	45.1872	1.40239
3.02	45.047	1.24091
3.03	44.8297	1.05106
3.04	44.5881	0.90437
3.05	44.3792	0.87017
3.06	44.1989	0.9142
3.07	44.0142	0.94525
3.08	43.8144	0.93617
3.09	43.6142	0.91713
3.1	43.429	0.92382
3.11	43.2555	0.95305
3.12	43.0814	0.95445
3.13	42.9039	0.9336
3.14	42.73	0.91706
3.15	42.5625	0.91913
3.16	42.3986	0.91975
3.17	42.2348	0.9126
3.18	42.072	0.90064
3.19	41.9109	0.89542
3.2	41.7514	0.89302
3.21	41.5934	0.89113
3.22	41.437	0.89168
3.23	41.2814	0.88982
3.24	41.1258	0.88497
3.25	40.9709	0.87652
3.26	40.8178	0.88018
3.27	40.6648	0.88763
3.28	40.5109	0.88752
3.29	40.3578	0.88448
3.3	40.2061	0.88725
3.31	40.0547	0.89238
3.32	39.9025	0.88933
3.33	39.7503	0.88409
3.34	39.5995	0.8778
3.35	39.449	0.87049
3.36	39.2976	0.86306
3.37	39.1464	0.86181
3.38	38.9961	0.86459
3.39	38.8462	0.86752
3.4	38.6945	0.86907
3.41	38.5427	0.86912
3.42	38.3925	0.86849
3.43	38.2437	0.86225
3.44	38.0942	0.85008
3.45	37.9428	0.83178
3.46	37.7919	0.80893
3.47	37.642	0.7977
3.48	37.492	0.79376
3.49	37.3414	0.79254
3.5	37.1911	0.79444
3.51	37.0414	0.79563
3.52	36.8912	0.79526
3.53	36.7408	0.79406
3.54	36.5909	0.79079
3.55	36.4416	0.78877
3.56	36.2919	0.78631
3.57	36.1409	0.78456
3.58	35.9901	0.78119
3.59	35.8411	0.78184
3.6	35.692	0.7859
3.61	35.5414	0.7848
3.62	35.3906	0.77771
3.63	35.2411	0.76831
3.64	35.0917	0.76459
3.65	34.9411	0.7597
3.66	34.7906	0.75587
3.67	34.6412	0.75637
3.68	34.4922	0.75956
3.69	34.3417	0.75736
3.7	34.1906	0.75288
3.71	34.0408	0.75388
3.72	33.8914	0.75919
3.73	33.7411	0.75437
3.74	33.5903	0.7465
3.75	33.4406	0.74087
3.76	33.2917	0.73973
3.77	33.1416	0.7361
3.78	32.9903	0.72567
3.79	32.8398	0.72045
3.8	32.6908	0.72263
3.81	32.5414	0.72634
3.82	32.3903	0.72482
3.83	32.2395	0.71673
3.84	32.0903	0.7136
3.85	31.9412	0.71247
3.86	31.7905	0.70906
3.87	31.6397	0.70834
3.88	31.4903	0.70962
3.89	31.3416	0.71021
3.9	31.1911	0.70215
3.91	31.0397	0.68965
3.92	30.8895	0.67873
3.93	30.7406	0.67541
3.94	30.5912	0.67729
3.95	30.4413	0.67642
3.96	30.2914	0.67767
3.97	30.1417	0.67724
3.98	29.9911	0.67679
3.99	29.8405	0.67652
4	29.6908	0.67905
4.01	29.5417	0.67979
4.02	29.3914	0.67798
4.03	29.2403	0.67381
4.04	29.0905	0.67058
4.05	28.9417	0.66961
4.06	28.792	0.66686
4.07	28.6409	0.66151
4.08	28.4901	0.65389
4.09	28.3406	0.65138
4.1	28.1916	0.65153
4.11	28.0409	0.64699
4.12	27.89	0.64216
4.13	27.7403	0.64158
4.14	27.5914	0.63731
4.15	27.4408	0.62996
4.16	27.2895	0.62329
4.17	27.1401	0.62341
4.18	26.9916	0.62766
4.19	26.8414	0.62623
4.2	26.6901	0.61615
4.21	26.5398	0.61374
4.22	26.3909	0.61355
4.23	26.2411	0.61152
4.24	26.0902	0.60482
4.25	25.94	0.60292
4.26	25.7914	0.60156
4.27	25.642	0.59947
4.28	25.4909	0.59553
4.29	25.3405	0.5917
4.3	25.1913	0.58964
4.31	25.0417	0.5887
4.32	24.8909	0.5835
4.33	24.7401	0.58132
4.34	24.5909	0.58119
4.35	24.4419	0.57981
4.36	24.2913	0.57872
4.37	24.1403	0.57626
4.38	23.9908	0.57422
4.39	23.8419	0.57752
4.4	23.6917	0.57407
4.41	23.5405	0.56762
4.42	23.3901	0.56076
4.43	23.2406	0.55608
4.44	23.0905	0.55467
4.45	22.9398	0.55167
4.46	22.7906	0.54941
4.47	22.642	0.54598
4.48	22.4916	0.53985
4.49	22.3395	0.53037
4.5	22.1892	0.52977
4.51	22.0411	0.5328
4.52	21.8919	0.53605
4.53	21.7401	0.53105
4.54	21.5891	0.52565
4.55	21.4405	0.52543
4.56	21.2919	0.52587
4.57	21.1411	0.5185
4.58	20.9901	0.5103
4.59	20.8406	0.50417
4.6	20.6914	0.50277
4.61	20.5411	0.49941
4.62	20.3903	0.49386
4.63	20.2408	0.4917
4.64	20.0917	0.49175
4.65	19.9414	0.49102
4.66	19.7906	0.49029
4.67	19.6406	0.48758
4.68	19.4917	0.48728
4.69	19.342	0.48504
4.7	19.1909	0.48148
4.71	19.0406	0.47954
4.72	18.8914	0.47668
4.73	18.7414	0.47465
4.74	18.5903	0.46557
4.75	18.4398	0.45592
4.76	18.2908	0.45208
4.77	18.1416	0.44644
4.78	17.9906	0.43986
4.79	17.84	0.43634
4.8	17.6908	0.43519
4.81	17.5414	0.43357
4.82	17.3905	0.43039
4.83	17.2395	0.42561
4.84	17.0902	0.42288
4.85	16.9411	0.41999
4.86	16.7906	0.42054
4.87	16.6397	0.41661
4.88	16.49	0.40892
4.89	16.3411	0.4063
4.9	16.1911	0.4048
4.91	16.0403	0.39799
4.92	15.8905	0.3913
4.93	15.7409	0.38591
4.94	15.5905	0.38475
4.95	15.4397	0.38358
4.96	15.2902	0.38393
4.97	15.1417	0.38326
4.98	14.9922	0.38381
4.99	14.8409	0.37704
5	14.69	0.36785
5.01	14.5408	0.36497
5.02	14.3917	0.36284
5.03	14.2411	0.36219
5.04	14.0903	0.35535
5.05	13.9405	0.34797
5.06	13.7916	0.34621
5.07	13.6414	0.34442
5.08	13.4906	0.33616
5.09	13.3409	0.33029
5.1	13.1916	0.32523
5.11	13.0409	0.31977
5.12	12.8902	0.31232
5.13	12.7405	0.31623
5.14	12.5914	0.32174
5.15	12.4409	0.31985
5.16	12.29	0.30845
5.17	12.1402	0.30463
5.18	11.9913	0.29998
5.19	11.8413	0.29901
5.2	11.6906	0.29886
5.21	11.5405	0.29837
5.22	11.3911	0.29929
5.23	11.2411	0.29951
5.24	11.0905	0.29469
5.25	10.9402	0.29211
5.26	10.7906	0.28839
5.27	10.6412	0.28617
5.28	10.4909	0.28367
5.29	10.3408	0.27868
5.3	10.1916	0.27596
5.31	10.0419	0.27302
5.32	9.89109	0.26961
5.33	9.74062	0.26837
5.34	9.59109	0.26439
5.35	9.44172	0.26526
5.36	9.29109	0.26319
5.37	9.14047	0.26176
5.38	8.99078	0.26186
5.39	8.84172	0.25858
5.4	8.69125	0.25149
5.41	8.54031	0.24496
5.42	8.39062	0.24212
5.43	8.24172	0.24356
5.44	8.09109	0.24009
5.45	7.93937	0.23148
5.46	7.78922	0.21838
5.47	7.64062	0.21578
5.48	7.49141	0.21819
5.49	7.34094	0.21888
5.5	7.19031	0.21622
5.51	7.04031	0.21597
5.52	6.89062	0.20966
5.53	6.74031	0.20549
5.54	6.59031	0.20365
5.55	6.44078	0.20073
5.56	6.29078	0.19838
5.57	6.14031	0.19412
5.58	5.99047	0.19632
5.59	5.84125	0.19697
5.6	5.69156	0.19991
5.61	5.54094	0.20032
5.62	5.39016	0.19461
5.63	5.24062	0.18753
5.64	5.09156	0.18117
5.65	4.94141	0.17129
5.66	4.79047	0.16281
5.67	4.64062	0.15416
5.68	4.49156	0.14733
5.69	4.34156	0.14241
5.7	4.19062	0.13988
5.71	4.04078	0.14073
5.72	3.89172	0.14311
5.73	3.74156	0.14018
5.74	3.59047	0.13791
5.75	3.44016	0.13309
5.76	3.29109	0.13625
5.77	3.14109	0.13874
5.78	2.99	0.13295
5.79	2.84	0.12356
5.8	2.69109	0.12229
5.81	2.54156	0.12768
5.82	2.39047	0.12682
5.83	2.23984	0.12158
5.84	2.09047	0.11924
5.85	1.94125	0.1173
5.86	1.79062	0.11356
5.87	1.63984	0.10937
5.88	1.49047	0.1124
5.89	1.34141	0.11565
5.9	1.19094	0.12157
5.91	1.04	0.12904
5.92	0.89047	0.13797
5.93	0.74172	0.14394
5.94	0.59172	0.13768
5.95	0.44047	0.11377
5.96	0.28984	0.06398
5.97	0.14062	0.0131
5.98	-0.00891	-0.02525
