# Supplementary material for: Mechanical properties of a biodegradable self-expandable polydioxanone monofilament stent: In vitro force relaxation and its clinical relevance
Source: PLoS One. 2020 Jul 8;15(7):e0235842. doi: 10.1371/journal.pone.0235842 (PMC7343154; doi:10.1371/journal.pone.0235842)
Supplement: S5 File — (ZIP) [file pone.0235842.s005.zip › Shear_Data/BackgroundForceProfile/slopeBackground_Sample11.xlsx]

## Sheet: Specimen_RawData_1
Time	Extension	Force	Extension of linear pulling part	Force of linear pulling part	the slope of the pulling part of the background force profile K~FB
(s)	(mm)	(N)	(mm)	(N)	(N/mm)
0	0.33781	-0.00223			0.0181078
0.01	0.34906	0.00726
0.02	0.41578	0.06016
0.03	0.55469	0.1874
0.04	0.73437	0.40625
0.05	0.90687	0.6066
0.06	1.06312	0.72352
0.07	1.22172	0.79916
0.08	1.39281	0.86437
0.09	1.56844	0.89449
0.1	1.73828	0.88684
0.11	1.90078	0.85762
0.12	2.06187	0.84037
0.13	2.22562	0.83579
0.14	2.38984	0.83523
0.15	2.55047	0.83112
0.16	2.70734	0.83066
0.17	2.86453	0.83698
0.18	3.02266	0.84565
0.19	3.17922	0.84991
0.2	3.33312	0.85443
0.21	3.48687	0.85836
0.22	3.64172	0.86514
0.23	3.79562	0.86932
0.24	3.94781	0.86759
0.25	4.10016	0.8666
0.26	4.25328	0.87026
0.27	4.40562	0.87202
0.28	4.55609	0.87654
0.29	4.70703	0.88005
0.3	4.85937	0.88896
0.31	5.01125	0.8921
0.32	5.16141	0.89525
0.33	5.31156	0.89938
0.34	5.46297	0.90563
0.35	5.61422	0.91061
0.36	5.76391	0.91326
0.37	5.91391	0.91823
0.38	6.06531	0.92216
0.39	6.21625	0.92512
0.4	6.36625	0.92808
0.41	6.51562	0.92752
0.42	6.66594	0.92647
0.43	6.81703	0.92673
0.44	6.96734	0.93124
0.45	7.11656	0.93475
0.46	7.26656	0.93566
0.47	7.41734	0.93864
0.48	7.56781	0.94259
0.49	7.71781	0.95188
0.5	7.86765	0.96315
0.51	8.01765	0.96839
0.52	8.16672	0.97093
0.53	8.31578	0.97278
0.54	8.46656	0.96761
0.55	8.61797	0.97097
0.56	8.76812	0.97483
0.57	8.91672	0.97431
0.58	9.0664	0.97682
0.59	9.2175	0.98594
0.6	9.36828	0.99066
0.61	9.51765	0.99481
0.62	9.66687	0.99907
0.63	9.81765	1.00168
0.64	9.96828	1.00594
0.65	10.1178	1.0059	10.1178	1.0059
0.66	10.2673	1.00766	10.2673	1.00766
0.67	10.418	1.01506	10.418	1.01506
0.68	10.5686	1.01915	10.5686	1.01915
0.69	10.7184	1.01971	10.7184	1.01971
0.7	10.8676	1.02166	10.8676	1.02166
0.71	11.0177	1.02717	11.0177	1.02717
0.72	11.1681	1.031	11.1681	1.031
0.73	11.3181	1.03426	11.3181	1.03426
0.74	11.4673	1.03732	11.4673	1.03732
0.75	11.6176	1.03893	11.6176	1.03893
0.76	11.7684	1.04334	11.7684	1.04334
0.77	11.9184	1.04805	11.9184	1.04805
0.78	12.0678	1.04652	12.0678	1.04652
0.79	12.2175	1.05179	12.2175	1.05179
0.8	12.368	1.05906	12.368	1.05906
0.81	12.5183	1.06612	12.5183	1.06612
0.82	12.6677	1.07382	12.6677	1.07382
0.83	12.8175	1.07694	12.8175	1.07694
0.84	12.9683	1.07818	12.9683	1.07818
0.85	13.1184	1.08212	13.1184	1.08212
0.86	13.2677	1.08649	13.2677	1.08649
0.87	13.417	1.09052	13.417	1.09052
0.88	13.5681	1.09744	13.5681	1.09744
0.89	13.7188	1.09992	13.7188	1.09992
0.9	13.868	1.09936	13.868	1.09936
0.91	14.0173	1.09734	14.0173	1.09734
0.92	14.1678	1.10093	14.1678	1.10093
0.93	14.3181	1.103	14.3181	1.103
0.94	14.4677	1.10748	14.4677	1.10748
0.95	14.6173	1.1099	14.6173	1.1099
0.96	14.768	1.10902	14.768	1.10902
0.97	14.9184	1.11446	14.9184	1.11446
0.98	15.068	1.11932	15.068	1.11932
0.99	15.2173	1.11897	15.2173	1.11897
1	15.3684	1.12036	15.3684	1.12036
1.01	15.5189	1.11938	15.5189	1.11938
1.02	15.668	1.11817	15.668	1.11817
1.03	15.8164	1.12195	15.8164	1.12195
1.04	15.9663	1.13039	15.9663	1.13039
1.05	16.1178	1.13433	16.1178	1.13433
1.06	16.2684	1.13216	16.2684	1.13216
1.07	16.4176	1.13063	16.4176	1.13063
1.08	16.5672	1.12673	16.5672	1.12673
1.09	16.7178	1.12979	16.7178	1.12979
1.1	16.8683	1.13838	16.8683	1.13838
1.11	17.0175	1.14547	17.0175	1.14547
1.12	17.1672	1.15042	17.1672	1.15042
1.13	17.3178	1.15656	17.3178	1.15656
1.14	17.4683	1.16281	17.4683	1.16281
1.15	17.6173	1.16295	17.6173	1.16295
1.16	17.7667	1.1615	17.7667	1.1615
1.17	17.9176	1.16145	17.9176	1.16145
1.18	18.0686	1.16128	18.0686	1.16128
1.19	18.218	1.16156	18.218	1.16156
1.2	18.3672	1.15665	18.3672	1.15665
1.21	18.5178	1.16115	18.5178	1.16115
1.22	18.6684	1.17078	18.6684	1.17078
1.23	18.8178	1.17643	18.8178	1.17643
1.24	18.9667	1.18252	18.9667	1.18252
1.25	19.1172	1.19256	19.1172	1.19256
1.26	19.2684	1.19983	19.2684	1.19983
1.27	19.4183	1.20053	19.4183	1.20053
1.28	19.5672	1.19911	19.5672	1.19911
1.29	19.7173	1.19574	19.7173	1.19574
1.3	19.8681	1.19683	19.8681	1.19683
1.31	20.018	1.19979	20.018	1.19979
1.32	20.167	1.20543	20.167	1.20543
1.33	20.3172	1.20939	20.3172	1.20939
1.34	20.4681	1.21395	20.4681	1.21395
1.35	20.6184	1.22061	20.6184	1.22061
1.36	20.7675	1.22224	20.7675	1.22224
1.37	20.9172	1.22464	20.9172	1.22464
1.38	21.068	1.22707	21.068	1.22707
1.39	21.2188	1.2288	21.2188	1.2288
1.4	21.3683	1.23383	21.3683	1.23383
1.41	21.5175	1.23491	21.5175	1.23491
1.42	21.6683	1.23699	21.6683	1.23699
1.43	21.8191	1.24077	21.8191	1.24077
1.44	21.968	1.23912	21.968	1.23912
1.45	22.117	1.24091	22.117	1.24091
1.46	22.268	1.24424	22.268	1.24424
1.47	22.4189	1.24569	22.4189	1.24569
1.48	22.5683	1.24504	22.5683	1.24504
1.49	22.7167	1.24694	22.7167	1.24694
1.5	22.8673	1.24405	22.8673	1.24405
1.51	23.0194	1.24733	23.0194	1.24733
1.52	23.1691	1.25334	23.1691	1.25334
1.53	23.3169	1.25321	23.3169	1.25321
1.54	23.4659	1.25202	23.4659	1.25202
1.55	23.617	1.2592	23.617	1.2592
1.56	23.7678	1.26672	23.7678	1.26672
1.57	23.9175	1.26893	23.9175	1.26893
1.58	24.0672	1.27036	24.0672	1.27036
1.59	24.2176	1.27166	24.2176	1.27166
1.6	24.368	1.2752	24.368	1.2752
1.61	24.5172	1.27704	24.5172	1.27704
1.62	24.6669	1.2762	24.6669	1.2762
1.63	24.8178	1.27877	24.8178	1.27877
1.64	24.9684	1.28304	24.9684	1.28304
1.65	25.1175	1.2867	25.1175	1.2867
1.66	25.2667	1.28758	25.2667	1.28758
1.67	25.4176	1.29376	25.4176	1.29376
1.68	25.5686	1.30115	25.5686	1.30115
1.69	25.7183	1.30352	25.7183	1.30352
1.7	25.8672	1.30541	25.8672	1.30541
1.71	26.0178	1.30628	26.0178	1.30628
1.72	26.1689	1.30967	26.1689	1.30967
1.73	26.3186	1.31035	26.3186	1.31035
1.74	26.4672	1.30716	26.4672	1.30716
1.75	26.6173	1.31144	26.6173	1.31144
1.76	26.7684	1.31717	26.7684	1.31717
1.77	26.9186	1.32042	26.9186	1.32042
1.78	27.0677	1.32424	27.0677	1.32424
1.79	27.2173	1.32955	27.2173	1.32955
1.8	27.3686	1.33681	27.3686	1.33681
1.81	27.5184	1.33774	27.5184	1.33774
1.82	27.6667	1.34176	27.6667	1.34176
1.83	27.8166	1.34356	27.8166	1.34356
1.84	27.9681	1.34741	27.9681	1.34741
1.85	28.1189	1.3466	28.1189	1.3466
1.86	28.2678	1.34287	28.2678	1.34287
1.87	28.4167	1.3432	28.4167	1.3432
1.88	28.5677	1.35115	28.5677	1.35115
1.89	28.7186	1.35447	28.7186	1.35447
1.9	28.8681	1.35621	28.8681	1.35621
1.91	29.0173	1.36064	29.0173	1.36064
1.92	29.1678	1.36539	29.1678	1.36539
1.93	29.3186	1.37104	29.3186	1.37104
1.94	29.4683	1.37551	29.4683	1.37551
1.95	29.617	1.37643	29.617	1.37643
1.96	29.7673	1.37937	29.7673	1.37937
1.97	29.9184	1.38763	29.9184	1.38763
1.98	30.0686	1.38948
1.99	30.2173	1.38899
2	30.3672	1.39079
2.01	30.5183	1.38981
2.02	30.6692	1.39287
2.03	30.8183	1.39447
2.04	30.9672	1.39624
2.05	31.1172	1.40021
2.06	31.2675	1.4043
2.07	31.4172	1.40131
2.08	31.5675	1.4028
2.09	31.7184	1.41038
2.1	31.8686	1.40991
2.11	32.0175	1.41459
2.12	32.167	1.42445
2.13	32.318	1.43593
2.14	32.4686	1.44322
2.15	32.6178	1.44158
2.16	32.7669	1.43488
2.17	32.9173	1.43436
2.18	33.0683	1.43682
2.19	33.218	1.43575
2.2	33.367	1.43434
2.21	33.5173	1.43829
2.22	33.6684	1.44439
2.23	33.8183	1.4484
2.24	33.9672	1.45459
2.25	34.1169	1.46184
2.26	34.2677	1.4692
2.27	34.4178	1.47294
2.28	34.5673	1.46873
2.29	34.7173	1.46821
2.3	34.868	1.47152
2.31	35.0183	1.47486
2.32	35.1673	1.47427
2.33	35.3166	1.47282
2.34	35.4675	1.47274
2.35	35.6183	1.47928
2.36	35.7678	1.48345
2.37	35.9173	1.4868
2.38	36.068	1.49067
2.39	36.2184	1.49434
2.4	36.368	1.49347
2.41	36.5177	1.49369
2.42	36.6684	1.49709
2.43	36.8189	1.49916
2.44	36.9686	1.50007
2.45	37.1178	1.50116
2.46	37.2678	1.49864
2.47	37.4184	1.49794
2.48	37.5684	1.49833
2.49	37.7176	1.49856
2.5	37.8676	1.49617
2.51	38.0183	1.49971
2.52	38.1684	1.49834
2.53	38.3181	1.49476
2.54	38.4681	1.48815
2.55	38.6181	1.48997
2.56	38.7673	1.49533
2.57	38.9162	1.50134
2.58	39.0666	1.51154
2.59	39.2181	1.52045
2.6	39.3686	1.52643
2.61	39.5175	1.52477
2.62	39.6669	1.52496
2.63	39.8177	1.52693
2.64	39.9683	1.52807
2.65	40.1178	1.53146
2.66	40.267	1.53542
2.67	40.4175	1.54408
2.68	40.5681	1.55212
2.69	40.718	1.55923
2.7	40.8672	1.55668
2.71	41.0177	1.55615
2.72	41.1684	1.55784
2.73	41.3183	1.56351
2.74	41.4678	1.56309
2.75	41.618	1.56545
2.76	41.7683	1.56549
2.77	41.9181	1.56903
2.78	42.0673	1.57234
2.79	42.2176	1.57443
2.8	42.3684	1.57893
2.81	42.5183	1.58026
2.82	42.6675	1.57779
2.83	42.8172	1.57749
2.84	42.9675	1.58431
2.85	43.1178	1.58595
2.86	43.2672	1.58598
2.87	43.417	1.58411
2.88	43.568	1.58914
2.89	43.7183	1.5959
2.9	43.8673	1.60173
2.91	44.0166	1.60612
2.92	44.1677	1.61134
2.93	44.3186	1.61253
2.94	44.468	1.60623
2.95	44.6172	1.60104
2.96	44.768	1.6016
2.97	44.9184	1.60092
2.976	45.0081	1.60192
2.978	45.038	1.60267
2.98	45.0678	1.60341
2.99	45.1903	1.59845
3	45.2286	1.53519
3.01	45.1741	1.41881
3.02	45.0339	1.24945
3.03	44.8166	1.05731
3.04	44.5753	0.91095
3.05	44.3661	0.87644
3.06	44.1858	0.91628
3.07	44.0014	0.94158
3.08	43.8014	0.93159
3.09	43.6011	0.91357
3.1	43.4161	0.92458
3.11	43.2426	0.94733
3.12	43.0683	0.94775
3.13	42.8908	0.92843
3.14	42.7169	0.9163
3.15	42.5495	0.91835
3.16	42.3856	0.92222
3.17	42.2219	0.91151
3.18	42.0591	0.89868
3.19	41.898	0.89706
3.2	41.7384	0.89762
3.21	41.5805	0.89301
3.22	41.4242	0.88712
3.23	41.2684	0.88566
3.24	41.1127	0.88301
3.25	40.958	0.88129
3.26	40.8048	0.88094
3.27	40.6519	0.88061
3.28	40.4981	0.88161
3.29	40.3447	0.88301
3.3	40.1931	0.88387
3.31	40.0417	0.88721
3.32	39.8894	0.88753
3.33	39.7373	0.8847
3.34	39.5866	0.87786
3.35	39.4359	0.87322
3.36	39.2847	0.8724
3.37	39.1334	0.87103
3.38	38.9833	0.8717
3.39	38.8333	0.87448
3.4	38.6814	0.87535
3.41	38.5295	0.87537
3.42	38.3797	0.87298
3.43	38.2309	0.87117
3.44	38.0811	0.85962
3.45	37.9297	0.83666
3.46	37.7787	0.81339
3.47	37.6291	0.80256
3.48	37.4791	0.79416
3.49	37.3284	0.79468
3.5	37.1781	0.79746
3.51	37.0283	0.80314
3.52	36.8783	0.80483
3.53	36.728	0.80153
3.54	36.578	0.79292
3.55	36.4284	0.78953
3.56	36.2787	0.786
3.57	36.1278	0.78229
3.58	35.9773	0.78009
3.59	35.8281	0.7803
3.6	35.6789	0.77894
3.61	35.5283	0.77399
3.62	35.3777	0.76891
3.63	35.2281	0.76721
3.64	35.0786	0.76555
3.65	34.928	0.76207
3.66	34.7775	0.75908
3.67	34.6283	0.75869
3.68	34.4791	0.75844
3.69	34.3287	0.75727
3.7	34.1776	0.7522
3.71	34.0278	0.75084
3.72	33.8784	0.74974
3.73	33.7281	0.74449
3.74	33.5773	0.73954
3.75	33.4275	0.73728
3.76	33.2786	0.73774
3.77	33.1286	0.73277
3.78	32.9773	0.72402
3.79	32.8269	0.72182
3.8	32.6778	0.72318
3.81	32.5283	0.71739
3.82	32.3772	0.71315
3.83	32.2266	0.70937
3.84	32.0776	0.71569
3.85	31.9283	0.72319
3.86	31.7773	0.72563
3.87	31.6266	0.7249
3.88	31.4775	0.72431
3.89	31.3284	0.71812
3.9	31.178	0.70539
3.91	31.0266	0.68979
3.92	30.8766	0.68396
3.93	30.7278	0.68277
3.94	30.5781	0.6796
3.95	30.428	0.67507
3.96	30.2783	0.67628
3.97	30.1288	0.67794
3.98	29.9781	0.67918
3.99	29.8273	0.67306
4	29.6776	0.66866
4.01	29.5287	0.6668
4.02	29.3784	0.66234
4.03	29.2273	0.66011
4.04	29.0776	0.66366
4.05	28.9288	0.66472
4.06	28.7789	0.6608
4.07	28.6278	0.64997
4.08	28.477	0.6409
4.09	28.3278	0.63869
4.1	28.1786	0.63971
4.11	28.0277	0.63868
4.12	27.8769	0.64284
4.13	27.7275	0.6437
4.14	27.5784	0.64219
4.15	27.4276	0.63698
4.16	27.2766	0.63167
4.17	27.1273	0.6309
4.18	26.9788	0.63169
4.19	26.8284	0.62383
4.2	26.677	0.60971
4.21	26.5269	0.60471
4.22	26.3781	0.60556
4.23	26.228	0.60773
4.24	26.077	0.60606
4.25	25.9272	0.60433
4.26	25.7786	0.60735
4.27	25.6289	0.60573
4.28	25.4778	0.60515
4.29	25.3273	0.6012
4.3	25.1783	0.59525
4.31	25.0287	0.59288
4.32	24.8776	0.58667
4.33	24.727	0.57962
4.34	24.5778	0.58191
4.35	24.4288	0.58405
4.36	24.2781	0.57636
4.37	24.1272	0.57207
4.38	23.9778	0.57323
4.39	23.8289	0.57852
4.4	23.6786	0.57786
4.41	23.5273	0.57025
4.42	23.377	0.56087
4.43	23.2275	0.55556
4.44	23.0773	0.55265
4.45	22.9269	0.5495
4.46	22.7778	0.55072
4.47	22.6291	0.54929
4.48	22.4784	0.54259
4.49	22.3264	0.53379
4.5	22.1764	0.52356
4.51	22.0281	0.52222
4.52	21.8784	0.52266
4.53	21.7267	0.52065
4.54	21.5761	0.51404
4.55	21.4275	0.51459
4.56	21.2786	0.51747
4.57	21.128	0.51414
4.58	20.9772	0.51282
4.59	20.8278	0.51454
4.6	20.6784	0.5131
4.61	20.528	0.50346
4.62	20.3773	0.49375
4.63	20.228	0.49025
4.64	20.0787	0.49097
4.65	19.9283	0.48608
4.66	19.7777	0.4813
4.67	19.6278	0.48065
4.68	19.4788	0.48001
4.69	19.3289	0.47381
4.7	19.1778	0.46788
4.71	19.0277	0.46657
4.72	18.8784	0.47038
4.73	18.7284	0.47136
4.74	18.5772	0.46403
4.75	18.4269	0.45574
4.76	18.278	0.45348
4.77	18.1286	0.44755
4.78	17.9777	0.44041
4.79	17.827	0.43768
4.8	17.6778	0.44028
4.81	17.5283	0.44052
4.82	17.3773	0.43675
4.83	17.2264	0.4343
4.84	17.077	0.43354
4.85	16.928	0.42857
4.86	16.7775	0.41961
4.87	16.6266	0.41217
4.88	16.477	0.40467
4.89	16.328	0.39872
4.9	16.178	0.39453
4.91	16.0273	0.38959
4.92	15.8773	0.38292
4.93	15.728	0.37875
4.94	15.5773	0.38298
4.95	15.4267	0.38372
4.96	15.2772	0.38162
4.97	15.1288	0.38136
4.98	14.9791	0.38
4.99	14.8278	0.37121
5	14.677	0.3617
5.01	14.5278	0.35741
5.02	14.3788	0.35636
5.03	14.2283	0.35275
5.04	14.0773	0.34514
5.05	13.9275	0.33976
5.06	13.7786	0.33812
5.07	13.6284	0.33559
5.08	13.4775	0.32958
5.09	13.3278	0.32714
5.1	13.1786	0.3213
5.11	13.0278	0.31651
5.12	12.877	0.31217
5.13	12.7275	0.31448
5.14	12.5784	0.31607
5.15	12.4278	0.3137
5.16	12.2769	0.31113
5.17	12.1272	0.30709
5.18	11.9781	0.30274
5.19	11.8281	0.30052
5.2	11.6775	0.29458
5.21	11.5273	0.29551
5.22	11.378	0.29625
5.23	11.2281	0.29284
5.24	11.0773	0.2883
5.25	10.9272	0.28787
5.26	10.7776	0.28862
5.27	10.6283	0.28814
5.28	10.478	0.28844
5.29	10.3278	0.28647
5.3	10.1784	0.28523
5.31	10.0288	0.28005
5.32	9.87812	0.27392
5.33	9.72766	0.26843
5.34	9.57812	0.26783
5.35	9.42875	0.26528
5.36	9.27812	0.25994
5.37	9.12766	0.25841
5.38	8.97797	0.2591
5.39	8.82859	0.25584
5.4	8.67797	0.24954
5.41	8.52734	0.24478
5.42	8.37797	0.24063
5.43	8.22875	0.23858
5.44	8.07781	0.23356
5.45	7.92625	0.22882
5.46	7.77641	0.23054
5.47	7.62781	0.232
5.48	7.47844	0.22784
5.49	7.32781	0.22081
5.5	7.17734	0.2132
5.51	7.0275	0.21065
5.52	6.87766	0.20791
5.53	6.72703	0.20148
5.54	6.57719	0.19819
5.55	6.42781	0.19664
5.56	6.27766	0.19497
5.57	6.12734	0.19166
5.58	5.9775	0.18994
5.59	5.82812	0.18784
5.6	5.67859	0.18639
5.61	5.52781	0.18369
5.62	5.37719	0.18095
5.63	5.22781	0.17784
5.64	5.07844	0.17383
5.65	4.92797	0.16458
5.66	4.77734	0.15343
5.67	4.62781	0.1471
5.68	4.47859	0.14741
5.69	4.32844	0.14286
5.7	4.1775	0.14001
5.71	4.02781	0.14143
5.72	3.87859	0.1439
5.73	3.72828	0.14228
5.74	3.57719	0.13629
5.75	3.42703	0.13292
5.76	3.27797	0.12996
5.77	3.12797	0.12596
5.78	2.97703	0.12322
5.79	2.82703	0.11952
5.8	2.67828	0.11893
5.81	2.52859	0.12084
5.82	2.37734	0.12118
5.83	2.22672	0.11834
5.84	2.0775	0.11503
5.85	1.92812	0.11044
5.86	1.77734	0.10505
5.87	1.62672	0.10163
5.88	1.47734	0.10168
5.89	1.32844	0.10962
5.9	1.17781	0.11795
5.91	1.02703	0.1211
5.92	0.8775	0.12767
5.93	0.72875	0.13615
5.94	0.57859	0.13323
5.95	0.42719	0.10725
5.96	0.27672	0.05831
5.97	0.12781	0.0091
5.98	-0.02188	-0.02418
