# Supplementary material for: Mechanical properties of a biodegradable self-expandable polydioxanone monofilament stent: In vitro force relaxation and its clinical relevance
Source: PLoS One. 2020 Jul 8;15(7):e0235842. doi: 10.1371/journal.pone.0235842 (PMC7343154; doi:10.1371/journal.pone.0235842)
Supplement: S5 File — (ZIP) [file pone.0235842.s005.zip › Shear_Data/BackgroundForceProfile/slopeBackground_Sample12.xlsx]

## Sheet: Specimen_RawData_1
Time	Extension	Force	Extension of linear pulling part	Force of linear pulling part	the slope of the pulling part of the background force profile K~FB
(s)	(mm)	(N)	(mm)	(N)	(N/mm)
0	0.35391	0.01044			0.0181609
0.01	0.36531	0.01604
0.02	0.43203	0.07431
0.03	0.57031	0.20099
0.04	0.74859	0.40723
0.05	0.92062	0.58113
0.06	1.07703	0.68253
0.07	1.23594	0.75339
0.08	1.40719	0.81833
0.09	1.58281	0.8569
0.1	1.75266	0.85975
0.11	1.91562	0.83966
0.12	2.07687	0.82434
0.13	2.24078	0.82093
0.14	2.40516	0.82444
0.15	2.56562	0.82277
0.16	2.72266	0.82044
0.17	2.88	0.825
0.18	3.03828	0.82988
0.19	3.19484	0.83491
0.2	3.34859	0.83839
0.21	3.50266	0.83872
0.22	3.65766	0.84444
0.23	3.81156	0.85152
0.24	3.96359	0.86115
0.25	4.11609	0.86736
0.26	4.26937	0.86888
0.27	4.42156	0.86891
0.28	4.57203	0.87136
0.29	4.72312	0.87593
0.3	4.87547	0.87885
0.31	5.02719	0.8816
0.32	5.17734	0.88642
0.33	5.32781	0.89
0.34	5.47922	0.89547
0.35	5.63	0.89978
0.36	5.77984	0.89878
0.37	5.93016	0.90056
0.38	6.08141	0.90785
0.39	6.23219	0.91626
0.4	6.38203	0.92042
0.41	6.53172	0.92313
0.42	6.68219	0.92093
0.43	6.83328	0.92402
0.44	6.98312	0.92951
0.45	7.1325	0.92878
0.46	7.28266	0.92592
0.47	7.43344	0.92913
0.48	7.58391	0.92763
0.49	7.73359	0.93032
0.5	7.88359	0.93987
0.51	8.03375	0.95477
0.52	8.18312	0.96581
0.53	8.33203	0.97283
0.54	8.48265	0.98012
0.55	8.63422	0.98142
0.56	8.78437	0.9776
0.57	8.93297	0.97285
0.58	9.0825	0.97248
0.59	9.23375	0.97952
0.6	9.38437	0.98564
0.61	9.53359	0.98901
0.62	9.68297	0.9895
0.63	9.83391	0.99285
0.64	9.98437	0.99686
0.65	10.1341	1.00258	10.1341	1.00258
0.66	10.2834	1.00545	10.2834	1.00545
0.67	10.4342	1.00979	10.4342	1.00979
0.68	10.5848	1.01544	10.5848	1.01544
0.69	10.7345	1.01753	10.7345	1.01753
0.7	10.8841	1.01862	10.8841	1.01862
0.71	11.0342	1.01927	11.0342	1.01927
0.72	11.1845	1.01909	11.1845	1.01909
0.73	11.3342	1.02452	11.3342	1.02452
0.74	11.4838	1.03137	11.4838	1.03137
0.75	11.6342	1.03513	11.6342	1.03513
0.76	11.7848	1.04124	11.7848	1.04124
0.77	11.9347	1.04308	11.9347	1.04308
0.78	12.0839	1.03911	12.0839	1.03911
0.79	12.2338	1.04286	12.2338	1.04286
0.8	12.3842	1.05318	12.3842	1.05318
0.81	12.5344	1.06136	12.5344	1.06136
0.82	12.6836	1.06929	12.6836	1.06929
0.83	12.8336	1.07515	12.8336	1.07515
0.84	12.9845	1.07717	12.9845	1.07717
0.85	13.1347	1.07973	13.1347	1.07973
0.86	13.2836	1.08015	13.2836	1.08015
0.87	13.4333	1.0771	13.4333	1.0771
0.88	13.5844	1.08403	13.5844	1.08403
0.89	13.7348	1.08661	13.7348	1.08661
0.9	13.8839	1.08726	13.8839	1.08726
0.91	14.0334	1.08973	14.0334	1.08973
0.92	14.1841	1.09558	14.1841	1.09558
0.93	14.3342	1.09957	14.3342	1.09957
0.94	14.4836	1.10379	14.4836	1.10379
0.95	14.6333	1.10323	14.6333	1.10323
0.96	14.7842	1.10912	14.7842	1.10912
0.97	14.9345	1.11073	14.9345	1.11073
0.98	15.0839	1.11119	15.0839	1.11119
0.99	15.2336	1.11191	15.2336	1.11191
1	15.3845	1.11606	15.3845	1.11606
1.01	15.535	1.11688	15.535	1.11688
1.02	15.6841	1.11852	15.6841	1.11852
1.03	15.8325	1.11775	15.8325	1.11775
1.04	15.9826	1.12184	15.9826	1.12184
1.05	16.1341	1.12379	16.1341	1.12379
1.06	16.2845	1.12411	16.2845	1.12411
1.07	16.4337	1.12295	16.4337	1.12295
1.08	16.5836	1.12123	16.5836	1.12123
1.09	16.7342	1.12477	16.7342	1.12477
1.1	16.8845	1.13138	16.8845	1.13138
1.11	17.0338	1.13919	17.0338	1.13919
1.12	17.1834	1.14714	17.1834	1.14714
1.13	17.3342	1.15039	17.3342	1.15039
1.14	17.4844	1.15364	17.4844	1.15364
1.15	17.6334	1.15457	17.6334	1.15457
1.16	17.783	1.15242	17.783	1.15242
1.17	17.9342	1.1497	17.9342	1.1497
1.18	18.0848	1.15135	18.0848	1.15135
1.19	18.2339	1.15476	18.2339	1.15476
1.2	18.3833	1.15497	18.3833	1.15497
1.21	18.5342	1.16097	18.5342	1.16097
1.22	18.6847	1.17057	18.6847	1.17057
1.23	18.8339	1.17594	18.8339	1.17594
1.24	18.983	1.18427	18.983	1.18427
1.25	19.1334	1.19309	19.1334	1.19309
1.26	19.2844	1.19759	19.2844	1.19759
1.27	19.4341	1.19859	19.4341	1.19859
1.28	19.5833	1.1977	19.5833	1.1977
1.29	19.7338	1.19545	19.7338	1.19545
1.3	19.8844	1.19769	19.8844	1.19769
1.31	20.0341	1.19973	20.0341	1.19973
1.32	20.1831	1.19936	20.1831	1.19936
1.33	20.3334	1.20388	20.3334	1.20388
1.34	20.4847	1.21271	20.4847	1.21271
1.35	20.6348	1.21739	20.6348	1.21739
1.36	20.7838	1.21833	20.7838	1.21833
1.37	20.9334	1.21921	20.9334	1.21921
1.38	21.0842	1.2186	21.0842	1.2186
1.39	21.235	1.21889	21.235	1.21889
1.4	21.3844	1.22298	21.3844	1.22298
1.41	21.5339	1.22411	21.5339	1.22411
1.42	21.6847	1.22622	21.6847	1.22622
1.43	21.8351	1.22829	21.8351	1.22829
1.44	21.9841	1.22795	21.9841	1.22795
1.45	22.1333	1.23105	22.1333	1.23105
1.46	22.2844	1.23442	22.2844	1.23442
1.47	22.4352	1.23903	22.4352	1.23903
1.48	22.5842	1.24189	22.5842	1.24189
1.49	22.7328	1.24383	22.7328	1.24383
1.5	22.8837	1.24395	22.8837	1.24395
1.51	23.0355	1.24877	23.0355	1.24877
1.52	23.185	1.25056	23.185	1.25056
1.53	23.333	1.25301	23.333	1.25301
1.54	23.4823	1.25485	23.4823	1.25485
1.55	23.6333	1.26131	23.6333	1.26131
1.56	23.7839	1.26354	23.7839	1.26354
1.57	23.9334	1.26252	23.9334	1.26252
1.58	24.0833	1.25958	24.0833	1.25958
1.59	24.2341	1.26529	24.2341	1.26529
1.6	24.3842	1.2717	24.3842	1.2717
1.61	24.5333	1.27475	24.5333	1.27475
1.62	24.6833	1.27092	24.6833	1.27092
1.63	24.8342	1.27468	24.8342	1.27468
1.64	24.9845	1.28007	24.9845	1.28007
1.65	25.1336	1.283	25.1336	1.283
1.66	25.283	1.2819	25.283	1.2819
1.67	25.4339	1.28594	25.4339	1.28594
1.68	25.5847	1.29375	25.5847	1.29375
1.69	25.7342	1.29785	25.7342	1.29785
1.7	25.8834	1.30002	25.8834	1.30002
1.71	26.0341	1.30231	26.0341	1.30231
1.72	26.1852	1.30576	26.1852	1.30576
1.73	26.3345	1.30544	26.3345	1.30544
1.74	26.4833	1.3005	26.4833	1.3005
1.75	26.6336	1.30135	26.6336	1.30135
1.76	26.7847	1.30426	26.7847	1.30426
1.77	26.9347	1.30744	26.9347	1.30744
1.78	27.0837	1.31054	27.0837	1.31054
1.79	27.2338	1.31916	27.2338	1.31916
1.8	27.3848	1.328	27.3848	1.328
1.81	27.5344	1.3322	27.5344	1.3322
1.82	27.6828	1.33006	27.6828	1.33006
1.83	27.833	1.33224	27.833	1.33224
1.84	27.9845	1.3397	27.9845	1.3397
1.85	28.135	1.34284	28.135	1.34284
1.86	28.2836	1.34319	28.2836	1.34319
1.87	28.433	1.34703	28.433	1.34703
1.88	28.5841	1.35798	28.5841	1.35798
1.89	28.7347	1.36719	28.7347	1.36719
1.9	28.8841	1.36571	28.8841	1.36571
1.91	29.0334	1.36319	29.0334	1.36319
1.92	29.1841	1.36149	29.1841	1.36149
1.93	29.3348	1.36171	29.3348	1.36171
1.94	29.4844	1.36757	29.4844	1.36757
1.95	29.6331	1.36829	29.6331	1.36829
1.96	29.7838	1.37029	29.7838	1.37029
1.97	29.9348	1.37528	29.9348	1.37528
1.98	30.0847	1.37423
1.99	30.2334	1.37387
2	30.3834	1.37502
2.01	30.5347	1.37703
2.02	30.6852	1.38347
2.03	30.8342	1.39083
2.04	30.9834	1.39458
2.05	31.1337	1.4009
2.06	31.2837	1.40115
2.07	31.4334	1.3967
2.08	31.5837	1.39775
2.09	31.7347	1.40292
2.1	31.8847	1.40959
2.11	32.0336	1.41843
2.12	32.1831	1.42699
2.13	32.3341	1.43348
2.14	32.4848	1.43899
2.15	32.6339	1.44264
2.16	32.783	1.44033
2.17	32.9337	1.4372
2.18	33.0844	1.43855
2.19	33.2339	1.4402
2.2	33.383	1.44173
2.21	33.5337	1.44449
2.22	33.6847	1.44718
2.23	33.8345	1.45115
2.24	33.9831	1.45175
2.25	34.1331	1.45309
2.26	34.2839	1.45765
2.27	34.4342	1.46362
2.28	34.5833	1.46232
2.29	34.7334	1.46022
2.3	34.8841	1.46652
2.31	35.0345	1.47105
2.32	35.1834	1.46808
2.33	35.3328	1.46714
2.34	35.4838	1.4683
2.35	35.6345	1.47496
2.36	35.7839	1.47595
2.37	35.9336	1.47659
2.38	36.0842	1.48601
2.39	36.2347	1.49502
2.4	36.3841	1.49641
2.41	36.5337	1.4932
2.42	36.6847	1.49516
2.43	36.8351	1.49845
2.44	36.9847	1.50079
2.45	37.1339	1.50009
2.46	37.2841	1.49963
2.47	37.4345	1.50278
2.48	37.5845	1.50089
2.49	37.7339	1.49694
2.5	37.8839	1.49904
2.51	38.0344	1.49833
2.52	38.1845	1.49001
2.53	38.3342	1.48135
2.54	38.4842	1.481
2.55	38.6344	1.48977
2.56	38.7836	1.49333
2.57	38.9323	1.49887
2.58	39.0828	1.50806
2.59	39.2344	1.51757
2.6	39.3848	1.52088
2.61	39.5336	1.52251
2.62	39.6831	1.52422
2.63	39.8339	1.53063
2.64	39.9845	1.53488
2.65	40.1337	1.53902
2.66	40.2831	1.53888
2.67	40.4339	1.54356
2.68	40.5844	1.54647
2.69	40.7339	1.54943
2.7	40.8834	1.54893
2.71	41.0341	1.55108
2.72	41.1847	1.55556
2.73	41.3345	1.55817
2.74	41.4839	1.56183
2.75	41.6342	1.56707
2.76	41.7845	1.56781
2.77	41.9342	1.56918
2.78	42.0834	1.57114
2.79	42.2337	1.57017
2.8	42.3847	1.57283
2.81	42.5345	1.57589
2.82	42.6836	1.57802
2.83	42.8333	1.58223
2.84	42.9838	1.58932
2.85	43.1339	1.58795
2.86	43.2833	1.58422
2.87	43.4333	1.58605
2.88	43.5842	1.59098
2.89	43.7344	1.59475
2.9	43.8834	1.59345
2.91	44.0328	1.58931
2.92	44.1839	1.59413
2.93	44.3348	1.60206
2.94	44.4841	1.60311
2.95	44.6333	1.6066
2.96	44.7841	1.61134
2.97	44.9345	1.61141
2.976	45.0244	1.6127
2.978	45.0542	1.61346
2.98	45.0839	1.61399
2.99	45.2064	1.60772
3	45.2447	1.53754
3.01	45.1897	1.42157
3.02	45.0492	1.25638
3.03	44.8319	1.06247
3.04	44.5909	0.91442
3.05	44.3823	0.8769
3.06	44.2022	0.91942
3.07	44.0175	0.94883
3.08	43.8177	0.93841
3.09	43.6175	0.92178
3.1	43.4323	0.93231
3.11	43.2589	0.95219
3.12	43.0847	0.95224
3.13	42.9072	0.9309
3.14	42.7331	0.91365
3.15	42.5658	0.9133
3.16	42.4019	0.91306
3.17	42.2381	0.90624
3.18	42.0752	0.89903
3.19	41.9141	0.89839
3.2	41.7548	0.89881
3.21	41.5969	0.89322
3.22	41.4402	0.88976
3.23	41.2845	0.89023
3.24	41.1289	0.8918
3.25	40.9742	0.88619
3.26	40.8209	0.88256
3.27	40.668	0.88427
3.28	40.5142	0.88374
3.29	40.3609	0.88413
3.3	40.2092	0.88565
3.31	40.0578	0.89009
3.32	39.9058	0.88681
3.33	39.7536	0.8839
3.34	39.6025	0.87973
3.35	39.452	0.87523
3.36	39.3009	0.86831
3.37	39.1495	0.86276
3.38	38.9994	0.86144
3.39	38.8494	0.86614
3.4	38.6978	0.86917
3.41	38.5458	0.87337
3.42	38.3958	0.87375
3.43	38.247	0.87066
3.44	38.0973	0.85853
3.45	37.9459	0.83735
3.46	37.795	0.81358
3.47	37.6452	0.79995
3.48	37.4953	0.79269
3.49	37.3447	0.78948
3.5	37.1942	0.79059
3.51	37.0444	0.79218
3.52	36.8944	0.78935
3.53	36.7444	0.78969
3.54	36.5944	0.79066
3.55	36.4448	0.7931
3.56	36.2948	0.78914
3.57	36.1441	0.78886
3.58	35.9934	0.78891
3.59	35.8442	0.78943
3.6	35.6951	0.78981
3.61	35.5445	0.78606
3.62	35.3937	0.7803
3.63	35.2441	0.77772
3.64	35.0948	0.77589
3.65	34.9444	0.77049
3.66	34.7937	0.76275
3.67	34.6442	0.75998
3.68	34.4952	0.76031
3.69	34.3448	0.76108
3.7	34.1939	0.7612
3.71	34.0439	0.76135
3.72	33.8945	0.75913
3.73	33.7444	0.75006
3.74	33.5936	0.73787
3.75	33.4437	0.73165
3.76	33.2948	0.73069
3.77	33.1448	0.72759
3.78	32.9936	0.71908
3.79	32.843	0.71496
3.8	32.6939	0.71729
3.81	32.5444	0.71944
3.82	32.3934	0.7169
3.83	32.2426	0.71166
3.84	32.0936	0.71316
3.85	31.9444	0.71483
3.86	31.7936	0.71
3.87	31.6428	0.70768
3.88	31.4934	0.71088
3.89	31.3447	0.70914
3.9	31.1941	0.7038
3.91	31.0428	0.69279
3.92	30.8926	0.68909
3.93	30.7439	0.68891
3.94	30.5945	0.68812
3.95	30.4442	0.68299
3.96	30.2944	0.67786
3.97	30.1448	0.67236
3.98	29.9945	0.66889
3.99	29.8438	0.66348
4	29.6939	0.66518
4.01	29.5448	0.66953
4.02	29.3947	0.6679
4.03	29.2436	0.66035
4.04	29.0938	0.65889
4.05	28.9448	0.66069
4.06	28.7953	0.65751
4.07	28.6441	0.65091
4.08	28.4933	0.64452
4.09	28.3439	0.64513
4.1	28.1947	0.65001
4.11	28.0441	0.64987
4.12	27.8931	0.64912
4.13	27.7436	0.64611
4.14	27.5945	0.64328
4.15	27.4439	0.6375
4.16	27.2926	0.63099
4.17	27.1433	0.62665
4.18	26.9948	0.62716
4.19	26.8445	0.62417
4.2	26.6931	0.61735
4.21	26.5431	0.61403
4.22	26.3941	0.61635
4.23	26.2442	0.61753
4.24	26.0931	0.61181
4.25	25.9433	0.60766
4.26	25.7947	0.61044
4.27	25.6452	0.61215
4.28	25.4941	0.60775
4.29	25.3434	0.59989
4.3	25.1942	0.59659
4.31	25.0448	0.59488
4.32	24.8941	0.59331
4.33	24.7433	0.58857
4.34	24.5939	0.58561
4.35	24.445	0.58561
4.36	24.2945	0.57727
4.37	24.1436	0.56626
4.38	23.9939	0.55967
4.39	23.845	0.56105
4.4	23.6948	0.56325
4.41	23.5436	0.56035
4.42	23.3933	0.55624
4.43	23.2437	0.55864
4.44	23.0936	0.55544
4.45	22.9431	0.55205
4.46	22.7936	0.54639
4.47	22.6452	0.54629
4.48	22.4947	0.54062
4.49	22.3428	0.53308
4.5	22.1925	0.52762
4.51	22.0441	0.52975
4.52	21.8948	0.53051
4.53	21.7433	0.52452
4.54	21.5922	0.51387
4.55	21.4436	0.51509
4.56	21.295	0.51724
4.57	21.1442	0.51346
4.58	20.9934	0.50629
4.59	20.8438	0.50189
4.6	20.6945	0.50452
4.61	20.5442	0.50427
4.62	20.3934	0.49815
4.63	20.2441	0.49537
4.64	20.0948	0.49832
4.65	19.9445	0.49855
4.66	19.7937	0.49236
4.67	19.6441	0.4864
4.68	19.495	0.4867
4.69	19.3452	0.48237
4.7	19.1942	0.47279
4.71	19.0437	0.46921
4.72	18.8945	0.46539
4.73	18.7447	0.46221
4.74	18.5934	0.45198
4.75	18.443	0.44905
4.76	18.2942	0.45081
4.77	18.145	0.4492
4.78	17.9939	0.44122
4.79	17.8433	0.43592
4.8	17.6939	0.43447
4.81	17.5447	0.43601
4.82	17.3938	0.43194
4.83	17.2427	0.4256
4.84	17.0931	0.42109
4.85	16.9442	0.41432
4.86	16.7941	0.40905
4.87	16.643	0.40475
4.88	16.4933	0.40457
4.89	16.3442	0.40164
4.9	16.1944	0.39847
4.91	16.0437	0.39484
4.92	15.8938	0.38948
4.93	15.7441	0.38501
4.94	15.5936	0.38269
4.95	15.4428	0.37864
4.96	15.2933	0.37476
4.97	15.1448	0.37196
4.98	14.9953	0.36724
4.99	14.8441	0.35831
5	14.6931	0.35806
5.01	14.5441	0.35923
5.02	14.3948	0.35975
5.03	14.2444	0.35179
5.04	14.0934	0.34615
5.05	13.9436	0.34459
5.06	13.7945	0.343
5.07	13.6445	0.33844
5.08	13.4938	0.33362
5.09	13.3439	0.33023
5.1	13.1945	0.3268
5.11	13.0439	0.32309
5.12	12.8933	0.31914
5.13	12.7436	0.31702
5.14	12.5945	0.31719
5.15	12.4441	0.31542
5.16	12.2931	0.31277
5.17	12.1431	0.31102
5.18	11.9942	0.31193
5.19	11.8442	0.30939
5.2	11.6936	0.30157
5.21	11.5434	0.29669
5.22	11.3942	0.29307
5.23	11.2444	0.28773
5.24	11.0938	0.28213
5.25	10.9431	0.28037
5.26	10.7937	0.28117
5.27	10.6444	0.28286
5.28	10.4941	0.28558
5.29	10.3439	0.28471
5.3	10.1947	0.28526
5.31	10.045	0.28089
5.32	9.89422	0.27345
5.33	9.74375	0.26573
5.34	9.59437	0.26412
5.35	9.445	0.26503
5.36	9.29453	0.26075
5.37	9.1439	0.25833
5.38	8.99406	0.25783
5.39	8.84484	0.25779
5.4	8.69437	0.25634
5.41	8.54359	0.25328
5.42	8.3939	0.25132
5.43	8.24484	0.24854
5.44	8.09422	0.23973
5.45	7.9425	0.23718
5.46	7.7925	0.23312
5.47	7.64375	0.23136
5.48	7.49453	0.23056
5.49	7.34391	0.22592
5.5	7.19344	0.22014
5.51	7.04359	0.21885
5.52	6.89375	0.21431
5.53	6.74344	0.20863
5.54	6.59328	0.20394
5.55	6.44375	0.19714
5.56	6.29391	0.18979
5.57	6.14359	0.18887
5.58	5.99359	0.1935
5.59	5.84422	0.19695
5.6	5.69469	0.1971
5.61	5.54422	0.19562
5.62	5.39328	0.1919
5.63	5.24375	0.19082
5.64	5.09453	0.19008
5.65	4.94437	0.18387
5.66	4.79359	0.17025
5.67	4.64375	0.1582
5.68	4.49469	0.15308
5.69	4.34469	0.14633
5.7	4.19375	0.14003
5.71	4.04406	0.14223
5.72	3.89484	0.14673
5.73	3.74469	0.14659
5.74	3.59344	0.14113
5.75	3.44328	0.13851
5.76	3.29406	0.13795
5.77	3.14422	0.13646
5.78	2.99328	0.13258
5.79	2.84328	0.12669
5.8	2.69437	0.1298
5.81	2.54469	0.1326
5.82	2.39359	0.12661
5.83	2.24281	0.11878
5.84	2.09359	0.11254
5.85	1.94437	0.10815
5.86	1.79359	0.10141
5.87	1.64281	0.09716
5.88	1.49328	0.09926
5.89	1.34453	0.10622
5.9	1.19422	0.11337
5.91	1.04328	0.11317
5.92	0.89344	0.12192
5.93	0.74484	0.13703
5.94	0.59484	0.134
5.95	0.44359	0.11051
5.96	0.29312	0.06452
5.97	0.14391	0.01375
5.98	-0.00578	-0.02555
