# Supplementary material for: Mechanical properties of a biodegradable self-expandable polydioxanone monofilament stent: In vitro force relaxation and its clinical relevance
Source: PLoS One. 2020 Jul 8;15(7):e0235842. doi: 10.1371/journal.pone.0235842 (PMC7343154; doi:10.1371/journal.pone.0235842)
Supplement: S5 File — (ZIP) [file pone.0235842.s005.zip › Shear_Data/BackgroundForceProfile/slopeBackground_Sample13.xlsx]

## Sheet: Specimen_RawData_1
Time	Extension	Force	Extension of linear pulling part	Force of linear pulling part	the slope of the pulling part of the background force profile K~FB
(s)	(mm)	(N)	(mm)	(N)	(N/mm)
0	0.3575	0.00444			0.0182024
0.01	0.36875	0.02214
0.02	0.435	0.07645
0.03	0.57281	0.20225
0.04	0.75078	0.4097
0.05	0.92297	0.59258
0.06	1.07969	0.70047
0.07	1.23859	0.7705
0.08	1.40969	0.82895
0.09	1.58547	0.86001
0.1	1.75562	0.85615
0.11	1.91859	0.83701
0.12	2.07984	0.81897
0.13	2.24391	0.81459
0.14	2.40812	0.81388
0.15	2.56875	0.81054
0.16	2.72594	0.81531
0.17	2.88328	0.82896
0.18	3.04156	0.83987
0.19	3.19812	0.84412
0.2	3.35219	0.84928
0.21	3.50625	0.84716
0.22	3.66109	0.85088
0.23	3.815	0.85717
0.24	3.96719	0.8606
0.25	4.11969	0.86583
0.26	4.27297	0.87304
0.27	4.42516	0.87406
0.28	4.57547	0.87515
0.29	4.72656	0.87685
0.3	4.87922	0.87464
0.31	5.03094	0.87742
0.32	5.18094	0.88358
0.33	5.33156	0.88516
0.34	5.48297	0.8917
0.35	5.63406	0.89745
0.36	5.78375	0.90385
0.37	5.93375	0.90895
0.38	6.08516	0.9162
0.39	6.23609	0.91717
0.4	6.38609	0.91765
0.41	6.53531	0.91606
0.42	6.68578	0.91478
0.43	6.83687	0.9199
0.44	6.98703	0.92579
0.45	7.13625	0.92358
0.46	7.28641	0.923
0.47	7.43719	0.9278
0.48	7.58766	0.93241
0.49	7.73734	0.93499
0.5	7.88719	0.94028
0.51	8.03734	0.9472
0.52	8.18656	0.95714
0.53	8.33562	0.96502
0.54	8.48625	0.97118
0.55	8.63797	0.9744
0.56	8.78797	0.98107
0.57	8.93656	0.98444
0.58	9.08609	0.98379
0.59	9.23734	0.98302
0.6	9.38797	0.98456
0.61	9.53719	0.98739
0.62	9.68672	0.99352
0.63	9.8375	0.99478
0.64	9.98812	0.99745
0.65	10.1378	1.00059	10.1378	1.00059
0.66	10.2873	1.0009	10.2873	1.0009
0.67	10.4378	1.00245	10.4378	1.00245
0.68	10.5884	1.00329	10.5884	1.00329
0.69	10.7381	1.00035	10.7381	1.00035
0.7	10.8877	1.00385	10.8877	1.00385
0.71	11.038	1.01256	11.038	1.01256
0.72	11.1881	1.02125	11.1881	1.02125
0.73	11.3378	1.0286	11.3378	1.0286
0.74	11.4873	1.03605	11.4873	1.03605
0.75	11.6378	1.04633	11.6378	1.04633
0.76	11.7886	1.05149	11.7886	1.05149
0.77	11.9383	1.05232	11.9383	1.05232
0.78	12.0875	1.04646	12.0875	1.04646
0.79	12.2375	1.04705	12.2375	1.04705
0.8	12.388	1.05491	12.388	1.05491
0.81	12.5381	1.06409	12.5381	1.06409
0.82	12.6873	1.06934	12.6873	1.06934
0.83	12.8373	1.07536	12.8373	1.07536
0.84	12.9881	1.08416	12.9881	1.08416
0.85	13.1383	1.08615	13.1383	1.08615
0.86	13.2872	1.08688	13.2872	1.08688
0.87	13.4369	1.08855	13.4369	1.08855
0.88	13.588	1.08871	13.588	1.08871
0.89	13.7384	1.09101	13.7384	1.09101
0.9	13.8875	1.09025	13.8875	1.09025
0.91	14.037	1.09293	14.037	1.09293
0.92	14.1878	1.09892	14.1878	1.09892
0.93	14.3378	1.10425	14.3378	1.10425
0.94	14.4873	1.10749	14.4873	1.10749
0.95	14.637	1.11019	14.637	1.11019
0.96	14.7878	1.11398	14.7878	1.11398
0.97	14.9381	1.11573	14.9381	1.11573
0.98	15.0873	1.1187	15.0873	1.1187
0.99	15.2372	1.12207	15.2372	1.12207
1	15.3881	1.12903	15.3881	1.12903
1.01	15.5386	1.13	15.5386	1.13
1.02	15.6876	1.12611	15.6876	1.12611
1.03	15.8361	1.12345	15.8361	1.12345
1.04	15.9861	1.12602	15.9861	1.12602
1.05	16.1375	1.13008	16.1375	1.13008
1.06	16.2883	1.13057	16.2883	1.13057
1.07	16.4372	1.13	16.4372	1.13
1.08	16.587	1.1294	16.587	1.1294
1.09	16.7378	1.13124	16.7378	1.13124
1.1	16.8881	1.13578	16.8881	1.13578
1.11	17.0373	1.13956	17.0373	1.13956
1.12	17.1872	1.1432	17.1872	1.1432
1.13	17.338	1.15192	17.338	1.15192
1.14	17.4881	1.15559	17.4881	1.15559
1.15	17.637	1.15476	17.637	1.15476
1.16	17.7864	1.15338	17.7864	1.15338
1.17	17.9377	1.15157	17.9377	1.15157
1.18	18.0886	1.15418	18.0886	1.15418
1.19	18.238	1.15537	18.238	1.15537
1.2	18.3872	1.1548	18.3872	1.1548
1.21	18.5378	1.16134	18.5378	1.16134
1.22	18.6884	1.17091	18.6884	1.17091
1.23	18.8375	1.17826	18.8375	1.17826
1.24	18.9867	1.18343	18.9867	1.18343
1.25	19.1372	1.19206	19.1372	1.19206
1.26	19.2883	1.19796	19.2883	1.19796
1.27	19.4378	1.19823	19.4378	1.19823
1.28	19.5869	1.19685	19.5869	1.19685
1.29	19.7375	1.1946	19.7375	1.1946
1.3	19.8881	1.19735	19.8881	1.19735
1.31	20.0376	1.20092	20.0376	1.20092
1.32	20.1867	1.20202	20.1867	1.20202
1.33	20.3372	1.20808	20.3372	1.20808
1.34	20.4884	1.21584	20.4884	1.21584
1.35	20.6384	1.21392	20.6384	1.21392
1.36	20.7875	1.21344	20.7875	1.21344
1.37	20.9372	1.21326	20.9372	1.21326
1.38	21.088	1.21244	21.088	1.21244
1.39	21.2386	1.213	21.2386	1.213
1.4	21.3881	1.21864	21.3881	1.21864
1.41	21.5375	1.22364	21.5375	1.22364
1.42	21.6883	1.23105	21.6883	1.23105
1.43	21.8388	1.23813	21.8388	1.23813
1.44	21.9878	1.24086	21.9878	1.24086
1.45	22.137	1.24096	22.137	1.24096
1.46	22.2881	1.24509	22.2881	1.24509
1.47	22.4389	1.24943	22.4389	1.24943
1.48	22.5878	1.2524	22.5878	1.2524
1.49	22.7366	1.25182	22.7366	1.25182
1.5	22.8875	1.25017	22.8875	1.25017
1.51	23.0392	1.25363	23.0392	1.25363
1.52	23.1886	1.25442	23.1886	1.25442
1.53	23.3366	1.25328	23.3366	1.25328
1.54	23.4861	1.25568	23.4861	1.25568
1.55	23.637	1.26424	23.637	1.26424
1.56	23.7878	1.26866	23.7878	1.26866
1.57	23.9372	1.26704	23.9372	1.26704
1.58	24.087	1.26742	24.087	1.26742
1.59	24.2376	1.27324	24.2376	1.27324
1.6	24.388	1.27939	24.388	1.27939
1.61	24.537	1.28152	24.537	1.28152
1.62	24.6869	1.27898	24.6869	1.27898
1.63	24.8378	1.28052	24.8378	1.28052
1.64	24.9883	1.28386	24.9883	1.28386
1.65	25.1373	1.28345	25.1373	1.28345
1.66	25.2867	1.28068	25.2867	1.28068
1.67	25.4377	1.28323	25.4377	1.28323
1.68	25.5884	1.28607	25.5884	1.28607
1.69	25.738	1.28591	25.738	1.28591
1.7	25.887	1.29066	25.887	1.29066
1.71	26.0378	1.30009	26.0378	1.30009
1.72	26.1887	1.30896	26.1887	1.30896
1.73	26.3381	1.31125	26.3381	1.31125
1.74	26.487	1.30653	26.487	1.30653
1.75	26.6372	1.3114	26.6372	1.3114
1.76	26.7883	1.31997	26.7883	1.31997
1.77	26.9383	1.32109	26.9383	1.32109
1.78	27.0873	1.32212	27.0873	1.32212
1.79	27.2373	1.32631	27.2373	1.32631
1.8	27.3883	1.32806	27.3883	1.32806
1.81	27.538	1.32891	27.538	1.32891
1.82	27.6864	1.3286	27.6864	1.3286
1.83	27.8366	1.33169	27.8366	1.33169
1.84	27.988	1.33981	27.988	1.33981
1.85	28.1386	1.34584	28.1386	1.34584
1.86	28.2873	1.34101	28.2873	1.34101
1.87	28.4367	1.34131	28.4367	1.34131
1.88	28.5877	1.34773	28.5877	1.34773
1.89	28.7383	1.35138	28.7383	1.35138
1.9	28.8877	1.35568	28.8877	1.35568
1.91	29.037	1.36438	29.037	1.36438
1.92	29.1877	1.36952	29.1877	1.36952
1.93	29.3386	1.37175	29.3386	1.37175
1.94	29.4878	1.37588	29.4878	1.37588
1.95	29.6367	1.3795	29.6367	1.3795
1.96	29.7873	1.38319	29.7873	1.38319
1.97	29.9386	1.38602	29.9386	1.38602
1.98	30.0883	1.38146
1.99	30.237	1.37567
2	30.387	1.37705
2.01	30.5383	1.37951
2.02	30.6889	1.38321
2.03	30.8378	1.3892
2.04	30.987	1.39369
2.05	31.1373	1.40287
2.06	31.2873	1.41189
2.07	31.437	1.41317
2.08	31.5873	1.41243
2.09	31.7383	1.41481
2.1	31.8884	1.41961
2.11	32.0372	1.42293
2.12	32.1869	1.42391
2.13	32.338	1.42385
2.14	32.4886	1.42808
2.15	32.6375	1.42874
2.16	32.7866	1.42876
2.17	32.9373	1.43759
2.18	33.0883	1.44497
2.19	33.2377	1.44942
2.2	33.3865	1.45189
2.21	33.5373	1.45527
2.22	33.6884	1.45907
2.23	33.8381	1.45906
2.24	33.987	1.45747
2.25	34.1367	1.45744
2.26	34.2876	1.46329
2.27	34.4378	1.46884
2.28	34.5872	1.46243
2.29	34.7372	1.46271
2.3	34.8878	1.46856
2.31	35.0378	1.47238
2.32	35.1869	1.47365
2.33	35.3366	1.47741
2.34	35.4875	1.48013
2.35	35.6381	1.47969
2.36	35.7875	1.48153
2.37	35.9372	1.48242
2.38	36.0878	1.4852
2.39	36.2383	1.48618
2.4	36.3877	1.48617
2.41	36.5375	1.48504
2.42	36.6883	1.48907
2.43	36.8387	1.49185
2.44	36.9884	1.49468
2.45	37.1377	1.49711
2.46	37.2876	1.49802
2.47	37.4383	1.49635
2.48	37.5881	1.49741
2.49	37.7375	1.49839
2.5	37.8877	1.49828
2.51	38.0381	1.49848
2.52	38.188	1.49404
2.53	38.3376	1.48621
2.54	38.488	1.48508
2.55	38.6381	1.48871
2.56	38.7873	1.49549
2.57	38.9361	1.50426
2.58	39.0866	1.51369
2.59	39.2381	1.52187
2.6	39.3884	1.52852
2.61	39.5372	1.52989
2.62	39.6867	1.533
2.63	39.8375	1.53504
2.64	39.9881	1.53517
2.65	40.1375	1.53527
2.66	40.2867	1.53699
2.67	40.4375	1.53938
2.68	40.5881	1.54502
2.69	40.7375	1.54744
2.7	40.887	1.55091
2.71	41.0376	1.55613
2.72	41.1883	1.55848
2.73	41.3381	1.56353
2.74	41.4875	1.56621
2.75	41.6378	1.56649
2.76	41.7883	1.56696
2.77	41.938	1.56874
2.78	42.0872	1.57495
2.79	42.2377	1.58092
2.8	42.3883	1.58484
2.81	42.538	1.58769
2.82	42.6873	1.58714
2.83	42.837	1.58872
2.84	42.9873	1.59063
2.85	43.1373	1.59051
2.86	43.2869	1.59178
2.87	43.437	1.59523
2.88	43.5878	1.59959
2.89	43.738	1.60322
2.9	43.8872	1.60498
2.91	44.0367	1.60574
2.92	44.1876	1.60533
2.93	44.3384	1.60479
2.94	44.4877	1.60059
2.95	44.637	1.60058
2.96	44.7876	1.60457
2.97	44.9381	1.60393
2.976	45.0278	1.60507
2.978	45.0577	1.60556
2.98	45.0875	1.60587
2.99	45.2103	1.60213
3	45.2489	1.52594
3.01	45.1942	1.40233
3.02	45.054	1.22955
3.03	44.8367	1.04117
3.04	44.5948	0.89942
3.05	44.3856	0.87063
3.06	44.2053	0.91516
3.07	44.0209	0.95016
3.08	43.8211	0.94212
3.09	43.6209	0.92338
3.1	43.4356	0.92875
3.11	43.2623	0.95419
3.12	43.0883	0.95984
3.13	42.9108	0.94013
3.14	42.7366	0.92273
3.15	42.5692	0.92169
3.16	42.4055	0.92095
3.17	42.2415	0.91325
3.18	42.0787	0.9035
3.19	41.9178	0.89816
3.2	41.7583	0.89717
3.21	41.6003	0.89261
3.22	41.4439	0.88967
3.23	41.2881	0.88861
3.24	41.1325	0.88624
3.25	40.9778	0.88839
3.26	40.8245	0.89303
3.27	40.6716	0.89624
3.28	40.518	0.8972
3.29	40.3647	0.89187
3.3	40.2128	0.88878
3.31	40.0614	0.88602
3.32	39.9094	0.87957
3.33	39.7572	0.87155
3.34	39.6062	0.86736
3.35	39.4559	0.86589
3.36	39.3045	0.86138
3.37	39.1531	0.8578
3.38	39.003	0.86125
3.39	38.853	0.8653
3.4	38.7016	0.86882
3.41	38.5495	0.87167
3.42	38.3994	0.87475
3.43	38.2506	0.87255
3.44	38.1009	0.86163
3.45	37.9497	0.845
3.46	37.7987	0.82501
3.47	37.6487	0.81361
3.48	37.4989	0.80376
3.49	37.3483	0.79758
3.5	37.198	0.79567
3.51	37.0481	0.79778
3.52	36.8981	0.79692
3.53	36.7478	0.79142
3.54	36.5977	0.78627
3.55	36.4483	0.78697
3.56	36.2986	0.79021
3.57	36.1478	0.78789
3.58	35.9972	0.78595
3.59	35.8478	0.78782
3.6	35.6986	0.79166
3.61	35.5483	0.78668
3.62	35.3975	0.77619
3.63	35.2478	0.77153
3.64	35.0984	0.76904
3.65	34.948	0.76287
3.66	34.7972	0.75578
3.67	34.6478	0.75568
3.68	34.4989	0.75577
3.69	34.3486	0.75236
3.7	34.1977	0.7482
3.71	34.0473	0.74804
3.72	33.8981	0.75063
3.73	33.748	0.75149
3.74	33.5972	0.74496
3.75	33.4473	0.73711
3.76	33.2983	0.73323
3.77	33.1484	0.7297
3.78	32.9972	0.72675
3.79	32.8466	0.72683
3.8	32.6975	0.72972
3.81	32.5481	0.73068
3.82	32.3972	0.72682
3.83	32.2464	0.71991
3.84	32.0972	0.71756
3.85	31.948	0.71536
3.86	31.7973	0.71334
3.87	31.6466	0.70887
3.88	31.4972	0.70708
3.89	31.3483	0.70618
3.9	31.1978	0.70314
3.91	31.0466	0.69251
3.92	30.8964	0.68722
3.93	30.7475	0.68627
3.94	30.598	0.6842
3.95	30.448	0.68001
3.96	30.2981	0.67473
3.97	30.1484	0.67344
3.98	29.998	0.67401
3.99	29.8472	0.67163
4	29.6975	0.66954
4.01	29.5484	0.6688
4.02	29.3984	0.66868
4.03	29.2473	0.66702
4.04	29.0973	0.66599
4.05	28.9484	0.66802
4.06	28.7989	0.66212
4.07	28.648	0.65568
4.08	28.497	0.65251
4.09	28.3475	0.65544
4.1	28.1983	0.65593
4.11	28.0477	0.65043
4.12	27.8967	0.64292
4.13	27.7472	0.63825
4.14	27.5981	0.63247
4.15	27.4475	0.62943
4.16	27.2964	0.62535
4.17	27.1469	0.62675
4.18	26.9984	0.62942
4.19	26.8483	0.62582
4.2	26.6969	0.62102
4.21	26.5467	0.61956
4.22	26.3978	0.61868
4.23	26.248	0.61547
4.24	26.0969	0.60715
4.25	25.9467	0.60275
4.26	25.7981	0.60369
4.27	25.6489	0.60448
4.28	25.4978	0.6011
4.29	25.347	0.59747
4.3	25.1978	0.59807
4.31	25.0486	0.59858
4.32	24.8976	0.59007
4.33	24.7469	0.58167
4.34	24.5975	0.57521
4.35	24.4486	0.56912
4.36	24.2981	0.56264
4.37	24.1472	0.55998
4.38	23.9975	0.55503
4.39	23.8486	0.55508
4.4	23.6984	0.55731
4.41	23.5473	0.55204
4.42	23.3969	0.55052
4.43	23.2473	0.55177
4.44	23.0973	0.55307
4.45	22.9469	0.55184
4.46	22.7973	0.54884
4.47	22.6487	0.54674
4.48	22.4983	0.54137
4.49	22.3466	0.53255
4.5	22.1961	0.52687
4.51	22.0477	0.52874
4.52	21.8984	0.53342
4.53	21.747	0.52822
4.54	21.5959	0.52432
4.55	21.4472	0.52547
4.56	21.2986	0.5215
4.57	21.148	0.513
4.58	20.997	0.5077
4.59	20.8475	0.50913
4.6	20.6981	0.51131
4.61	20.548	0.50626
4.62	20.3972	0.49958
4.63	20.2475	0.4979
4.64	20.0984	0.49534
4.65	19.9483	0.48831
4.66	19.7973	0.47933
4.67	19.6476	0.476
4.68	19.4986	0.47604
4.69	19.3489	0.47273
4.7	19.1978	0.46776
4.71	19.0475	0.46612
4.72	18.898	0.47001
4.73	18.7483	0.46897
4.74	18.5972	0.4636
4.75	18.4466	0.45782
4.76	18.2975	0.45726
4.77	18.1484	0.45324
4.78	17.9977	0.4492
4.79	17.8469	0.44414
4.8	17.6973	0.44042
4.81	17.5483	0.43658
4.82	17.3975	0.42932
4.83	17.2462	0.42271
4.84	17.0967	0.42108
4.85	16.9478	0.42005
4.86	16.7975	0.41299
4.87	16.6466	0.40568
4.88	16.4967	0.40453
4.89	16.3478	0.4017
4.9	16.1978	0.39805
4.91	16.0472	0.38927
4.92	15.8972	0.38431
4.93	15.7478	0.38227
4.94	15.5973	0.38309
4.95	15.4466	0.38487
4.96	15.2969	0.38535
4.97	15.1484	0.38429
4.98	14.9991	0.38304
4.99	14.8478	0.3742
5	14.6969	0.36847
5.01	14.5477	0.36462
5.02	14.3986	0.359
5.03	14.2481	0.35351
5.04	14.0972	0.34468
5.05	13.9473	0.34129
5.06	13.7983	0.3388
5.07	13.6483	0.33555
5.08	13.4975	0.32791
5.09	13.3476	0.32559
5.1	13.1983	0.32198
5.11	13.0477	0.31869
5.12	12.8969	0.31075
5.13	12.7472	0.30865
5.14	12.5983	0.31008
5.15	12.4478	0.30837
5.16	12.2967	0.30357
5.17	12.147	0.30499
5.18	11.9981	0.30615
5.19	11.848	0.30678
5.2	11.6972	0.30135
5.21	11.5472	0.29525
5.22	11.3978	0.29386
5.23	11.2481	0.2929
5.24	11.0972	0.28681
5.25	10.9469	0.28383
5.26	10.7973	0.2837
5.27	10.648	0.28511
5.28	10.4978	0.27785
5.29	10.3477	0.2706
5.3	10.1981	0.2726
5.31	10.0486	0.2745
5.32	9.89797	0.27339
5.33	9.7475	0.26978
5.34	9.59797	0.2693
5.35	9.44859	0.2689
5.36	9.29812	0.26426
5.37	9.1475	0.25893
5.38	8.99765	0.25896
5.39	8.84844	0.25578
5.4	8.69797	0.25315
5.41	8.54719	0.24726
5.42	8.3975	0.24477
5.43	8.24844	0.24227
5.44	8.09781	0.23711
5.45	7.94609	0.2303
5.46	7.79609	0.22311
5.47	7.6475	0.226
5.48	7.49828	0.22582
5.49	7.34766	0.21851
5.5	7.19703	0.20964
5.51	7.04719	0.20474
5.52	6.89734	0.20198
5.53	6.74687	0.20001
5.54	6.59687	0.20115
5.55	6.4475	0.1974
5.56	6.2975	0.1936
5.57	6.14719	0.19081
5.58	5.99734	0.19118
5.59	5.84797	0.18903
5.6	5.69828	0.1915
5.61	5.54781	0.19066
5.62	5.39703	0.1822
5.63	5.2475	0.17767
5.64	5.09844	0.16971
5.65	4.94797	0.16065
5.66	4.79719	0.14952
5.67	4.64734	0.14463
5.68	4.49859	0.14508
5.69	4.34859	0.13966
5.7	4.1975	0.1351
5.71	4.0475	0.13822
5.72	3.89844	0.13977
5.73	3.74844	0.13926
5.74	3.59734	0.13466
5.75	3.44687	0.12968
5.76	3.29766	0.13043
5.77	3.14781	0.12964
5.78	2.99703	0.12485
5.79	2.84703	0.12719
5.8	2.69797	0.12856
5.81	2.54844	0.13021
5.82	2.39734	0.12794
5.83	2.24656	0.12301
5.84	2.09719	0.1214
5.85	1.94797	0.11457
5.86	1.79734	0.11041
5.87	1.64641	0.1046
5.88	1.49703	0.10383
5.89	1.34812	0.10391
5.9	1.19781	0.10999
5.91	1.04687	0.1204
5.92	0.89719	0.13042
5.93	0.74844	0.13941
5.94	0.59859	0.13686
5.95	0.44719	0.1195
5.96	0.29656	0.07816
5.97	0.14734	0.02857
5.98	-0.00203	-0.0124
