# Supplementary material for: Mechanical properties of a biodegradable self-expandable polydioxanone monofilament stent: In vitro force relaxation and its clinical relevance
Source: PLoS One. 2020 Jul 8;15(7):e0235842. doi: 10.1371/journal.pone.0235842 (PMC7343154; doi:10.1371/journal.pone.0235842)
Supplement: S5 File — (ZIP) [file pone.0235842.s005.zip › Shear_Data/BackgroundForceProfile/slopeBackground_Sample14.xlsx]

## Sheet: Specimen_RawData_1
Time	Extension	Force	Extension of linear pulling part	Force of linear pulling part	the slope of the pulling part of the background force profile K~FB
(s)	(mm)	(N)	(mm)	(N)	(N/mm)
0	0.35672	0.01222			0.0182832
0.01	0.36797	0.01862
0.02	0.43453	0.06722
0.03	0.57234	0.19374
0.04	0.75047	0.40538
0.05	0.92266	0.59152
0.06	1.07922	0.69984
0.07	1.23797	0.76776
0.08	1.40922	0.82611
0.09	1.585	0.86198
0.1	1.755	0.86027
0.11	1.91781	0.84348
0.12	2.07922	0.82503
0.13	2.24312	0.82077
0.14	2.40766	0.82023
0.15	2.56812	0.8189
0.16	2.72516	0.81972
0.17	2.88266	0.82723
0.18	3.04094	0.83452
0.19	3.19734	0.84126
0.2	3.35109	0.84936
0.21	3.50516	0.85421
0.22	3.66031	0.8583
0.23	3.81422	0.86561
0.24	3.96625	0.86936
0.25	4.11891	0.87263
0.26	4.27219	0.88063
0.27	4.42422	0.8827
0.28	4.57453	0.88059
0.29	4.72578	0.87869
0.3	4.87828	0.88376
0.31	5.03016	0.88618
0.32	5.18031	0.88729
0.33	5.33062	0.88765
0.34	5.48203	0.89765
0.35	5.63297	0.9054
0.36	5.78281	0.90948
0.37	5.93297	0.91322
0.38	6.08422	0.91631
0.39	6.23516	0.91517
0.4	6.385	0.91494
0.41	6.53437	0.91784
0.42	6.685	0.92275
0.43	6.83609	0.92817
0.44	6.98609	0.93445
0.45	7.13547	0.93289
0.46	7.28562	0.93208
0.47	7.43641	0.93439
0.48	7.58687	0.94323
0.49	7.73672	0.94935
0.5	7.88672	0.95243
0.51	8.03672	0.96079
0.52	8.18578	0.96454
0.53	8.33469	0.97098
0.54	8.48547	0.97871
0.55	8.63719	0.98645
0.56	8.78719	0.98915
0.57	8.93562	0.98407
0.58	9.08531	0.97471
0.59	9.23656	0.97785
0.6	9.38719	0.98552
0.61	9.5364	0.99258
0.62	9.68594	0.99793
0.63	9.83672	0.99887
0.64	9.98719	1.00502
0.65	10.1367	1.00979	10.1367	1.00979
0.66	10.2864	1.00996	10.2864	1.00996
0.67	10.437	1.01124	10.437	1.01124
0.68	10.5875	1.01279	10.5875	1.01279
0.69	10.7372	1.01779	10.7372	1.01779
0.7	10.8869	1.02455	10.8869	1.02455
0.71	11.037	1.02969	11.037	1.02969
0.72	11.1872	1.03343	11.1872	1.03343
0.73	11.3369	1.03716	11.3369	1.03716
0.74	11.4864	1.04104	11.4864	1.04104
0.75	11.637	1.04278	11.637	1.04278
0.76	11.7876	1.04578	11.7876	1.04578
0.77	11.9373	1.05153	11.9373	1.05153
0.78	12.0867	1.05295	12.0867	1.05295
0.79	12.2366	1.05695	12.2366	1.05695
0.8	12.387	1.06524	12.387	1.06524
0.81	12.537	1.06974	12.537	1.06974
0.82	12.6864	1.0736	12.6864	1.0736
0.83	12.8364	1.07625	12.8364	1.07625
0.84	12.9873	1.07955	12.9873	1.07955
0.85	13.1373	1.08177	13.1373	1.08177
0.86	13.2864	1.08596	13.2864	1.08596
0.87	13.4359	1.08774	13.4359	1.08774
0.88	13.5872	1.09289	13.5872	1.09289
0.89	13.7377	1.09559	13.7377	1.09559
0.9	13.8867	1.08858	13.8867	1.08858
0.91	14.0363	1.08489	14.0363	1.08489
0.92	14.1869	1.08954	14.1869	1.08954
0.93	14.337	1.09529	14.337	1.09529
0.94	14.4866	1.10274	14.4866	1.10274
0.95	14.6364	1.11095	14.6364	1.11095
0.96	14.787	1.11427	14.787	1.11427
0.97	14.9373	1.1153	14.9373	1.1153
0.98	15.0867	1.11299	15.0867	1.11299
0.99	15.2366	1.1113	15.2366	1.1113
1	15.3875	1.1163	15.3875	1.1163
1.01	15.5378	1.12341	15.5378	1.12341
1.02	15.6869	1.12079	15.6869	1.12079
1.03	15.8353	1.1182	15.8353	1.1182
1.04	15.9855	1.12065	15.9855	1.12065
1.05	16.1369	1.12724	16.1369	1.12724
1.06	16.2875	1.13541	16.2875	1.13541
1.07	16.4367	1.13878	16.4367	1.13878
1.08	16.5864	1.13951	16.5864	1.13951
1.09	16.737	1.14343	16.737	1.14343
1.1	16.8873	1.14456	16.8873	1.14456
1.11	17.0366	1.14302	17.0366	1.14302
1.12	17.1863	1.14551	17.1863	1.14551
1.13	17.337	1.15103	17.337	1.15103
1.14	17.4873	1.15086	17.4873	1.15086
1.15	17.6364	1.15272	17.6364	1.15272
1.16	17.7859	1.15496	17.7859	1.15496
1.17	17.9369	1.15525	17.9369	1.15525
1.18	18.0877	1.15651	18.0877	1.15651
1.19	18.2369	1.16259	18.2369	1.16259
1.2	18.3863	1.16212	18.3863	1.16212
1.21	18.537	1.16685	18.537	1.16685
1.22	18.6875	1.17713	18.6875	1.17713
1.23	18.8366	1.18605	18.8366	1.18605
1.24	18.9856	1.19058	18.9856	1.19058
1.25	19.1363	1.19478	19.1363	1.19478
1.26	19.2873	1.19589	19.2873	1.19589
1.27	19.437	1.19834	19.437	1.19834
1.28	19.5859	1.20126	19.5859	1.20126
1.29	19.7366	1.2052	19.7366	1.2052
1.3	19.8872	1.20775	19.8872	1.20775
1.31	20.0367	1.20967	20.0367	1.20967
1.32	20.1858	1.20968	20.1858	1.20968
1.33	20.3362	1.21264	20.3362	1.21264
1.34	20.4875	1.21804	20.4875	1.21804
1.35	20.6375	1.22139	20.6375	1.22139
1.36	20.7866	1.2239	20.7866	1.2239
1.37	20.9363	1.22656	20.9363	1.22656
1.38	21.0872	1.2298	21.0872	1.2298
1.39	21.2378	1.23198	21.2378	1.23198
1.4	21.3872	1.23522	21.3872	1.23522
1.41	21.5366	1.2336	21.5366	1.2336
1.42	21.6875	1.23351	21.6875	1.23351
1.43	21.838	1.23709	21.838	1.23709
1.44	21.9869	1.23961	21.9869	1.23961
1.45	22.1361	1.23971	22.1361	1.23971
1.46	22.2872	1.24358	22.2872	1.24358
1.47	22.438	1.246	22.438	1.246
1.48	22.5872	1.24471	22.5872	1.24471
1.49	22.7358	1.2457	22.7358	1.2457
1.5	22.8866	1.24718	22.8866	1.24718
1.51	23.0383	1.2536	23.0383	1.2536
1.52	23.1878	1.25674	23.1878	1.25674
1.53	23.3358	1.25826	23.3358	1.25826
1.54	23.4852	1.26242	23.4852	1.26242
1.55	23.6363	1.26918	23.6363	1.26918
1.56	23.7869	1.27549	23.7869	1.27549
1.57	23.9364	1.27588	23.9364	1.27588
1.58	24.0862	1.27493	24.0862	1.27493
1.59	24.2369	1.27692	24.2369	1.27692
1.6	24.3869	1.28002	24.3869	1.28002
1.61	24.5361	1.28142	24.5361	1.28142
1.62	24.6861	1.28364	24.6861	1.28364
1.63	24.837	1.28912	24.837	1.28912
1.64	24.9875	1.29084	24.9875	1.29084
1.65	25.1366	1.29319	25.1366	1.29319
1.66	25.2858	1.2954	25.2858	1.2954
1.67	25.4369	1.30059	25.4369	1.30059
1.68	25.5877	1.30253	25.5877	1.30253
1.69	25.737	1.30515	25.737	1.30515
1.7	25.8863	1.31226	25.8863	1.31226
1.71	26.0369	1.31647	26.0369	1.31647
1.72	26.188	1.31793	26.188	1.31793
1.73	26.3373	1.31798	26.3373	1.31798
1.74	26.4861	1.31424	26.4861	1.31424
1.75	26.6364	1.31352	26.6364	1.31352
1.76	26.7875	1.32027	26.7875	1.32027
1.77	26.9375	1.32307	26.9375	1.32307
1.78	27.0864	1.32189	27.0864	1.32189
1.79	27.2364	1.32645	27.2364	1.32645
1.8	27.3877	1.32746	27.3877	1.32746
1.81	27.5372	1.33231	27.5372	1.33231
1.82	27.6856	1.33649	27.6856	1.33649
1.83	27.8356	1.34059	27.8356	1.34059
1.84	27.9873	1.34853	27.9873	1.34853
1.85	28.1378	1.35236	28.1378	1.35236
1.86	28.2864	1.34859	28.2864	1.34859
1.87	28.4359	1.34923	28.4359	1.34923
1.88	28.5869	1.35181	28.5869	1.35181
1.89	28.7375	1.35529	28.7375	1.35529
1.9	28.8869	1.36159	28.8869	1.36159
1.91	29.0362	1.36381	29.0362	1.36381
1.92	29.1867	1.36311	29.1867	1.36311
1.93	29.3377	1.36796	29.3377	1.36796
1.94	29.487	1.37298	29.487	1.37298
1.95	29.6358	1.37387	29.6358	1.37387
1.96	29.7862	1.3784	29.7862	1.3784
1.97	29.9377	1.38487	29.9377	1.38487
1.98	30.0877	1.38934
1.99	30.2362	1.39146
2	30.3861	1.3932
2.01	30.5373	1.39842
2.02	30.6881	1.40259
2.03	30.8372	1.40271
2.04	30.9864	1.39754
2.05	31.1364	1.40063
2.06	31.2866	1.40763
2.07	31.4361	1.4086
2.08	31.5867	1.40995
2.09	31.7376	1.41459
2.1	31.8877	1.41594
2.11	32.0362	1.41859
2.12	32.1859	1.41611
2.13	32.3372	1.41542
2.14	32.4878	1.41897
2.15	32.6366	1.42222
2.16	32.7856	1.42625
2.17	32.9364	1.43513
2.18	33.0873	1.44049
2.19	33.2369	1.4453
2.2	33.3858	1.449
2.21	33.5364	1.45553
2.22	33.6875	1.46456
2.23	33.8373	1.46641
2.24	33.9861	1.46201
2.25	34.1359	1.46053
2.26	34.2867	1.46417
2.27	34.4369	1.4689
2.28	34.5862	1.46854
2.29	34.7364	1.47171
2.3	34.887	1.47977
2.31	35.0372	1.48494
2.32	35.1861	1.48328
2.33	35.3358	1.48454
2.34	35.4867	1.48509
2.35	35.6375	1.48749
2.36	35.7867	1.48814
2.37	35.9362	1.49013
2.38	36.087	1.49174
2.39	36.2375	1.48984
2.4	36.3869	1.48717
2.41	36.5366	1.48298
2.42	36.6873	1.4855
2.43	36.838	1.49019
2.44	36.9877	1.4942
2.45	37.1369	1.4992
2.46	37.2869	1.50201
2.47	37.4373	1.50786
2.48	37.5873	1.50707
2.49	37.7367	1.50459
2.5	37.8867	1.50323
2.51	38.0372	1.50043
2.52	38.1872	1.49389
2.53	38.3369	1.49162
2.54	38.4872	1.49151
2.55	38.6373	1.49359
2.56	38.7864	1.49962
2.57	38.9352	1.50641
2.58	39.0856	1.51554
2.59	39.2372	1.52148
2.6	39.3875	1.52516
2.61	39.5364	1.52408
2.62	39.6859	1.52683
2.63	39.8367	1.52997
2.64	39.9873	1.53405
2.65	40.1366	1.53789
2.66	40.2861	1.53888
2.67	40.4367	1.5451
2.68	40.5872	1.54995
2.69	40.7366	1.55183
2.7	40.8861	1.54929
2.71	41.0369	1.55024
2.72	41.1876	1.55802
2.73	41.3373	1.56711
2.74	41.4867	1.56835
2.75	41.637	1.57002
2.76	41.7873	1.57297
2.77	41.937	1.57468
2.78	42.0864	1.57362
2.79	42.2369	1.57429
2.8	42.3875	1.57731
2.81	42.5372	1.58163
2.82	42.6862	1.58261
2.83	42.8361	1.58852
2.84	42.9867	1.5965
2.85	43.1367	1.59695
2.86	43.2861	1.59737
2.87	43.4361	1.59982
2.88	43.587	1.60304
2.89	43.7372	1.60643
2.9	43.8862	1.60724
2.91	44.0358	1.61085
2.92	44.1867	1.61621
2.93	44.3375	1.61989
2.94	44.4869	1.61377
2.95	44.6362	1.60828
2.96	44.787	1.61147
2.97	44.9372	1.61432
2.976	45.0269	1.61243
2.978	45.0567	1.61141
2.98	45.0866	1.61093
2.99	45.2094	1.60393
3	45.2481	1.53459
3.01	45.1934	1.41621
3.02	45.0533	1.25518
3.03	44.8359	1.06157
3.04	44.5941	0.91597
3.05	44.3848	0.88244
3.06	44.2045	0.92446
3.07	44.0202	0.95576
3.08	43.8203	0.94372
3.09	43.6202	0.92539
3.1	43.4348	0.9298
3.11	43.2614	0.9539
3.12	43.0873	0.96635
3.13	42.9098	0.95318
3.14	42.7358	0.93554
3.15	42.5684	0.93238
3.16	42.4045	0.93101
3.17	42.2408	0.92634
3.18	42.0778	0.91551
3.19	41.9169	0.90753
3.2	41.7576	0.90531
3.21	41.5995	0.89968
3.22	41.4428	0.89579
3.23	41.2873	0.89739
3.24	41.1317	0.89861
3.25	40.977	0.89734
3.26	40.8237	0.89778
3.27	40.6708	0.90205
3.28	40.517	0.90095
3.29	40.3637	0.89419
3.3	40.212	0.89032
3.31	40.0608	0.89445
3.32	39.9084	0.89448
3.33	39.7564	0.88957
3.34	39.6055	0.88604
3.35	39.455	0.88129
3.36	39.3037	0.8748
3.37	39.1523	0.86647
3.38	39.0022	0.86406
3.39	38.8522	0.87104
3.4	38.7006	0.87536
3.41	38.5486	0.87679
3.42	38.3986	0.87351
3.43	38.2498	0.87003
3.44	38.1001	0.85599
3.45	37.9487	0.8325
3.46	37.7976	0.81129
3.47	37.648	0.8023
3.48	37.4981	0.80148
3.49	37.3475	0.80002
3.5	37.197	0.80276
3.51	37.0472	0.80334
3.52	36.8972	0.80111
3.53	36.747	0.79987
3.54	36.597	0.79602
3.55	36.4475	0.79513
3.56	36.2978	0.79479
3.57	36.1469	0.79669
3.58	35.9962	0.79109
3.59	35.847	0.78606
3.6	35.698	0.78882
3.61	35.5475	0.78876
3.62	35.3966	0.78303
3.63	35.2469	0.77457
3.64	35.0977	0.76968
3.65	34.9472	0.76309
3.66	34.7966	0.75866
3.67	34.647	0.76029
3.68	34.498	0.76008
3.69	34.3477	0.75852
3.7	34.1969	0.75459
3.71	34.0467	0.75276
3.72	33.8972	0.75078
3.73	33.7472	0.7494
3.74	33.5964	0.74199
3.75	33.4466	0.73474
3.76	33.2976	0.73299
3.77	33.1476	0.73778
3.78	32.9964	0.73608
3.79	32.8459	0.73266
3.8	32.6967	0.73322
3.81	32.5473	0.7376
3.82	32.3962	0.73852
3.83	32.2455	0.73298
3.84	32.0964	0.72903
3.85	31.9472	0.72702
3.86	31.7966	0.7228
3.87	31.6456	0.71855
3.88	31.4962	0.71391
3.89	31.3475	0.71395
3.9	31.197	0.70307
3.91	31.0456	0.69101
3.92	30.8955	0.68703
3.93	30.7467	0.68683
3.94	30.5972	0.68482
3.95	30.447	0.68282
3.96	30.2972	0.67761
3.97	30.1475	0.67602
3.98	29.997	0.67294
3.99	29.8464	0.66697
4	29.6967	0.66943
4.01	29.5477	0.67349
4.02	29.3975	0.67271
4.03	29.2462	0.6672
4.04	29.0966	0.66854
4.05	28.9478	0.67435
4.06	28.7981	0.67241
4.07	28.647	0.67349
4.08	28.4962	0.67421
4.09	28.3467	0.67184
4.1	28.1975	0.66499
4.11	28.0469	0.65429
4.12	27.8959	0.64551
4.13	27.7464	0.64415
4.14	27.5973	0.64475
4.15	27.4469	0.64526
4.16	27.2956	0.64017
4.17	27.1461	0.63832
4.18	26.9975	0.63622
4.19	26.8473	0.62952
4.2	26.6961	0.62415
4.21	26.5458	0.61853
4.22	26.3969	0.61649
4.23	26.247	0.61638
4.24	26.0959	0.609
4.25	25.9459	0.60345
4.26	25.7973	0.60287
4.27	25.6478	0.60034
4.28	25.4969	0.59502
4.29	25.3463	0.5936
4.3	25.197	0.59437
4.31	25.0477	0.59752
4.32	24.8969	0.59848
4.33	24.7461	0.59352
4.34	24.5967	0.58878
4.35	24.4478	0.58615
4.36	24.2972	0.58169
4.37	24.1462	0.57522
4.38	23.9966	0.57329
4.39	23.8478	0.5748
4.4	23.6976	0.57155
4.41	23.5464	0.56496
4.42	23.3961	0.56311
4.43	23.2466	0.5634
4.44	23.0966	0.55964
4.45	22.9459	0.55689
4.46	22.7967	0.55777
4.47	22.648	0.5553
4.48	22.4975	0.54917
4.49	22.3456	0.54384
4.5	22.1953	0.53787
4.51	22.0469	0.53644
4.52	21.8976	0.53603
4.53	21.7462	0.52755
4.54	21.5952	0.52144
4.55	21.4464	0.52082
4.56	21.2978	0.52204
4.57	21.147	0.51874
4.58	20.9962	0.51242
4.59	20.8466	0.51078
4.6	20.6973	0.51369
4.61	20.547	0.50993
4.62	20.3964	0.50173
4.63	20.2467	0.5003
4.64	20.0977	0.50442
4.65	19.9473	0.5016
4.66	19.7966	0.49352
4.67	19.6467	0.48762
4.68	19.4978	0.48387
4.69	19.348	0.47919
4.7	19.197	0.47136
4.71	19.0466	0.46524
4.72	18.8973	0.46718
4.73	18.7475	0.46736
4.74	18.5964	0.4649
4.75	18.4458	0.46165
4.76	18.2967	0.46084
4.77	18.1476	0.45527
4.78	17.9969	0.44443
4.79	17.8461	0.4371
4.8	17.6966	0.43696
4.81	17.5473	0.43701
4.82	17.3964	0.43471
4.83	17.2455	0.42919
4.84	17.0961	0.42479
4.85	16.947	0.42093
4.86	16.7967	0.4151
4.87	16.6458	0.40825
4.88	16.4959	0.4049
4.89	16.347	0.40135
4.9	16.197	0.39856
4.91	16.0464	0.39224
4.92	15.8964	0.382
4.93	15.7469	0.37933
4.94	15.5964	0.37789
4.95	15.4456	0.37527
4.96	15.2961	0.37561
4.97	15.1477	0.37741
4.98	14.9983	0.37277
4.99	14.8469	0.36861
5	14.6959	0.3634
5.01	14.5469	0.36251
5.02	14.3977	0.36368
5.03	14.2472	0.35802
5.04	14.0964	0.34925
5.05	13.9466	0.34457
5.06	13.7973	0.34207
5.07	13.6473	0.34146
5.08	13.4967	0.33622
5.09	13.3469	0.33445
5.1	13.1975	0.33503
5.11	13.0467	0.33394
5.12	12.8961	0.32612
5.13	12.7464	0.32162
5.14	12.5975	0.3232
5.15	12.447	0.32235
5.16	12.2959	0.31919
5.17	12.1459	0.31814
5.18	11.9972	0.31494
5.19	11.8472	0.30879
5.2	11.6966	0.29852
5.21	11.5463	0.29097
5.22	11.3969	0.29121
5.23	11.2472	0.2934
5.24	11.0964	0.29301
5.25	10.9461	0.29063
5.26	10.7966	0.29123
5.27	10.6472	0.29346
5.28	10.497	0.28897
5.29	10.3469	0.28172
5.3	10.1973	0.27831
5.31	10.0478	0.27629
5.32	9.89719	0.27598
5.33	9.74672	0.27569
5.34	9.59703	0.27251
5.35	9.44781	0.27231
5.36	9.29734	0.2685
5.37	9.14656	0.26383
5.38	8.99703	0.25808
5.39	8.84781	0.25623
5.4	8.69719	0.25052
5.41	8.54625	0.24389
5.42	8.39672	0.24326
5.43	8.24765	0.24425
5.44	8.09703	0.23879
5.45	7.94531	0.23358
5.46	7.795	0.22604
5.47	7.64656	0.226
5.48	7.4975	0.22158
5.49	7.34687	0.21663
5.5	7.19609	0.21044
5.51	7.04641	0.20699
5.52	6.89672	0.20259
5.53	6.74625	0.19917
5.54	6.59609	0.201
5.55	6.44656	0.20242
5.56	6.29656	0.20247
5.57	6.14625	0.20155
5.58	5.99641	0.20068
5.59	5.84703	0.20001
5.6	5.6975	0.20021
5.61	5.54703	0.19629
5.62	5.39625	0.19021
5.63	5.24656	0.18943
5.64	5.09734	0.18711
5.65	4.94719	0.17994
5.66	4.79656	0.17194
5.67	4.64672	0.16656
5.68	4.4975	0.16315
5.69	4.34734	0.15765
5.7	4.19656	0.15166
5.71	4.04672	0.14949
5.72	3.89766	0.15087
5.73	3.7475	0.14957
5.74	3.59641	0.1471
5.75	3.44609	0.14512
5.76	3.29687	0.1452
5.77	3.14719	0.14145
5.78	2.99609	0.13217
5.79	2.84594	0.12703
5.8	2.69703	0.1288
5.81	2.54766	0.12815
5.82	2.39672	0.12409
5.83	2.24578	0.12083
5.84	2.09641	0.12234
5.85	1.94719	0.12337
5.86	1.79656	0.11822
5.87	1.64562	0.11016
5.88	1.49609	0.10694
5.89	1.34734	0.11046
5.9	1.19703	0.11354
5.91	1.04594	0.11935
5.92	0.89641	0.13118
5.93	0.74766	0.14433
5.94	0.59766	0.14032
5.95	0.44641	0.11504
5.96	0.29594	0.06796
5.97	0.14672	0.02569
5.98	-0.00281	-0.01192
