# Supplementary material for: Mechanical properties of a biodegradable self-expandable polydioxanone monofilament stent: In vitro force relaxation and its clinical relevance
Source: PLoS One. 2020 Jul 8;15(7):e0235842. doi: 10.1371/journal.pone.0235842 (PMC7343154; doi:10.1371/journal.pone.0235842)
Supplement: S5 File — (ZIP) [file pone.0235842.s005.zip › Shear_Data/BackgroundForceProfile/slopeBackground_Sample15.xlsx]

## Sheet: Specimen_RawData_1
Time	Extension	Force	Extension of linear pulling part	Force of linear pulling part	the slope of the pulling part of the background force profile K~FB
(s)	(mm)	(N)	(mm)	(N)	(N/mm)
0	0.36359	0.01462			0.018576
0.01	0.37469	0.02451
0.02	0.44109	0.07441
0.03	0.57937	0.19698
0.04	0.75797	0.4043
0.05	0.93047	0.58581
0.06	1.08719	0.69115
0.07	1.24562	0.76338
0.08	1.41656	0.82813
0.09	1.5925	0.86607
0.1	1.76266	0.8669
0.11	1.92516	0.84658
0.12	2.08641	0.82568
0.13	2.25047	0.81654
0.14	2.41484	0.81122
0.15	2.57516	0.80999
0.16	2.73219	0.81482
0.17	2.88953	0.82732
0.18	3.04797	0.83485
0.19	3.20437	0.83881
0.2	3.35812	0.84676
0.21	3.51219	0.85019
0.22	3.66719	0.8548
0.23	3.82094	0.85708
0.24	3.97312	0.85567
0.25	4.12562	0.8612
0.26	4.27891	0.87052
0.27	4.43109	0.87662
0.28	4.58141	0.87931
0.29	4.73266	0.88393
0.3	4.88516	0.89041
0.31	5.03672	0.89344
0.32	5.18687	0.89354
0.33	5.33734	0.88885
0.34	5.48875	0.89053
0.35	5.63969	0.8992
0.36	5.78937	0.90295
0.37	5.93969	0.90777
0.38	6.09094	0.91674
0.39	6.24156	0.92305
0.4	6.39141	0.92492
0.41	6.54094	0.92802
0.42	6.69172	0.92812
0.43	6.84266	0.9278
0.44	6.99266	0.92682
0.45	7.14203	0.92345
0.46	7.29219	0.92514
0.47	7.44312	0.93115
0.48	7.59359	0.94064
0.49	7.74328	0.94938
0.5	7.89328	0.95748
0.51	8.04328	0.96897
0.52	8.1925	0.97258
0.53	8.3414	0.97398
0.54	8.49219	0.97976
0.55	8.6439	0.98452
0.56	8.79375	0.98955
0.57	8.94234	0.98834
0.58	9.09203	0.9876
0.59	9.24328	0.99147
0.6	9.39406	0.99246
0.61	9.54312	0.99194
0.62	9.69265	0.99382
0.63	9.84344	0.99531
0.64	9.99375	0.99339
0.65	10.1434	0.99951	10.1434	0.99951
0.66	10.2931	1.00281	10.2931	1.00281
0.67	10.4437	1.00798	10.4437	1.00798
0.68	10.5942	1.01316	10.5942	1.01316
0.69	10.7439	1.01651	10.7439	1.01651
0.7	10.8936	1.02139	10.8936	1.02139
0.71	11.0436	1.02602	11.0436	1.02602
0.72	11.1939	1.02484	11.1939	1.02484
0.73	11.3436	1.02928	11.3436	1.02928
0.74	11.4931	1.03207	11.4931	1.03207
0.75	11.6438	1.03633	11.6438	1.03633
0.76	11.7944	1.0392	11.7944	1.0392
0.77	11.9441	1.04418	11.9441	1.04418
0.78	12.0934	1.04696	12.0934	1.04696
0.79	12.2433	1.05243	12.2433	1.05243
0.8	12.3938	1.06467	12.3938	1.06467
0.81	12.5437	1.07241	12.5437	1.07241
0.82	12.6931	1.07654	12.6931	1.07654
0.83	12.8433	1.08093	12.8433	1.08093
0.84	12.9941	1.08444	12.9941	1.08444
0.85	13.1442	1.08688	13.1442	1.08688
0.86	13.2931	1.08931	13.2931	1.08931
0.87	13.4428	1.08487	13.4428	1.08487
0.88	13.5938	1.08461	13.5938	1.08461
0.89	13.7442	1.08641	13.7442	1.08641
0.9	13.8933	1.08661	13.8933	1.08661
0.91	14.043	1.09201	14.043	1.09201
0.92	14.1934	1.09853	14.1934	1.09853
0.93	14.3436	1.10192	14.3436	1.10192
0.94	14.4931	1.10214	14.4931	1.10214
0.95	14.643	1.10567	14.643	1.10567
0.96	14.7937	1.11055	14.7937	1.11055
0.97	14.9441	1.11108	14.9441	1.11108
0.98	15.0933	1.11691	15.0933	1.11691
0.99	15.2431	1.11845	15.2431	1.11845
1	15.3942	1.1214	15.3942	1.1214
1.01	15.5445	1.11933	15.5445	1.11933
1.02	15.6934	1.11452	15.6934	1.11452
1.03	15.842	1.11254	15.842	1.11254
1.04	15.9922	1.11542	15.9922	1.11542
1.05	16.1438	1.12141	16.1438	1.12141
1.06	16.2942	1.12487	16.2942	1.12487
1.07	16.4433	1.12658	16.4433	1.12658
1.08	16.593	1.1268	16.593	1.1268
1.09	16.7437	1.13297	16.7437	1.13297
1.1	16.8941	1.1391	16.8941	1.1391
1.11	17.0433	1.14499	17.0433	1.14499
1.12	17.193	1.15025	17.193	1.15025
1.13	17.3438	1.15605	17.3438	1.15605
1.14	17.4941	1.16077	17.4941	1.16077
1.15	17.6431	1.16358	17.6431	1.16358
1.16	17.7926	1.16379	17.7926	1.16379
1.17	17.9438	1.16261	17.9438	1.16261
1.18	18.0942	1.16348	18.0942	1.16348
1.19	18.2436	1.15971	18.2436	1.15971
1.2	18.393	1.1582	18.393	1.1582
1.21	18.5436	1.16302	18.5436	1.16302
1.22	18.6941	1.16941	18.6941	1.16941
1.23	18.8431	1.17141	18.8431	1.17141
1.24	18.9922	1.17187	18.9922	1.17187
1.25	19.143	1.18529	19.143	1.18529
1.26	19.2939	1.1955	19.2939	1.1955
1.27	19.4434	1.19728	19.4434	1.19728
1.28	19.5925	1.2009	19.5925	1.2009
1.29	19.7433	1.20181	19.7433	1.20181
1.3	19.8939	1.20455	19.8939	1.20455
1.31	20.0433	1.20795	20.0433	1.20795
1.32	20.1925	1.20446	20.1925	1.20446
1.33	20.343	1.2038	20.343	1.2038
1.34	20.4942	1.20861	20.4942	1.20861
1.35	20.6442	1.20993	20.6442	1.20993
1.36	20.7931	1.2134	20.7931	1.2134
1.37	20.9428	1.21923	20.9428	1.21923
1.38	21.0939	1.22636	21.0939	1.22636
1.39	21.2445	1.22969	21.2445	1.22969
1.4	21.3939	1.23036	21.3939	1.23036
1.41	21.5433	1.23142	21.5433	1.23142
1.42	21.6941	1.23198	21.6941	1.23198
1.43	21.8447	1.23419	21.8447	1.23419
1.44	21.9934	1.23129	21.9934	1.23129
1.45	22.1426	1.23278	22.1426	1.23278
1.46	22.2937	1.24082	22.2937	1.24082
1.47	22.4447	1.24387	22.4447	1.24387
1.48	22.5936	1.24354	22.5936	1.24354
1.49	22.7423	1.24153	22.7423	1.24153
1.5	22.8933	1.24537	22.8933	1.24537
1.51	23.045	1.25473	23.045	1.25473
1.52	23.1944	1.26247	23.1944	1.26247
1.53	23.3425	1.264	23.3425	1.264
1.54	23.492	1.26125	23.492	1.26125
1.55	23.643	1.26381	23.643	1.26381
1.56	23.7934	1.26543	23.7934	1.26543
1.57	23.943	1.26343	23.943	1.26343
1.58	24.093	1.26466	24.093	1.26466
1.59	24.2436	1.26819	24.2436	1.26819
1.6	24.3936	1.27308	24.3936	1.27308
1.61	24.5428	1.28153	24.5428	1.28153
1.62	24.6928	1.28505	24.6928	1.28505
1.63	24.8439	1.28822	24.8439	1.28822
1.64	24.9941	1.28976	24.9941	1.28976
1.65	25.1431	1.29041	25.1431	1.29041
1.66	25.2926	1.28956	25.2926	1.28956
1.67	25.4434	1.29404	25.4434	1.29404
1.68	25.5942	1.29705	25.5942	1.29705
1.69	25.7436	1.30351	25.7436	1.30351
1.7	25.893	1.30917	25.893	1.30917
1.71	26.0437	1.31106	26.0437	1.31106
1.72	26.1945	1.31371	26.1945	1.31371
1.73	26.3439	1.31795	26.3439	1.31795
1.74	26.4928	1.31399	26.4928	1.31399
1.75	26.6433	1.31859	26.6433	1.31859
1.76	26.7942	1.32898	26.7942	1.32898
1.77	26.9442	1.33127	26.9442	1.33127
1.78	27.093	1.33118	27.093	1.33118
1.79	27.2431	1.33122	27.2431	1.33122
1.8	27.3944	1.33512	27.3944	1.33512
1.81	27.5437	1.33835	27.5437	1.33835
1.82	27.6922	1.34096	27.6922	1.34096
1.83	27.8423	1.34267	27.8423	1.34267
1.84	27.9941	1.34604	27.9941	1.34604
1.85	28.1444	1.34921	28.1444	1.34921
1.86	28.293	1.35472	28.293	1.35472
1.87	28.4427	1.35684	28.4427	1.35684
1.88	28.5936	1.36281	28.5936	1.36281
1.89	28.7441	1.36477	28.7441	1.36477
1.9	28.8933	1.36648	28.8933	1.36648
1.91	29.0428	1.37282	29.0428	1.37282
1.92	29.1936	1.37965	29.1936	1.37965
1.93	29.3444	1.37858	29.3444	1.37858
1.94	29.4936	1.37296	29.4936	1.37296
1.95	29.6425	1.36994	29.6425	1.36994
1.96	29.7933	1.37588	29.7933	1.37588
1.97	29.9444	1.38531	29.9444	1.38531
1.98	30.0941	1.38671
1.99	30.2428	1.38518
2	30.393	1.38974
2.01	30.5442	1.39219
2.02	30.6947	1.39533
2.03	30.8436	1.39269
2.04	30.9931	1.39569
2.05	31.1433	1.40371
2.06	31.2933	1.41414
2.07	31.4427	1.41511
2.08	31.5933	1.41399
2.09	31.7442	1.41374
2.1	31.8941	1.41494
2.11	32.043	1.41686
2.12	32.1927	1.41926
2.13	32.3438	1.41999
2.14	32.4942	1.42142
2.15	32.6433	1.42318
2.16	32.7925	1.42469
2.17	32.9433	1.42962
2.18	33.0941	1.43922
2.19	33.2433	1.44495
2.2	33.3925	1.44645
2.21	33.5433	1.45196
2.22	33.6942	1.45373
2.23	33.8439	1.45387
2.24	33.9926	1.45328
2.25	34.1427	1.45485
2.26	34.2934	1.46259
2.27	34.4436	1.46865
2.28	34.5928	1.46589
2.29	34.743	1.4667
2.3	34.8937	1.47487
2.31	35.0437	1.47697
2.32	35.1928	1.4746
2.33	35.3423	1.47245
2.34	35.4933	1.47446
2.35	35.6441	1.47779
2.36	35.7934	1.48042
2.37	35.9431	1.48222
2.38	36.0937	1.4904
2.39	36.2442	1.49671
2.4	36.3934	1.49826
2.41	36.5433	1.4999
2.42	36.6941	1.50429
2.43	36.8447	1.50478
2.44	36.9941	1.50077
2.45	37.1433	1.49906
2.46	37.2934	1.49451
2.47	37.444	1.49445
2.48	37.5939	1.49939
2.49	37.7433	1.506
2.5	37.8934	1.50668
2.51	38.0439	1.50527
2.52	38.1939	1.49981
2.53	38.3436	1.49687
2.54	38.4939	1.49492
2.55	38.6441	1.49463
2.56	38.7931	1.49889
2.57	38.9419	1.50725
2.58	39.0923	1.51587
2.59	39.2441	1.52141
2.6	39.3944	1.52455
2.61	39.543	1.52554
2.62	39.6925	1.52536
2.63	39.8434	1.5297
2.64	39.9941	1.53217
2.65	40.1433	1.53656
2.66	40.2927	1.54081
2.67	40.4433	1.54456
2.68	40.5939	1.55031
2.69	40.7434	1.55349
2.7	40.8928	1.55409
2.71	41.0436	1.55754
2.72	41.1942	1.56502
2.73	41.3439	1.57043
2.74	41.4934	1.56764
2.75	41.6437	1.56741
2.76	41.7941	1.56401
2.77	41.9436	1.56697
2.78	42.093	1.57251
2.79	42.2434	1.57455
2.8	42.3942	1.58073
2.81	42.5439	1.58601
2.82	42.693	1.58347
2.83	42.8428	1.58314
2.84	42.9933	1.58343
2.85	43.1434	1.58701
2.86	43.2928	1.59133
2.87	43.4428	1.59491
2.88	43.5936	1.5994
2.89	43.7439	1.60229
2.9	43.893	1.60683
2.91	44.0423	1.60941
2.92	44.1934	1.61342
2.93	44.3442	1.61567
2.94	44.4934	1.61214
2.95	44.643	1.61133
2.96	44.7936	1.61472
2.97	44.9439	1.61369
2.974	45.0037	1.61333
2.976	45.0336	1.61316
2.978	45.0634	1.613
2.988	45.1859	1.60158
2.998	45.2242	1.52898
3.008	45.1695	1.40575
3.018	45.0294	1.2429
3.028	44.812	1.05114
3.038	44.5706	0.90204
3.048	44.3617	0.8682
3.058	44.1814	0.91383
3.068	43.997	0.9487
3.078	43.797	0.9407
3.088	43.5967	0.9227
3.098	43.4116	0.92801
3.108	43.2383	0.95076
3.118	43.0639	0.95473
3.128	42.8864	0.9344
3.138	42.7125	0.91876
3.148	42.5451	0.92119
3.158	42.3812	0.92494
3.168	42.2173	0.91481
3.178	42.0547	0.90886
3.188	41.8936	0.91021
3.198	41.7341	0.911
3.208	41.5761	0.90543
3.218	41.4197	0.9002
3.228	41.2641	0.90167
3.238	41.1084	0.90511
3.248	40.9537	0.90083
3.258	40.8005	0.8962
3.268	40.6475	0.89498
3.278	40.4936	0.89598
3.288	40.3405	0.89647
3.298	40.1887	0.89939
3.308	40.0373	0.89531
3.318	39.8852	0.89035
3.328	39.7331	0.88442
3.338	39.5822	0.87941
3.348	39.4317	0.87416
3.358	39.2803	0.86675
3.368	39.1291	0.8623
3.378	38.9789	0.86406
3.388	38.8287	0.87084
3.398	38.677	0.88052
3.408	38.5251	0.87966
3.418	38.3755	0.87886
3.428	38.2269	0.87471
3.438	38.0769	0.86156
3.448	37.9253	0.8358
3.458	37.7744	0.8127
3.468	37.6247	0.80316
3.478	37.4748	0.79822
3.488	37.324	0.79784
3.498	37.1739	0.80247
3.508	37.0239	0.80566
3.518	36.8739	0.80568
3.528	36.7236	0.80465
3.538	36.5736	0.80684
3.548	36.4242	0.80711
3.558	36.2744	0.80562
3.568	36.1234	0.80003
3.578	35.973	0.79538
3.588	35.8239	0.79585
3.598	35.6745	0.79473
3.608	35.5239	0.78879
3.618	35.3733	0.78382
3.628	35.2237	0.77637
3.638	35.0744	0.77005
3.648	34.9236	0.76168
3.658	34.7731	0.75644
3.668	34.6239	0.75564
3.678	34.4747	0.7616
3.688	34.3242	0.76439
3.698	34.1734	0.76289
3.708	34.0236	0.76407
3.718	33.8742	0.76266
3.728	33.7237	0.75734
3.738	33.573	0.74838
3.748	33.4233	0.73682
3.758	33.2744	0.73122
3.768	33.1242	0.7291
3.778	32.9728	0.72762
3.788	32.8225	0.72585
3.798	32.6736	0.73122
3.808	32.5239	0.73848
3.818	32.3728	0.73686
3.828	32.222	0.72946
3.838	32.0731	0.72467
3.848	31.9239	0.72316
3.858	31.773	0.71835
3.868	31.6222	0.71619
3.878	31.4731	0.715
3.888	31.3242	0.71454
3.898	31.1734	0.70439
3.908	31.022	0.69149
3.918	30.8723	0.68819
3.928	30.7236	0.69305
3.938	30.5741	0.69352
3.948	30.4236	0.68838
3.958	30.2737	0.68565
3.968	30.1242	0.68496
3.978	29.9737	0.68048
3.988	29.823	0.6739
3.998	29.6734	0.67226
4.008	29.5242	0.67217
4.018	29.3739	0.66924
4.028	29.223	0.66126
4.038	29.0734	0.65893
4.048	28.9245	0.66127
4.058	28.7747	0.65969
4.068	28.6236	0.6566
4.078	28.4728	0.64843
4.088	28.3236	0.6477
4.098	28.1742	0.65142
4.108	28.0234	0.64885
4.118	27.8727	0.64592
4.128	27.7233	0.64852
4.138	27.5742	0.64597
4.148	27.4233	0.63823
4.158	27.2722	0.63157
4.168	27.123	0.63067
4.178	26.9744	0.63383
4.188	26.8239	0.63006
4.198	26.6725	0.62428
4.208	26.5225	0.62221
4.218	26.3736	0.62055
4.228	26.2236	0.61913
4.238	26.0726	0.61183
4.248	25.9228	0.6046
4.258	25.7741	0.60323
4.268	25.6245	0.60251
4.278	25.4734	0.60234
4.288	25.323	0.59946
4.298	25.1739	0.59884
4.308	25.0242	0.59632
4.318	24.8734	0.59369
4.328	24.7228	0.58861
4.338	24.5736	0.5887
4.348	24.4245	0.58347
4.358	24.2737	0.57781
4.368	24.123	0.57122
4.378	23.9734	0.56919
4.388	23.8245	0.56956
4.398	23.6742	0.56716
4.408	23.523	0.56403
4.418	23.3727	0.56006
4.428	23.2233	0.5577
4.438	23.0731	0.55784
4.448	22.9227	0.55696
4.458	22.7734	0.55203
4.468	22.6247	0.54774
4.478	22.4741	0.53923
4.488	22.3222	0.53063
4.498	22.172	0.52953
4.508	22.0237	0.52929
4.518	21.8742	0.52841
4.528	21.7227	0.52424
4.538	21.5717	0.52
4.548	21.4233	0.52482
4.558	21.2745	0.52979
4.568	21.1236	0.52321
4.578	20.9728	0.517
4.588	20.8234	0.51124
4.598	20.6741	0.50743
4.608	20.5236	0.50222
4.618	20.373	0.50127
4.628	20.2234	0.50523
4.638	20.0742	0.50606
4.648	19.9239	0.50326
4.658	19.7731	0.49897
4.668	19.6236	0.49229
4.678	19.4745	0.48705
4.688	19.3245	0.47606
4.698	19.1736	0.46822
4.708	19.0234	0.46537
4.718	18.8742	0.4646
4.728	18.7241	0.46231
4.738	18.5728	0.46171
4.748	18.4225	0.46252
4.758	18.2736	0.46396
4.768	18.1242	0.46223
4.778	17.9733	0.45319
4.788	17.8228	0.44605
4.798	17.6736	0.44272
4.808	17.5242	0.43804
4.818	17.373	0.43253
4.828	17.2222	0.42819
4.838	17.0728	0.42207
4.848	16.9237	0.41833
4.858	16.7733	0.41419
4.868	16.6223	0.40443
4.878	16.4728	0.40117
4.888	16.3236	0.39936
4.898	16.1736	0.39512
4.908	16.0231	0.39176
4.918	15.8733	0.39062
4.928	15.7236	0.39296
4.938	15.573	0.39319
4.948	15.4222	0.38743
4.958	15.273	0.38543
4.968	15.1245	0.38569
4.978	14.9747	0.38079
4.988	14.8233	0.36737
4.998	14.6725	0.36296
5.008	14.5236	0.36316
5.018	14.3745	0.36093
5.028	14.2238	0.35599
5.038	14.0728	0.35483
5.048	13.9231	0.35533
5.058	13.7742	0.35448
5.068	13.6239	0.34998
5.078	13.4731	0.34086
5.088	13.3234	0.33426
5.098	13.1741	0.32946
5.108	13.0233	0.32508
5.118	12.8727	0.32286
5.128	12.7233	0.31857
5.138	12.5741	0.31258
5.148	12.4233	0.30834
5.158	12.2725	0.30593
5.168	12.1228	0.3068
5.178	11.9739	0.30486
5.188	11.8238	0.29975
5.198	11.673	0.29459
5.208	11.5228	0.2945
5.218	11.3736	0.29481
5.228	11.2239	0.29404
5.238	11.0731	0.28766
5.248	10.9227	0.28432
5.258	10.7733	0.28597
5.268	10.6239	0.29255
5.278	10.4736	0.29002
5.288	10.3234	0.28254
5.298	10.1741	0.2815
5.308	10.0244	0.28065
5.318	9.87359	0.27697
5.328	9.72328	0.2714
5.338	9.5739	0.26869
5.348	9.42437	0.26409
5.358	9.27375	0.25994
5.368	9.12328	0.25767
5.378	8.97375	0.25522
5.388	8.82422	0.25342
5.398	8.67359	0.24371
5.408	8.52297	0.23863
5.418	8.37359	0.23746
5.428	8.22422	0.23851
5.438	8.07344	0.23538
5.448	7.92187	0.23216
5.458	7.77219	0.23099
5.468	7.62359	0.23104
5.478	7.47406	0.23008
5.488	7.32328	0.22637
5.498	7.17266	0.21971
5.508	7.02312	0.21057
5.518	6.87312	0.20423
5.528	6.72266	0.19789
5.538	6.57281	0.19916
5.548	6.42328	0.20039
5.558	6.27328	0.20132
5.568	6.12297	0.20281
5.578	5.97312	0.20299
5.588	5.82375	0.19827
5.598	5.67422	0.19519
5.608	5.52344	0.19316
5.618	5.37281	0.19165
5.628	5.22344	0.18775
5.638	5.07406	0.18082
5.648	4.92359	0.17289
5.658	4.77297	0.16255
5.668	4.62359	0.15162
5.678	4.47437	0.15008
5.688	4.32406	0.14832
5.698	4.17312	0.14869
5.708	4.02359	0.14989
5.718	3.87437	0.14908
5.728	3.72406	0.14773
5.738	3.57281	0.13999
5.748	3.42266	0.13784
5.758	3.27359	0.13902
5.768	3.12359	0.14058
5.778	2.97266	0.13683
5.788	2.82281	0.12678
5.798	2.67391	0.12475
5.808	2.52422	0.12705
5.818	2.37297	0.12416
5.828	2.22234	0.12059
5.838	2.07312	0.11864
5.848	1.92391	0.11251
5.858	1.77297	0.1044
5.868	1.62219	0.09902
5.878	1.47297	0.09924
5.888	1.32406	0.10288
5.898	1.17344	0.11135
5.908	1.0225	0.1187
5.918	0.87312	0.13349
5.928	0.72437	0.15131
5.938	0.57422	0.14685
5.948	0.42281	0.11725
5.958	0.27234	0.06464
5.968	0.12344	0.01313
5.978	-0.02609	-0.02385
