# Supplementary material for: Mechanical properties of a biodegradable self-expandable polydioxanone monofilament stent: In vitro force relaxation and its clinical relevance
Source: PLoS One. 2020 Jul 8;15(7):e0235842. doi: 10.1371/journal.pone.0235842 (PMC7343154; doi:10.1371/journal.pone.0235842)
Supplement: S5 File — (ZIP) [file pone.0235842.s005.zip › Shear_Data/BackgroundForceProfile/slopeBackground_Sample16.xlsx]

## Sheet: Specimen_RawData_1
Time	Extension	Force	Extension of linear pulling part	Force of linear pulling part	the slope of the pulling part of the background force profile K~FB
(s)	(mm)	(N)	(mm)	(N)	(N/mm)
0	0.37094	-0.00323			0.0181117
0.01	0.38219	0.01037
0.02	0.44937	0.06512
0.03	0.58859	0.19187
0.04	0.76797	0.39865
0.05	0.94062	0.5731
0.06	1.09687	0.67389
0.07	1.255	0.74356
0.08	1.42594	0.807
0.09	1.60187	0.8441
0.1	1.77172	0.84228
0.11	1.93406	0.82164
0.12	2.095	0.81102
0.13	2.25906	0.80971
0.14	2.42328	0.81365
0.15	2.58359	0.81128
0.16	2.74031	0.81023
0.17	2.89781	0.81534
0.18	3.05609	0.8199
0.19	3.21219	0.82193
0.2	3.36609	0.82757
0.21	3.52016	0.83197
0.22	3.67516	0.83987
0.23	3.82859	0.84429
0.24	3.98078	0.84584
0.25	4.13344	0.85155
0.26	4.28672	0.85982
0.27	4.43859	0.86086
0.28	4.58891	0.85756
0.29	4.74031	0.85907
0.3	4.89266	0.8654
0.31	5.04422	0.86799
0.32	5.19437	0.87601
0.33	5.34484	0.8814
0.34	5.49625	0.8851
0.35	5.64703	0.88534
0.36	5.79687	0.88448
0.37	5.94719	0.89032
0.38	6.09859	0.89906
0.39	6.24937	0.89891
0.4	6.39906	0.90105
0.41	6.54859	0.90428
0.42	6.69922	0.9074
0.43	6.85031	0.91242
0.44	7.00016	0.91141
0.45	7.14953	0.90818
0.46	7.29984	0.9095
0.47	7.45062	0.91858
0.48	7.60078	0.92501
0.49	7.75062	0.9328
0.5	7.90078	0.93586
0.51	8.05094	0.9418
0.52	8.19969	0.94554
0.53	8.34875	0.94807
0.54	8.49969	0.95192
0.55	8.6514	0.95755
0.56	8.80109	0.96496
0.57	8.94969	0.96742
0.58	9.09953	0.97162
0.59	9.25078	0.97581
0.6	9.40125	0.9767
0.61	9.55047	0.97763
0.62	9.7	0.97683
0.63	9.85094	0.97868
0.64	10.0014	0.98667	10.0014	0.98667
0.65	10.1509	0.99347	10.1509	0.99347
0.66	10.3005	0.99715	10.3005	0.99715
0.67	10.4511	1.00253	10.4511	1.00253
0.68	10.6019	1.00287	10.6019	1.00287
0.69	10.7514	0.99878	10.7514	0.99878
0.7	10.9009	0.99964	10.9009	0.99964
0.71	11.0511	1.00343	11.0511	1.00343
0.72	11.2014	1.00414	11.2014	1.00414
0.73	11.3511	1.00717	11.3511	1.00717
0.74	11.5005	1.01338	11.5005	1.01338
0.75	11.6511	1.02034	11.6511	1.02034
0.76	11.8017	1.02684	11.8017	1.02684
0.77	11.9516	1.03189	11.9516	1.03189
0.78	12.1008	1.02979	12.1008	1.02979
0.79	12.2508	1.03183	12.2508	1.03183
0.8	12.4014	1.04284	12.4014	1.04284
0.81	12.5514	1.05395	12.5514	1.05395
0.82	12.7005	1.06132	12.7005	1.06132
0.83	12.8506	1.06801	12.8506	1.06801
0.84	13.0016	1.07294	13.0016	1.07294
0.85	13.1514	1.07228	13.1514	1.07228
0.86	13.3005	1.07411	13.3005	1.07411
0.87	13.4503	1.07571	13.4503	1.07571
0.88	13.6014	1.08228	13.6014	1.08228
0.89	13.7517	1.08496	13.7517	1.08496
0.9	13.9006	1.08438	13.9006	1.08438
0.91	14.0505	1.08478	14.0505	1.08478
0.92	14.2011	1.08978	14.2011	1.08978
0.93	14.3511	1.09015	14.3511	1.09015
0.94	14.5005	1.0929	14.5005	1.0929
0.95	14.6505	1.09473	14.6505	1.09473
0.96	14.8011	1.09472	14.8011	1.09472
0.97	14.9514	1.09563	14.9514	1.09563
0.98	15.1006	1.10135	15.1006	1.10135
0.99	15.2505	1.1011	15.2505	1.1011
1	15.4016	1.10335	15.4016	1.10335
1.01	15.5519	1.1036	15.5519	1.1036
1.02	15.7009	1.10319	15.7009	1.10319
1.03	15.8494	1.10473	15.8494	1.10473
1.04	15.9997	1.11106	15.9997	1.11106
1.05	16.1511	1.11564	16.1511	1.11564
1.06	16.3017	1.12156	16.3017	1.12156
1.07	16.4508	1.12302	16.4508	1.12302
1.08	16.6005	1.1228	16.6005	1.1228
1.09	16.7511	1.12644	16.7511	1.12644
1.1	16.9014	1.13029	16.9014	1.13029
1.11	17.0508	1.13169	17.0508	1.13169
1.12	17.2006	1.13145	17.2006	1.13145
1.13	17.3514	1.1329	17.3514	1.1329
1.14	17.5014	1.13129	17.5014	1.13129
1.15	17.6503	1.13354	17.6503	1.13354
1.16	17.8001	1.13782	17.8001	1.13782
1.17	17.9513	1.14462	17.9513	1.14462
1.18	18.1017	1.14883	18.1017	1.14883
1.19	18.2509	1.15486	18.2509	1.15486
1.2	18.4003	1.15482	18.4003	1.15482
1.21	18.5512	1.15604	18.5512	1.15604
1.22	18.7017	1.15912	18.7017	1.15912
1.23	18.8506	1.16159	18.8506	1.16159
1.24	18.9997	1.16684	18.9997	1.16684
1.25	19.1506	1.17352	19.1506	1.17352
1.26	19.3016	1.17871	19.3016	1.17871
1.27	19.4511	1.18458	19.4511	1.18458
1.28	19.6001	1.18878	19.6001	1.18878
1.29	19.7508	1.19508	19.7508	1.19508
1.3	19.9016	1.19886	19.9016	1.19886
1.31	20.0509	1.19947	20.0509	1.19947
1.32	20.2002	1.19614	20.2002	1.19614
1.33	20.3505	1.19796	20.3505	1.19796
1.34	20.5016	1.202	20.5016	1.202
1.35	20.6516	1.20248	20.6516	1.20248
1.36	20.8006	1.20204	20.8006	1.20204
1.37	20.9503	1.20523	20.9503	1.20523
1.38	21.1013	1.20622	21.1013	1.20622
1.39	21.252	1.20858	21.252	1.20858
1.4	21.4013	1.2134	21.4013	1.2134
1.41	21.5508	1.21523	21.5508	1.21523
1.42	21.7017	1.21808	21.7017	1.21808
1.43	21.852	1.22178	21.852	1.22178
1.44	22.0008	1.21882	22.0008	1.21882
1.45	22.1503	1.21976	22.1503	1.21976
1.46	22.3014	1.22519	22.3014	1.22519
1.47	22.4522	1.23181	22.4522	1.23181
1.48	22.6011	1.23408	22.6011	1.23408
1.49	22.7498	1.23492	22.7498	1.23492
1.5	22.9009	1.23372	22.9009	1.23372
1.51	23.0525	1.23605	23.0525	1.23605
1.52	23.2017	1.23449	23.2017	1.23449
1.53	23.3498	1.23404	23.3498	1.23404
1.54	23.4994	1.23928	23.4994	1.23928
1.55	23.6505	1.2427	23.6505	1.2427
1.56	23.8009	1.2424	23.8009	1.2424
1.57	23.9505	1.24307	23.9505	1.24307
1.58	24.1005	1.24789	24.1005	1.24789
1.59	24.2512	1.25534	24.2512	1.25534
1.6	24.4011	1.25982	24.4011	1.25982
1.61	24.5501	1.26095	24.5501	1.26095
1.62	24.7003	1.25865	24.7003	1.25865
1.63	24.8514	1.26189	24.8514	1.26189
1.64	25.0016	1.26913	25.0016	1.26913
1.65	25.1506	1.27019	25.1506	1.27019
1.66	25.3	1.27562	25.3	1.27562
1.67	25.4511	1.28308	25.4511	1.28308
1.68	25.6017	1.28738	25.6017	1.28738
1.69	25.7512	1.28845	25.7512	1.28845
1.7	25.9005	1.29166	25.9005	1.29166
1.71	26.0512	1.29661	26.0512	1.29661
1.72	26.202	1.30242	26.202	1.30242
1.73	26.3514	1.30159	26.3514	1.30159
1.74	26.5002	1.29432	26.5002	1.29432
1.75	26.6506	1.29456	26.6506	1.29456
1.76	26.8016	1.3006	26.8016	1.3006
1.77	26.9516	1.3023	26.9516	1.3023
1.78	27.1005	1.30427	27.1005	1.30427
1.79	27.2508	1.30903	27.2508	1.30903
1.8	27.4017	1.31386	27.4017	1.31386
1.81	27.5512	1.31799	27.5512	1.31799
1.82	27.6995	1.31851	27.6995	1.31851
1.83	27.85	1.32159	27.85	1.32159
1.84	28.0016	1.32753	28.0016	1.32753
1.85	28.1519	1.32648	28.1519	1.32648
1.86	28.3005	1.31992	28.3005	1.31992
1.87	28.45	1.31879	28.45	1.31879
1.88	28.6013	1.32754	28.6013	1.32754
1.89	28.7517	1.33746	28.7517	1.33746
1.9	28.9009	1.34722	28.9009	1.34722
1.91	29.0503	1.35735	29.0503	1.35735
1.92	29.2009	1.35689	29.2009	1.35689
1.93	29.3519	1.35762	29.3519	1.35762
1.94	29.5011	1.36324	29.5011	1.36324
1.95	29.6498	1.36204	29.6498	1.36204
1.96	29.8006	1.36419	29.8006	1.36419
1.97	29.952	1.36989	29.952	1.36989
1.98	30.1016	1.37189
1.99	30.2503	1.37008
2	30.4003	1.37237
2.01	30.5517	1.37729
2.02	30.7022	1.38576
2.03	30.8509	1.38718
2.04	31.0003	1.38399
2.05	31.1506	1.38417
2.06	31.3008	1.38641
2.07	31.4503	1.38653
2.08	31.6008	1.38745
2.09	31.7517	1.39175
2.1	31.9017	1.39218
2.11	32.0505	1.39792
2.12	32.2002	1.40701
2.13	32.3513	1.41425
2.14	32.5019	1.41875
2.15	32.6508	1.41719
2.16	32.7998	1.4145
2.17	32.9508	1.41894
2.18	33.1016	1.42384
2.19	33.2509	1.42524
2.2	33.4001	1.42669
2.21	33.5508	1.43141
2.22	33.7017	1.43611
2.23	33.8514	1.43594
2.24	34.0001	1.43655
2.25	34.1501	1.44071
2.26	34.3009	1.44787
2.27	34.4509	1.45503
2.28	34.6005	1.45241
2.29	34.7506	1.45371
2.3	34.9011	1.46232
2.31	35.0513	1.46752
2.32	35.2002	1.46339
2.33	35.35	1.46299
2.34	35.5009	1.46274
2.35	35.6514	1.46386
2.36	35.8008	1.4662
2.37	35.9506	1.46925
2.38	36.1014	1.47205
2.39	36.2517	1.47555
2.4	36.4009	1.47201
2.41	36.5509	1.47096
2.42	36.7017	1.47637
2.43	36.852	1.4838
2.44	37.0014	1.4887
2.45	37.1509	1.48683
2.46	37.3011	1.48597
2.47	37.4516	1.48776
2.48	37.6014	1.48927
2.49	37.7509	1.49113
2.5	37.9009	1.48955
2.51	38.0516	1.48834
2.52	38.2014	1.48005
2.53	38.3511	1.47566
2.54	38.5012	1.47732
2.55	38.6514	1.48145
2.56	38.8006	1.4851
2.57	38.9494	1.49063
2.58	39.0998	1.49699
2.59	39.2516	1.50261
2.6	39.4019	1.5105
2.61	39.5505	1.51372
2.62	39.7002	1.51599
2.63	39.8509	1.52106
2.64	40.0014	1.52412
2.65	40.1508	1.52869
2.66	40.3002	1.53215
2.67	40.4509	1.53677
2.68	40.6014	1.54022
2.69	40.7508	1.54197
2.7	40.9003	1.5366
2.71	41.0511	1.53908
2.72	41.2019	1.54586
2.73	41.3514	1.5482
2.74	41.5009	1.55235
2.75	41.6512	1.55338
2.76	41.8016	1.55296
2.77	41.9511	1.55467
2.78	42.1005	1.55738
2.79	42.2509	1.56124
2.8	42.4016	1.56848
2.81	42.5512	1.57329
2.82	42.7005	1.5742
2.83	42.8503	1.57444
2.84	43.0008	1.57607
2.85	43.1509	1.57407
2.86	43.3002	1.57537
2.87	43.4503	1.57723
2.88	43.6013	1.58093
2.89	43.7514	1.58561
2.9	43.9003	1.59132
2.91	44.0498	1.59373
2.92	44.2009	1.5962
2.93	44.3517	1.59726
2.94	44.5009	1.5977
2.95	44.6503	1.59632
2.96	44.8011	1.6001
2.97	44.9515	1.59843
2.974	45.0114	1.59718
2.976	45.0412	1.59679
2.978	45.0709	1.59671
2.988	45.1934	1.58943
2.998	45.2316	1.52084
3.008	45.1769	1.39799
3.018	45.0365	1.23196
3.028	44.8192	1.03873
3.038	44.578	0.8905
3.048	44.3692	0.85712
3.058	44.1889	0.90155
3.068	44.0044	0.9326
3.078	43.8044	0.92396
3.088	43.6042	0.90509
3.098	43.4192	0.91439
3.108	43.2458	0.93586
3.118	43.0716	0.93933
3.128	42.8939	0.92235
3.138	42.72	0.9099
3.148	42.5528	0.91157
3.158	42.3889	0.91134
3.168	42.225	0.90165
3.178	42.0622	0.8945
3.188	41.9012	0.89571
3.198	41.7417	0.89589
3.208	41.5837	0.89033
3.218	41.4272	0.88399
3.228	41.2714	0.88326
3.238	41.1159	0.87996
3.248	40.9611	0.87282
3.258	40.808	0.87002
3.268	40.655	0.87172
3.278	40.5012	0.87293
3.288	40.3478	0.87144
3.298	40.1962	0.86571
3.308	40.0448	0.86499
3.318	39.8927	0.86608
3.328	39.7405	0.86464
3.338	39.5895	0.86385
3.348	39.4391	0.86502
3.358	39.288	0.86385
3.368	39.1365	0.86281
3.378	38.9864	0.86255
3.388	38.8362	0.86165
3.398	38.6847	0.8627
3.408	38.5328	0.86232
3.418	38.3828	0.8595
3.428	38.2341	0.85375
3.438	38.0842	0.84363
3.448	37.9328	0.82549
3.458	37.7819	0.806
3.468	37.6322	0.79359
3.478	37.4823	0.7856
3.488	37.3317	0.77941
3.498	37.1814	0.78129
3.508	37.0314	0.78594
3.518	36.8814	0.78813
3.528	36.7311	0.78437
3.538	36.5812	0.77692
3.548	36.4317	0.7728
3.558	36.2819	0.77479
3.568	36.1309	0.77502
3.578	35.9806	0.77321
3.588	35.8314	0.77398
3.598	35.682	0.77263
3.608	35.5314	0.76856
3.618	35.3808	0.76501
3.628	35.2314	0.76762
3.638	35.0819	0.76911
3.648	34.9311	0.76313
3.658	34.7805	0.75856
3.668	34.6314	0.75979
3.678	34.4823	0.75978
3.688	34.3319	0.75451
3.698	34.1808	0.74726
3.708	34.0309	0.74545
3.718	33.8816	0.74524
3.728	33.7312	0.73873
3.738	33.5805	0.72928
3.748	33.4308	0.7204
3.758	33.2817	0.72133
3.768	33.1317	0.72016
3.778	32.9805	0.71434
3.788	32.83	0.71158
3.798	32.6809	0.71318
3.808	32.5312	0.71426
3.818	32.3803	0.70755
3.828	32.2297	0.70053
3.838	32.0806	0.70078
3.848	31.9314	0.70045
3.858	31.7805	0.69544
3.868	31.6297	0.68856
3.878	31.4805	0.68998
3.888	31.3317	0.69276
3.898	31.1809	0.68849
3.908	31.0297	0.68271
3.918	30.8797	0.68222
3.928	30.7311	0.68123
3.938	30.5814	0.67511
3.948	30.4311	0.66913
3.958	30.2814	0.66702
3.968	30.1317	0.66296
3.978	29.9812	0.65924
3.988	29.8305	0.6565
3.998	29.6808	0.65725
4.008	29.5319	0.6592
4.018	29.3817	0.65913
4.028	29.2305	0.65268
4.038	29.0808	0.65006
4.048	28.932	0.65265
4.058	28.7822	0.65213
4.068	28.6309	0.64604
4.078	28.4803	0.63852
4.088	28.3311	0.6347
4.098	28.1817	0.63546
4.108	28.0309	0.63057
4.118	27.88	0.62722
4.128	27.7306	0.6274
4.138	27.5816	0.6244
4.148	27.4309	0.62025
4.158	27.2797	0.6131
4.168	27.1303	0.60968
4.178	26.9819	0.60985
4.188	26.8314	0.60534
4.198	26.68	0.59696
4.208	26.53	0.59429
4.218	26.3813	0.59877
4.228	26.2311	0.60074
4.238	26.08	0.59706
4.248	25.9302	0.59325
4.258	25.7817	0.59273
4.268	25.6322	0.58752
4.278	25.4809	0.58258
4.288	25.3303	0.58263
4.298	25.1812	0.58412
4.308	25.0317	0.58332
4.318	24.8809	0.57418
4.328	24.7301	0.56674
4.338	24.5809	0.56506
4.348	24.4319	0.56874
4.358	24.2812	0.56645
4.368	24.1305	0.56353
4.378	23.9809	0.56009
4.388	23.832	0.55834
4.398	23.6817	0.55181
4.408	23.5305	0.54652
4.418	23.3802	0.54311
4.428	23.2306	0.54382
4.438	23.0806	0.53864
4.448	22.9302	0.53148
4.458	22.7808	0.52894
4.468	22.6322	0.53149
4.478	22.4816	0.52822
4.488	22.3297	0.52098
4.498	22.1795	0.51662
4.508	22.0311	0.52182
4.518	21.8817	0.52284
4.528	21.7301	0.5169
4.538	21.5792	0.50909
4.548	21.4306	0.50614
4.558	21.2819	0.50503
4.568	21.1313	0.50165
4.578	20.9805	0.49644
4.588	20.8309	0.49599
4.598	20.6814	0.498
4.608	20.5311	0.48949
4.618	20.3805	0.48051
4.628	20.2309	0.4766
4.638	20.0817	0.47955
4.648	19.9314	0.47819
4.658	19.7806	0.47049
4.668	19.6309	0.46718
4.678	19.482	0.46756
4.688	19.3322	0.46532
4.698	19.1811	0.4616
4.708	19.0308	0.45831
4.718	18.8816	0.45809
4.728	18.7316	0.45766
4.738	18.5805	0.45111
4.748	18.43	0.44429
4.758	18.2811	0.44393
4.768	18.1319	0.44276
4.778	17.9808	0.43757
4.788	17.8301	0.43058
4.798	17.6811	0.42339
4.808	17.5317	0.42203
4.818	17.3806	0.41895
4.828	17.2297	0.41453
4.838	17.0803	0.41078
4.848	16.9311	0.41185
4.858	16.7808	0.4081
4.868	16.6298	0.39983
4.878	16.4803	0.3952
4.888	16.3313	0.38963
4.898	16.1811	0.39081
4.908	16.0306	0.38513
4.918	15.8808	0.38135
4.928	15.7311	0.37988
4.938	15.5805	0.38032
4.948	15.4298	0.37882
4.958	15.2803	0.37736
4.968	15.1319	0.37443
4.978	14.9822	0.37308
4.988	14.8308	0.3626
4.998	14.68	0.35566
5.008	14.5311	0.35355
5.018	14.3819	0.35089
5.028	14.2312	0.3443
5.038	14.0803	0.33532
5.048	13.9306	0.32908
5.058	13.7816	0.32605
5.068	13.6314	0.32134
5.078	13.4806	0.31665
5.088	13.3309	0.31345
5.098	13.1816	0.30649
5.108	13.0308	0.29963
5.118	12.8802	0.29699
5.128	12.7308	0.30098
5.138	12.5816	0.30736
5.148	12.4309	0.30458
5.158	12.2798	0.30109
5.168	12.1302	0.29705
5.178	11.9814	0.2965
5.188	11.8313	0.29103
5.198	11.6805	0.28359
5.208	11.5303	0.28268
5.218	11.3812	0.28159
5.228	11.2312	0.27997
5.238	11.0805	0.27692
5.248	10.9301	0.2761
5.258	10.7808	0.27679
5.268	10.6314	0.28019
5.278	10.4809	0.28228
5.288	10.3308	0.27629
5.298	10.1816	0.27367
5.308	10.0319	0.27175
5.318	9.88109	0.26334
5.328	9.73078	0.25721
5.338	9.5814	0.25088
5.348	9.43203	0.24947
5.358	9.2814	0.24753
5.368	9.13078	0.24388
5.378	8.98109	0.24132
5.388	8.83172	0.23913
5.398	8.6814	0.23649
5.408	8.53047	0.23299
5.418	8.38094	0.23053
5.428	8.23172	0.23013
5.438	8.08094	0.22978
5.448	7.92937	0.22113
5.458	7.77953	0.21456
5.468	7.63109	0.21516
5.478	7.48156	0.21483
5.488	7.33078	0.21177
5.498	7.18016	0.20517
5.508	7.03031	0.20234
5.518	6.88078	0.19793
5.528	6.73031	0.19079
5.538	6.58031	0.18848
5.548	6.43078	0.19093
5.558	6.28078	0.19115
5.568	6.13047	0.18856
5.578	5.98062	0.18354
5.588	5.83125	0.17938
5.598	5.68172	0.18157
5.608	5.53094	0.17617
5.618	5.38031	0.17161
5.628	5.23078	0.16983
5.638	5.08156	0.1647
5.648	4.93125	0.15671
5.658	4.78047	0.15206
5.668	4.63078	0.14889
5.678	4.48172	0.14512
5.688	4.33156	0.14258
5.698	4.18078	0.1438
5.708	4.03094	0.14208
5.718	3.88187	0.14212
5.728	3.73156	0.13898
5.738	3.58031	0.13174
5.748	3.43016	0.12779
5.758	3.28109	0.12681
5.768	3.13109	0.12481
5.778	2.98016	0.11997
5.788	2.83031	0.11801
5.798	2.68141	0.11477
5.808	2.53172	0.11168
5.818	2.38047	0.10509
5.828	2.22984	0.10093
5.838	2.08062	0.10216
5.848	1.93141	0.0998
5.858	1.78047	0.09158
5.868	1.62984	0.08717
5.878	1.48047	0.08796
5.888	1.33156	0.09346
5.898	1.18094	0.1006
5.908	1.03	0.10815
5.918	0.88062	0.11658
5.928	0.73187	0.12522
5.938	0.58172	0.11587
5.948	0.43031	0.08966
5.958	0.27984	0.04656
5.968	0.13094	0.0045
5.978	-0.01859	-0.02666
