# Supplementary material for: Mechanical properties of a biodegradable self-expandable polydioxanone monofilament stent: In vitro force relaxation and its clinical relevance
Source: PLoS One. 2020 Jul 8;15(7):e0235842. doi: 10.1371/journal.pone.0235842 (PMC7343154; doi:10.1371/journal.pone.0235842)
Supplement: S5 File — (ZIP) [file pone.0235842.s005.zip › Shear_Data/BackgroundForceProfile/slopeBackground_Sample17.xlsx]

## Sheet: Specimen_RawData_1
Time	Extension	Force	Extension of linear pulling part	Force of linear pulling part	the slope of the pulling part of the background force profile K~FB
(s)	(mm)	(N)	(mm)	(N)	(N/mm)
0	0.36797	0.00625			0.0182401
0.01	0.37922	0.02261
0.02	0.44594	0.07577
0.03	0.58469	0.20169
0.04	0.76391	0.41144
0.05	0.93687	0.58615
0.06	1.09312	0.68609
0.07	1.25125	0.74951
0.08	1.42219	0.81121
0.09	1.59812	0.84707
0.1	1.76828	0.84438
0.11	1.93062	0.81956
0.12	2.09156	0.80513
0.13	2.25562	0.80587
0.14	2.41984	0.80493
0.15	2.58031	0.80423
0.16	2.73719	0.80839
0.17	2.89453	0.81567
0.18	3.05281	0.82175
0.19	3.20906	0.82234
0.2	3.36281	0.82051
0.21	3.51687	0.82198
0.22	3.67187	0.82589
0.23	3.82562	0.83362
0.24	3.97781	0.84073
0.25	4.13031	0.84554
0.26	4.28359	0.85416
0.27	4.43547	0.86131
0.28	4.58594	0.86356
0.29	4.73719	0.86382
0.3	4.88984	0.86917
0.31	5.04125	0.87318
0.32	5.19141	0.87628
0.33	5.34187	0.87817
0.34	5.49328	0.88046
0.35	5.64422	0.88805
0.36	5.79375	0.89409
0.37	5.94406	0.89902
0.38	6.09547	0.90265
0.39	6.24641	0.90056
0.4	6.39609	0.90019
0.41	6.54547	0.89868
0.42	6.69625	0.89678
0.43	6.84734	0.90307
0.44	6.99719	0.90621
0.45	7.14641	0.90855
0.46	7.29672	0.91414
0.47	7.44766	0.92151
0.48	7.59797	0.92367
0.49	7.74766	0.92867
0.5	7.89765	0.93298
0.51	8.04781	0.94169
0.52	8.19687	0.94723
0.53	8.34578	0.95189
0.54	8.49656	0.95597
0.55	8.64828	0.96013
0.56	8.79828	0.96466
0.57	8.94672	0.96432
0.58	9.09672	0.96421
0.59	9.24781	0.96861
0.6	9.39828	0.96852
0.61	9.5475	0.9728
0.62	9.69703	0.9791
0.63	9.84781	0.98405
0.64	9.99828	0.98704
0.65	10.1478	0.98816	10.1478	0.98816
0.66	10.2975	0.99211	10.2975	0.99211
0.67	10.4483	0.99694	10.4483	0.99694
0.68	10.5988	1.00006	10.5988	1.00006
0.69	10.7484	1.0034	10.7484	1.0034
0.7	10.898	1.00785	10.898	1.00785
0.71	11.0483	1.00988	11.0483	1.00988
0.72	11.1984	1.01111	11.1984	1.01111
0.73	11.348	1.01155	11.348	1.01155
0.74	11.4977	1.01406	11.4977	1.01406
0.75	11.6483	1.01674	11.6483	1.01674
0.76	11.7988	1.02227	11.7988	1.02227
0.77	11.9484	1.02488	11.9484	1.02488
0.78	12.0978	1.02611	12.0978	1.02611
0.79	12.2478	1.03167	12.2478	1.03167
0.8	12.3983	1.03916	12.3983	1.03916
0.81	12.5483	1.04641	12.5483	1.04641
0.82	12.6975	1.05563	12.6975	1.05563
0.83	12.8476	1.06225	12.8476	1.06225
0.84	12.9984	1.06777	12.9984	1.06777
0.85	13.1484	1.06931	13.1484	1.06931
0.86	13.2975	1.07025	13.2975	1.07025
0.87	13.4473	1.06632	13.4473	1.06632
0.88	13.5983	1.07017	13.5983	1.07017
0.89	13.7487	1.07453	13.7487	1.07453
0.9	13.8978	1.07403	13.8978	1.07403
0.91	14.0475	1.07632	14.0475	1.07632
0.92	14.198	1.08325	14.198	1.08325
0.93	14.3481	1.0886	14.3481	1.0886
0.94	14.4977	1.08821	14.4977	1.08821
0.95	14.6475	1.08848	14.6475	1.08848
0.96	14.7981	1.09143	14.7981	1.09143
0.97	14.9484	1.09191	14.9484	1.09191
0.98	15.0978	1.09767	15.0978	1.09767
0.99	15.2475	1.1029	15.2475	1.1029
1	15.3986	1.10872	15.3986	1.10872
1.01	15.5489	1.10969	15.5489	1.10969
1.02	15.698	1.10409	15.698	1.10409
1.03	15.8464	1.10364	15.8464	1.10364
1.04	15.9967	1.10734	15.9967	1.10734
1.05	16.1481	1.10723	16.1481	1.10723
1.06	16.2986	1.10898	16.2986	1.10898
1.07	16.4476	1.11252	16.4476	1.11252
1.08	16.5975	1.11526	16.5975	1.11526
1.09	16.7481	1.12038	16.7481	1.12038
1.1	16.8984	1.12525	16.8984	1.12525
1.11	17.0477	1.13386	17.0477	1.13386
1.12	17.1975	1.1363	17.1975	1.1363
1.13	17.3483	1.13993	17.3483	1.13993
1.14	17.4984	1.14329	17.4984	1.14329
1.15	17.6475	1.14648	17.6475	1.14648
1.16	17.7972	1.14869	17.7972	1.14869
1.17	17.9483	1.15163	17.9483	1.15163
1.18	18.0987	1.15443	18.0987	1.15443
1.19	18.248	1.15452	18.248	1.15452
1.2	18.3973	1.15092	18.3973	1.15092
1.21	18.5481	1.15735	18.5481	1.15735
1.22	18.6986	1.16491	18.6986	1.16491
1.23	18.8478	1.16908	18.8478	1.16908
1.24	18.9967	1.16935	18.9967	1.16935
1.25	19.1473	1.17431	19.1473	1.17431
1.26	19.2984	1.17889	19.2984	1.17889
1.27	19.4481	1.1826	19.4481	1.1826
1.28	19.5972	1.18713	19.5972	1.18713
1.29	19.7477	1.19274	19.7477	1.19274
1.3	19.8984	1.19632	19.8984	1.19632
1.31	20.048	1.19691	20.048	1.19691
1.32	20.197	1.19319	20.197	1.19319
1.33	20.3475	1.19518	20.3475	1.19518
1.34	20.4986	1.19531	20.4986	1.19531
1.35	20.6487	1.19655	20.6487	1.19655
1.36	20.7977	1.20286	20.7977	1.20286
1.37	20.9473	1.21023	20.9473	1.21023
1.38	21.0984	1.21494	21.0984	1.21494
1.39	21.2489	1.21861	21.2489	1.21861
1.4	21.3983	1.22128	21.3983	1.22128
1.41	21.5478	1.21712	21.5478	1.21712
1.42	21.6986	1.21637	21.6986	1.21637
1.43	21.8491	1.22102	21.8491	1.22102
1.44	21.9978	1.21932	21.9978	1.21932
1.45	22.1472	1.22121	22.1472	1.22121
1.46	22.2984	1.22728	22.2984	1.22728
1.47	22.4492	1.22763	22.4492	1.22763
1.48	22.598	1.22591	22.598	1.22591
1.49	22.7467	1.22493	22.7467	1.22493
1.5	22.898	1.22866	22.898	1.22866
1.51	23.0495	1.2388	23.0495	1.2388
1.52	23.1988	1.24209	23.1988	1.24209
1.53	23.3467	1.24405	23.3467	1.24405
1.54	23.4964	1.23754	23.4964	1.23754
1.55	23.6473	1.23978	23.6473	1.23978
1.56	23.798	1.24336	23.798	1.24336
1.57	23.9475	1.24741	23.9475	1.24741
1.58	24.0975	1.24891	24.0975	1.24891
1.59	24.2481	1.25049	24.2481	1.25049
1.6	24.398	1.25733	24.398	1.25733
1.61	24.5472	1.26335	24.5472	1.26335
1.62	24.6973	1.26444	24.6973	1.26444
1.63	24.8484	1.26726	24.8484	1.26726
1.64	24.9986	1.27086	24.9986	1.27086
1.65	25.1475	1.27499	25.1475	1.27499
1.66	25.297	1.27649	25.297	1.27649
1.67	25.4481	1.28409	25.4481	1.28409
1.68	25.5989	1.28985	25.5989	1.28985
1.69	25.7481	1.29065	25.7481	1.29065
1.7	25.8973	1.29306	25.8973	1.29306
1.71	26.0481	1.29597	26.0481	1.29597
1.72	26.1991	1.29805	26.1991	1.29805
1.73	26.3483	1.29737	26.3483	1.29737
1.74	26.4972	1.28912	26.4972	1.28912
1.75	26.6475	1.28911	26.6475	1.28911
1.76	26.7987	1.29836	26.7987	1.29836
1.77	26.9486	1.30305	26.9486	1.30305
1.78	27.0973	1.30895	27.0973	1.30895
1.79	27.2477	1.31531	27.2477	1.31531
1.8	27.3987	1.32351	27.3987	1.32351
1.81	27.5483	1.32611	27.5483	1.32611
1.82	27.6966	1.32602	27.6966	1.32602
1.83	27.8469	1.32835	27.8469	1.32835
1.84	27.9986	1.3293	27.9986	1.3293
1.85	28.1491	1.32596	28.1491	1.32596
1.86	28.2975	1.32334	28.2975	1.32334
1.87	28.447	1.32697	28.447	1.32697
1.88	28.5981	1.33547	28.5981	1.33547
1.89	28.7488	1.3416	28.7488	1.3416
1.9	28.898	1.34277	28.898	1.34277
1.91	29.0473	1.34674	29.0473	1.34674
1.92	29.198	1.34725	29.198	1.34725
1.93	29.3489	1.34921	29.3489	1.34921
1.94	29.4981	1.35223	29.4981	1.35223
1.95	29.647	1.35224	29.647	1.35224
1.96	29.7977	1.35933	29.7977	1.35933
1.97	29.9489	1.36658	29.9489	1.36658
1.98	30.0986	1.36811
1.99	30.2473	1.36791
2	30.3975	1.36855
2.01	30.5486	1.37105
2.02	30.6991	1.37378
2.03	30.848	1.37807
2.04	30.9973	1.37963
2.05	31.1476	1.38116
2.06	31.2977	1.38832
2.07	31.4472	1.38914
2.08	31.5977	1.39194
2.09	31.7486	1.39328
2.1	31.8986	1.39049
2.11	32.0475	1.39394
2.12	32.1972	1.39779
2.13	32.3483	1.40117
2.14	32.4987	1.4033
2.15	32.6476	1.40474
2.16	32.797	1.40806
2.17	32.9477	1.41678
2.18	33.0986	1.42311
2.19	33.2478	1.42499
2.2	33.397	1.42803
2.21	33.5478	1.434
2.22	33.6987	1.43837
2.23	33.8484	1.44217
2.24	33.9972	1.44104
2.25	34.147	1.44274
2.26	34.298	1.44991
2.27	34.448	1.45736
2.28	34.5973	1.45613
2.29	34.7475	1.45641
2.3	34.8981	1.46256
2.31	35.0483	1.46992
2.32	35.1972	1.4702
2.33	35.3469	1.46899
2.34	35.4978	1.47005
2.35	35.6484	1.47195
2.36	35.7976	1.47354
2.37	35.9475	1.47256
2.38	36.0983	1.47325
2.39	36.2486	1.47688
2.4	36.398	1.47337
2.41	36.5478	1.47186
2.42	36.6986	1.47874
2.43	36.8491	1.48628
2.44	36.9986	1.48279
2.45	37.148	1.47956
2.46	37.2981	1.47795
2.47	37.4486	1.47992
2.48	37.5983	1.48487
2.49	37.7478	1.48424
2.5	37.898	1.48118
2.51	38.0484	1.48399
2.52	38.1983	1.47894
2.53	38.348	1.47618
2.54	38.4983	1.47653
2.55	38.6484	1.47871
2.56	38.7976	1.48227
2.57	38.9464	1.49102
2.58	39.0969	1.50062
2.59	39.2484	1.51036
2.6	39.3987	1.51729
2.61	39.5475	1.5174
2.62	39.697	1.51617
2.63	39.848	1.51605
2.64	39.9984	1.51501
2.65	40.1478	1.52051
2.66	40.2972	1.52423
2.67	40.4478	1.52753
2.68	40.5984	1.53076
2.69	40.7478	1.53309
2.7	40.8972	1.53127
2.71	41.048	1.53592
2.72	41.1987	1.54085
2.73	41.3486	1.54458
2.74	41.4978	1.5431
2.75	41.6481	1.54337
2.76	41.7984	1.54539
2.77	41.9483	1.55077
2.78	42.0975	1.55441
2.79	42.248	1.55496
2.8	42.3986	1.55991
2.81	42.5483	1.56404
2.82	42.6973	1.56312
2.83	42.8472	1.56419
2.84	42.9977	1.5693
2.85	43.1478	1.57352
2.86	43.2973	1.57716
2.87	43.4473	1.58213
2.88	43.5981	1.59044
2.89	43.7483	1.59241
2.9	43.8973	1.59289
2.91	44.0469	1.59422
2.92	44.1978	1.59694
2.93	44.3486	1.59691
2.94	44.4978	1.59403
2.95	44.6475	1.59271
2.96	44.7981	1.59717
2.97	44.9484	1.59619
2.974	45.0081	1.59779
2.976	45.038	1.59823
2.978	45.0678	1.59914
2.988	45.1905	1.59441
2.998	45.2287	1.52473
3.008	45.1742	1.40238
3.018	45.0341	1.23567
3.028	44.8169	1.04332
3.038	44.5753	0.8892
3.048	44.3661	0.85174
3.058	44.1858	0.89511
3.068	44.0014	0.93034
3.078	43.8016	0.92318
3.088	43.6013	0.90575
3.098	43.4161	0.91301
3.108	43.2426	0.93193
3.118	43.0684	0.93396
3.128	42.8909	0.91773
3.138	42.717	0.90149
3.148	42.5497	0.90452
3.158	42.3858	0.90556
3.168	42.2219	0.89891
3.178	42.0591	0.894
3.188	41.8981	0.89067
3.198	41.7386	0.88705
3.208	41.5808	0.88207
3.218	41.4242	0.87902
3.228	41.2684	0.88159
3.238	41.1128	0.8849
3.248	40.9581	0.88089
3.258	40.805	0.87469
3.268	40.6519	0.87094
3.278	40.4981	0.86622
3.288	40.3448	0.8607
3.298	40.1933	0.85829
3.308	40.0419	0.85929
3.318	39.8895	0.86319
3.328	39.7375	0.86185
3.338	39.5867	0.85727
3.348	39.4362	0.85344
3.358	39.2847	0.84933
3.368	39.1334	0.84556
3.378	38.9834	0.84862
3.388	38.8334	0.85675
3.398	38.6816	0.86132
3.408	38.5297	0.86086
3.418	38.3798	0.85942
3.428	38.2312	0.85553
3.438	38.0814	0.84033
3.448	37.93	0.81995
3.458	37.7787	0.80223
3.468	37.6291	0.78842
3.478	37.4792	0.7781
3.488	37.3286	0.77415
3.498	37.1783	0.77458
3.508	37.0284	0.77597
3.518	36.8784	0.77457
3.528	36.7281	0.77661
3.538	36.578	0.78011
3.548	36.4286	0.7808
3.558	36.2789	0.77827
3.568	36.128	0.77385
3.578	35.9775	0.77126
3.588	35.8283	0.77014
3.598	35.6791	0.77088
3.608	35.5284	0.76774
3.618	35.3778	0.76315
3.628	35.2283	0.75544
3.638	35.0787	0.74965
3.648	34.9281	0.73935
3.658	34.7777	0.73355
3.668	34.6283	0.73204
3.678	34.4792	0.73625
3.688	34.3289	0.7394
3.698	34.1778	0.73836
3.708	34.0278	0.73692
3.718	33.8786	0.73536
3.728	33.7284	0.7289
3.738	33.5775	0.71818
3.748	33.4276	0.71061
3.758	33.2787	0.71131
3.768	33.1287	0.71224
3.778	32.9773	0.70864
3.788	32.8269	0.70683
3.798	32.678	0.70958
3.808	32.5284	0.71026
3.818	32.3772	0.70482
3.828	32.2266	0.69892
3.838	32.0776	0.69997
3.848	31.9284	0.70105
3.858	31.7775	0.69788
3.868	31.6267	0.69525
3.878	31.4777	0.698
3.888	31.3287	0.70311
3.898	31.178	0.70004
3.908	31.0267	0.68686
3.918	30.8769	0.68258
3.928	30.7281	0.68218
3.938	30.5784	0.67868
3.948	30.4281	0.67351
3.958	30.2783	0.67004
3.968	30.1288	0.66699
3.978	29.9781	0.66204
3.988	29.8275	0.65682
3.998	29.6778	0.65827
4.008	29.5287	0.65864
4.018	29.3786	0.65577
4.028	29.2275	0.64929
4.038	29.0778	0.64409
4.048	28.9289	0.64274
4.058	28.7792	0.63631
4.068	28.6281	0.63267
4.078	28.4773	0.62791
4.088	28.328	0.62879
4.098	28.1786	0.63064
4.108	28.028	0.63012
4.118	27.8772	0.62766
4.128	27.7277	0.62487
4.138	27.5786	0.62209
4.148	27.4278	0.61815
4.158	27.2767	0.61531
4.168	27.1275	0.61133
4.178	26.9789	0.60988
4.188	26.8284	0.60765
4.198	26.677	0.60463
4.208	26.527	0.60287
4.218	26.3781	0.60627
4.228	26.2281	0.60653
4.238	26.077	0.60011
4.248	25.9272	0.59419
4.258	25.7787	0.59204
4.268	25.6292	0.58762
4.278	25.478	0.58017
4.288	25.3273	0.57335
4.298	25.1783	0.57126
4.308	25.0287	0.57324
4.318	24.8778	0.57027
4.328	24.7272	0.56621
4.338	24.578	0.56349
4.348	24.4289	0.56029
4.358	24.2783	0.55604
4.368	24.1275	0.54995
4.378	23.978	0.549
4.388	23.8291	0.55112
4.398	23.6786	0.55121
4.408	23.5273	0.54598
4.418	23.3772	0.54279
4.428	23.2277	0.54293
4.438	23.0776	0.53905
4.448	22.9272	0.53225
4.458	22.7778	0.52632
4.468	22.6291	0.52476
4.478	22.4784	0.52072
4.488	22.3267	0.52059
4.498	22.1766	0.51941
4.508	22.0281	0.52
4.518	21.8786	0.51787
4.528	21.7272	0.51373
4.538	21.5763	0.50454
4.548	21.4276	0.50171
4.558	21.2789	0.50158
4.568	21.1281	0.49433
4.578	20.9775	0.48883
4.588	20.828	0.48827
4.598	20.6784	0.4909
4.608	20.528	0.49035
4.618	20.3775	0.48298
4.628	20.228	0.47693
4.638	20.0787	0.47316
4.648	19.9284	0.46949
4.658	19.7777	0.46172
4.668	19.628	0.45664
4.678	19.4791	0.45784
4.688	19.3292	0.45398
4.698	19.1781	0.45045
4.708	19.0278	0.45275
4.718	18.8786	0.45354
4.728	18.7286	0.45173
4.738	18.5773	0.44482
4.748	18.427	0.43923
4.758	18.2781	0.43904
4.768	18.1289	0.43498
4.778	17.978	0.4256
4.788	17.8273	0.41768
4.798	17.678	0.42013
4.808	17.5286	0.42339
4.818	17.3776	0.41842
4.828	17.2267	0.40921
4.838	17.0773	0.40799
4.848	16.9281	0.40631
4.858	16.7777	0.40155
4.868	16.6269	0.39648
4.878	16.4772	0.38959
4.888	16.328	0.38284
4.898	16.1781	0.38217
4.908	16.0277	0.38387
4.918	15.8776	0.37886
4.928	15.728	0.37298
4.938	15.5775	0.36538
4.948	15.4267	0.36008
4.958	15.2773	0.35923
4.968	15.1289	0.35722
4.978	14.9792	0.35592
4.988	14.8278	0.34609
4.998	14.677	0.34234
5.008	14.5281	0.34157
5.018	14.3789	0.34285
5.028	14.2283	0.33874
5.038	14.0775	0.33314
5.048	13.9276	0.32972
5.058	13.7788	0.32937
5.068	13.6284	0.3217
5.078	13.4777	0.31588
5.088	13.328	0.31342
5.098	13.1786	0.3103
5.108	13.0278	0.30682
5.118	12.8772	0.30303
5.128	12.7278	0.30187
5.138	12.5786	0.30042
5.148	12.4278	0.29774
5.158	12.2769	0.29157
5.168	12.1272	0.28712
5.178	11.9784	0.29052
5.188	11.8283	0.29378
5.198	11.6775	0.28906
5.208	11.5273	0.28198
5.218	11.3781	0.27632
5.228	11.2283	0.27368
5.238	11.0775	0.26443
5.248	10.9273	0.25915
5.258	10.7778	0.26092
5.268	10.6283	0.26475
5.278	10.478	0.26472
5.288	10.328	0.26451
5.298	10.1784	0.26218
5.308	10.0288	0.26147
5.318	9.87828	0.25856
5.328	9.72781	0.25542
5.338	9.57844	0.25361
5.348	9.4289	0.25101
5.358	9.27828	0.2461
5.368	9.12781	0.23961
5.378	8.97828	0.23623
5.388	8.8289	0.23622
5.398	8.67812	0.23181
5.408	8.5275	0.22632
5.418	8.37797	0.22225
5.428	8.2289	0.22174
5.438	8.07812	0.21483
5.448	7.9264	0.20951
5.458	7.77656	0.20867
5.468	7.62797	0.21232
5.478	7.47859	0.21225
5.488	7.32781	0.20582
5.498	7.17719	0.20262
5.508	7.0275	0.20021
5.518	6.87766	0.19367
5.528	6.72719	0.18593
5.538	6.57719	0.18012
5.548	6.42781	0.17681
5.558	6.27781	0.17684
5.568	6.1275	0.17464
5.578	5.97766	0.17529
5.588	5.82828	0.1759
5.598	5.67859	0.17364
5.608	5.52797	0.16731
5.618	5.37734	0.16362
5.628	5.22812	0.16305
5.638	5.07859	0.15985
5.648	4.92797	0.15456
5.658	4.77734	0.14896
5.668	4.62797	0.14381
5.678	4.47891	0.14112
5.688	4.32859	0.13618
5.698	4.17766	0.13044
5.708	4.02797	0.13078
5.718	3.87875	0.13324
5.728	3.72844	0.13132
5.738	3.57734	0.12613
5.748	3.42719	0.12344
5.758	3.27797	0.1221
5.768	3.12812	0.11919
5.778	2.97719	0.11306
5.788	2.82734	0.10893
5.798	2.67828	0.11013
5.808	2.52859	0.11094
5.818	2.3775	0.10457
5.828	2.22687	0.09936
5.838	2.07766	0.09932
5.848	1.92828	0.09855
5.858	1.77766	0.09373
5.868	1.62672	0.08891
5.878	1.4775	0.09017
5.888	1.32859	0.09579
5.898	1.17812	0.10099
5.908	1.02719	0.10496
5.918	0.87766	0.11309
5.928	0.72875	0.12132
5.938	0.57875	0.11797
5.948	0.42734	0.09373
5.958	0.27687	0.04854
5.968	0.12781	0.00498
5.978	-0.02156	-0.03006
