# Supplementary material for: Mechanical properties of a biodegradable self-expandable polydioxanone monofilament stent: In vitro force relaxation and its clinical relevance
Source: PLoS One. 2020 Jul 8;15(7):e0235842. doi: 10.1371/journal.pone.0235842 (PMC7343154; doi:10.1371/journal.pone.0235842)
Supplement: S5 File — (ZIP) [file pone.0235842.s005.zip › Shear_Data/BackgroundForceProfile/slopeBackground_Sample18.xlsx]

## Sheet: Specimen_RawData_1
Time	Extension	Force	Extension of linear pulling part	Force of linear pulling part	the slope of the pulling part of the background force profile K~FB
(s)	(mm)	(N)	(mm)	(N)	(N/mm)
0	0.3725	0.00972			0.0181004
0.01	0.38375	0.0206
0.02	0.45109	0.07488
0.03	0.59047	0.2058
0.04	0.76984	0.42311
0.05	0.9425	0.59871
0.06	1.09875	0.69481
0.07	1.25703	0.75696
0.08	1.42766	0.81554
0.09	1.60359	0.85032
0.1	1.77359	0.84792
0.11	1.93578	0.8237
0.12	2.09672	0.80418
0.13	2.26062	0.80134
0.14	2.42484	0.80277
0.15	2.58516	0.79832
0.16	2.74187	0.79268
0.17	2.89937	0.79771
0.18	3.0575	0.80664
0.19	3.21391	0.81405
0.2	3.3675	0.82143
0.21	3.52156	0.82408
0.22	3.67656	0.83068
0.23	3.83031	0.83638
0.24	3.98234	0.83829
0.25	4.135	0.84281
0.26	4.28812	0.84542
0.27	4.44016	0.8447
0.28	4.59047	0.84354
0.29	4.74172	0.84961
0.3	4.89437	0.85955
0.31	5.04578	0.86442
0.32	5.19578	0.86702
0.33	5.34641	0.86908
0.34	5.49797	0.87304
0.35	5.64875	0.87405
0.36	5.79844	0.87309
0.37	5.94875	0.8785
0.38	6.10016	0.89002
0.39	6.25094	0.89902
0.4	6.40062	0.9018
0.41	6.55016	0.90173
0.42	6.70078	0.90406
0.43	6.85172	0.91068
0.44	7.00172	0.91761
0.45	7.15094	0.9175
0.46	7.30125	0.91251
0.47	7.45203	0.91321
0.48	7.60234	0.91444
0.49	7.75203	0.91619
0.5	7.90203	0.92189
0.51	8.05219	0.93006
0.52	8.20125	0.93755
0.53	8.35031	0.94692
0.54	8.50125	0.95124
0.55	8.65297	0.95434
0.56	8.80281	0.95557
0.57	8.95125	0.95363
0.58	9.10109	0.95766
0.59	9.25234	0.96996
0.6	9.40281	0.97542
0.61	9.55187	0.97869
0.62	9.70156	0.97832
0.63	9.85234	0.97768
0.64	10.0028	0.98001	10.0028	0.98001
0.65	10.1523	0.98525	10.1523	0.98525
0.66	10.3022	0.98781	10.3022	0.98781
0.67	10.4528	0.99175	10.4528	0.99175
0.68	10.6033	0.99661	10.6033	0.99661
0.69	10.7528	0.99881	10.7528	0.99881
0.7	10.9023	1.00093	10.9023	1.00093
0.71	11.0528	1.00452	11.0528	1.00452
0.72	11.203	1.00371	11.203	1.00371
0.73	11.3523	1.00451	11.3523	1.00451
0.74	11.502	1.00665	11.502	1.00665
0.75	11.6526	1.01198	11.6526	1.01198
0.76	11.8033	1.01472	11.8033	1.01472
0.77	11.953	1.02043	11.953	1.02043
0.78	12.1022	1.02438	12.1022	1.02438
0.79	12.2522	1.03032	12.2522	1.03032
0.8	12.4026	1.03991	12.4026	1.03991
0.81	12.5526	1.04521	12.5526	1.04521
0.82	12.702	1.04914	12.702	1.04914
0.83	12.8522	1.05455	12.8522	1.05455
0.84	13.003	1.05954	13.003	1.05954
0.85	13.153	1.06545	13.153	1.06545
0.86	13.3019	1.06876	13.3019	1.06876
0.87	13.4517	1.06772	13.4517	1.06772
0.88	13.603	1.07071	13.603	1.07071
0.89	13.7533	1.06981	13.7533	1.06981
0.9	13.9022	1.06806	13.9022	1.06806
0.91	14.0519	1.07073	14.0519	1.07073
0.92	14.2025	1.07674	14.2025	1.07674
0.93	14.3527	1.08214	14.3527	1.08214
0.94	14.5022	1.08998	14.5022	1.08998
0.95	14.652	1.09395	14.652	1.09395
0.96	14.8028	1.09295	14.8028	1.09295
0.97	14.953	1.0936	14.953	1.0936
0.98	15.1023	1.0979	15.1023	1.0979
0.99	15.252	1.09729	15.252	1.09729
1	15.4031	1.10033	15.4031	1.10033
1.01	15.5536	1.09936	15.5536	1.09936
1.02	15.7023	1.09591	15.7023	1.09591
1.03	15.8509	1.09608	15.8509	1.09608
1.04	16.0012	1.10137	16.0012	1.10137
1.05	16.1527	1.10617	16.1527	1.10617
1.06	16.3031	1.10498	16.3031	1.10498
1.07	16.4522	1.1049	16.4522	1.1049
1.08	16.602	1.10399	16.602	1.10399
1.09	16.7526	1.11125	16.7526	1.11125
1.1	16.903	1.12007	16.903	1.12007
1.11	17.0522	1.12498	17.0522	1.12498
1.12	17.202	1.12947	17.202	1.12947
1.13	17.3527	1.13558	17.3527	1.13558
1.14	17.503	1.13644	17.503	1.13644
1.15	17.652	1.13379	17.652	1.13379
1.16	17.8016	1.13208	17.8016	1.13208
1.17	17.9526	1.13361	17.9526	1.13361
1.18	18.1031	1.13737	18.1031	1.13737
1.19	18.2523	1.14158	18.2523	1.14158
1.2	18.4019	1.13842	18.4019	1.13842
1.21	18.5528	1.14417	18.5528	1.14417
1.22	18.7031	1.15531	18.7031	1.15531
1.23	18.852	1.16546	18.852	1.16546
1.24	19.0012	1.17474	19.0012	1.17474
1.25	19.1522	1.1808	19.1522	1.1808
1.26	19.3031	1.18299	19.3031	1.18299
1.27	19.4525	1.1845	19.4525	1.1845
1.28	19.6016	1.18402	19.6016	1.18402
1.29	19.7523	1.18291	19.7523	1.18291
1.3	19.903	1.1835	19.903	1.1835
1.31	20.0525	1.18719	20.0525	1.18719
1.32	20.2014	1.18946	20.2014	1.18946
1.33	20.352	1.19435	20.352	1.19435
1.34	20.5031	1.20127	20.5031	1.20127
1.35	20.6531	1.20414	20.6531	1.20414
1.36	20.802	1.2003	20.802	1.2003
1.37	20.9519	1.19619	20.9519	1.19619
1.38	21.103	1.19592	21.103	1.19592
1.39	21.2534	1.20058	21.2534	1.20058
1.4	21.4027	1.20242	21.4027	1.20242
1.41	21.5522	1.20288	21.5522	1.20288
1.42	21.7031	1.20829	21.7031	1.20829
1.43	21.8536	1.20985	21.8536	1.20985
1.44	22.0023	1.21012	22.0023	1.21012
1.45	22.1516	1.21318	22.1516	1.21318
1.46	22.303	1.21789	22.303	1.21789
1.47	22.4537	1.22595	22.4537	1.22595
1.48	22.6025	1.22703	22.6025	1.22703
1.49	22.7512	1.22907	22.7512	1.22907
1.5	22.9023	1.22912	22.9023	1.22912
1.51	23.0541	1.23279	23.0541	1.23279
1.52	23.2033	1.23295	23.2033	1.23295
1.53	23.3513	1.23267	23.3513	1.23267
1.54	23.5009	1.23695	23.5009	1.23695
1.55	23.652	1.24042	23.652	1.24042
1.56	23.8025	1.2435	23.8025	1.2435
1.57	23.9519	1.24377	23.9519	1.24377
1.58	24.102	1.24632	24.102	1.24632
1.59	24.2525	1.24953	24.2525	1.24953
1.6	24.4025	1.25122	24.4025	1.25122
1.61	24.5516	1.25273	24.5516	1.25273
1.62	24.7017	1.25376	24.7017	1.25376
1.63	24.853	1.25987	24.853	1.25987
1.64	25.0031	1.26421	25.0031	1.26421
1.65	25.152	1.26917	25.152	1.26917
1.66	25.3016	1.26781	25.3016	1.26781
1.67	25.4526	1.27024	25.4526	1.27024
1.68	25.6033	1.27398	25.6033	1.27398
1.69	25.7523	1.27532	25.7523	1.27532
1.7	25.9017	1.2784	25.9017	1.2784
1.71	26.0526	1.28229	26.0526	1.28229
1.72	26.2036	1.28454	26.2036	1.28454
1.73	26.3528	1.2869	26.3528	1.2869
1.74	26.5016	1.28587	26.5016	1.28587
1.75	26.6522	1.28632	26.6522	1.28632
1.76	26.8033	1.28876	26.8033	1.28876
1.77	26.9531	1.28781	26.9531	1.28781
1.78	27.102	1.29125	27.102	1.29125
1.79	27.2522	1.30025	27.2522	1.30025
1.8	27.4034	1.30882	27.4034	1.30882
1.81	27.5526	1.31312	27.5526	1.31312
1.82	27.7011	1.3156	27.7011	1.3156
1.83	27.8516	1.31916	27.8516	1.31916
1.84	28.0031	1.32479	28.0031	1.32479
1.85	28.1534	1.32424	28.1534	1.32424
1.86	28.302	1.32233	28.302	1.32233
1.87	28.4516	1.32369	28.4516	1.32369
1.88	28.6027	1.33438	28.6027	1.33438
1.89	28.7533	1.3406	28.7533	1.3406
1.9	28.9025	1.34555	28.9025	1.34555
1.91	29.052	1.3474	29.052	1.3474
1.92	29.2026	1.34736	29.2026	1.34736
1.93	29.3534	1.3469	29.3534	1.3469
1.94	29.5026	1.34921	29.5026	1.34921
1.95	29.6516	1.3473	29.6516	1.3473
1.96	29.8022	1.34699	29.8022	1.34699
1.97	29.9534	1.35174	29.9534	1.35174
1.98	30.103	1.3558
1.99	30.2519	1.35935
2	30.4019	1.36786
2.01	30.5533	1.37311
2.02	30.7036	1.37902
2.03	30.8523	1.37952
2.04	31.0019	1.37512
2.05	31.1522	1.37952
2.06	31.302	1.38349
2.07	31.4516	1.38165
2.08	31.6022	1.38171
2.09	31.7533	1.38518
2.1	31.9031	1.38992
2.11	32.0517	1.39535
2.12	32.2015	1.39749
2.13	32.3528	1.39935
2.14	32.5033	1.39939
2.15	32.6522	1.40149
2.16	32.8014	1.40156
2.17	32.9522	1.40875
2.18	33.1031	1.42146
2.19	33.2525	1.42725
2.2	33.4016	1.43152
2.21	33.5522	1.43514
2.22	33.7033	1.43592
2.23	33.853	1.43463
2.24	34.0017	1.43283
2.25	34.1517	1.43746
2.26	34.3025	1.43802
2.27	34.4526	1.43998
2.28	34.6019	1.44228
2.29	34.7519	1.4471
2.3	34.9027	1.45488
2.31	35.0528	1.45774
2.32	35.2016	1.45422
2.33	35.3514	1.45232
2.34	35.5023	1.45295
2.35	35.653	1.45645
2.36	35.8023	1.45541
2.37	35.952	1.4574
2.38	36.1028	1.46263
2.39	36.2531	1.46805
2.4	36.4025	1.46841
2.41	36.5523	1.46949
2.42	36.7031	1.47148
2.43	36.8534	1.47187
2.44	37.0031	1.47491
2.45	37.1523	1.47818
2.46	37.3026	1.47818
2.47	37.4531	1.48168
2.48	37.603	1.48501
2.49	37.7523	1.48366
2.5	37.9025	1.48024
2.51	38.053	1.47672
2.52	38.2028	1.46689
2.53	38.3525	1.46074
2.54	38.5028	1.46388
2.55	38.653	1.47356
2.56	38.802	1.48087
2.57	38.9508	1.48728
2.58	39.1014	1.49522
2.59	39.2528	1.50369
2.6	39.4031	1.50738
2.61	39.552	1.50425
2.62	39.7015	1.49952
2.63	39.8523	1.50059
2.64	40.003	1.50391
2.65	40.1522	1.50713
2.66	40.3017	1.50683
2.67	40.4523	1.50975
2.68	40.6028	1.5163
2.69	40.7522	1.52265
2.7	40.9017	1.52666
2.71	41.0525	1.53174
2.72	41.2031	1.53849
2.73	41.3528	1.54273
2.74	41.5023	1.54441
2.75	41.6527	1.54758
2.76	41.803	1.54969
2.77	41.9526	1.55064
2.78	42.102	1.55602
2.79	42.2523	1.55803
2.8	42.403	1.56241
2.81	42.5526	1.56047
2.82	42.7017	1.56022
2.83	42.8517	1.56561
2.84	43.0022	1.56971
2.85	43.1523	1.56895
2.86	43.3016	1.5673
2.87	43.4519	1.56784
2.88	43.6026	1.57219
2.89	43.7528	1.57644
2.9	43.9017	1.58114
2.91	44.0514	1.58371
2.92	44.2025	1.58982
2.93	44.3531	1.5918
2.94	44.5023	1.58641
2.95	44.6519	1.58611
2.96	44.8026	1.5888
2.97	44.9528	1.58365
2.974	45.0127	1.58206
2.976	45.0425	1.58191
2.978	45.0723	1.58186
2.988	45.195	1.57509
2.998	45.2334	1.50755
3.008	45.1789	1.38654
3.018	45.0388	1.21888
3.028	44.8214	1.03206
3.038	44.5798	0.88736
3.048	44.3705	0.85118
3.058	44.1903	0.89375
3.068	44.0059	0.92975
3.078	43.8059	0.92235
3.088	43.6058	0.90306
3.098	43.4205	0.90811
3.108	43.247	0.92627
3.118	43.073	0.92787
3.128	42.8955	0.9126
3.138	42.7216	0.90051
3.148	42.554	0.90246
3.158	42.3901	0.90499
3.168	42.2264	0.89581
3.178	42.0636	0.88512
3.188	41.9027	0.88044
3.198	41.7431	0.87839
3.208	41.5851	0.87581
3.218	41.4286	0.87301
3.228	41.273	0.87324
3.238	41.1173	0.86855
3.248	40.9628	0.86077
3.258	40.8095	0.85756
3.268	40.6564	0.86135
3.278	40.5027	0.86467
3.288	40.3494	0.86314
3.298	40.1978	0.85971
3.308	40.0464	0.85842
3.318	39.8941	0.85593
3.328	39.742	0.85551
3.338	39.5912	0.85451
3.348	39.4406	0.85364
3.358	39.2894	0.85396
3.368	39.138	0.8519
3.378	38.988	0.84898
3.388	38.8378	0.85257
3.398	38.6861	0.85579
3.408	38.5342	0.85584
3.418	38.3844	0.85009
3.428	38.2356	0.84515
3.438	38.0858	0.83422
3.448	37.9342	0.81567
3.458	37.7834	0.79573
3.468	37.6337	0.78382
3.478	37.4838	0.77531
3.488	37.333	0.77244
3.498	37.1828	0.77187
3.508	37.0328	0.77433
3.518	36.8828	0.77614
3.528	36.7326	0.77549
3.538	36.5827	0.77013
3.548	36.4331	0.76921
3.558	36.2834	0.76428
3.568	36.1325	0.76123
3.578	35.982	0.75986
3.588	35.8327	0.76074
3.598	35.6836	0.76233
3.608	35.533	0.75796
3.618	35.3823	0.7505
3.628	35.2326	0.74847
3.638	35.0833	0.75009
3.648	34.9327	0.74675
3.658	34.7822	0.73923
3.668	34.6328	0.73783
3.678	34.4836	0.74028
3.688	34.3333	0.74071
3.698	34.1823	0.73773
3.708	34.0323	0.73504
3.718	33.8831	0.73214
3.728	33.7328	0.72539
3.738	33.582	0.71778
3.748	33.4322	0.70775
3.758	33.2833	0.70431
3.768	33.1331	0.70106
3.778	32.9819	0.69594
3.788	32.8316	0.69473
3.798	32.6825	0.70148
3.808	32.5328	0.70813
3.818	32.3817	0.70828
3.828	32.2311	0.70476
3.838	32.082	0.70477
3.848	31.9328	0.70393
3.858	31.782	0.69473
3.868	31.6312	0.68377
3.878	31.482	0.6836
3.888	31.3331	0.68225
3.898	31.1825	0.67724
3.908	31.0312	0.66873
3.918	30.8813	0.66826
3.928	30.7325	0.66993
3.938	30.583	0.67021
3.948	30.4326	0.66404
3.958	30.2828	0.6596
3.968	30.1333	0.65785
3.978	29.9828	0.65189
3.988	29.832	0.64746
3.998	29.6822	0.64709
4.008	29.5333	0.64855
4.018	29.383	0.6466
4.028	29.2319	0.63993
4.038	29.0823	0.63836
4.048	28.9334	0.64237
4.058	28.7838	0.63755
4.068	28.6325	0.62868
4.078	28.4817	0.6218
4.088	28.3325	0.61982
4.098	28.1834	0.62268
4.108	28.0325	0.6219
4.118	27.8817	0.61554
4.128	27.7322	0.61535
4.138	27.5831	0.61327
4.148	27.4325	0.60674
4.158	27.2812	0.6
4.168	27.132	0.60197
4.178	26.9833	0.60663
4.188	26.833	0.60422
4.198	26.6816	0.59556
4.208	26.5316	0.59103
4.218	26.3827	0.58935
4.228	26.2326	0.59327
4.238	26.0816	0.59095
4.248	25.9317	0.58648
4.258	25.7831	0.58323
4.268	25.6336	0.58063
4.278	25.4823	0.57695
4.288	25.3319	0.57336
4.298	25.1828	0.57378
4.308	25.0333	0.57716
4.318	24.8823	0.57407
4.328	24.7317	0.56844
4.338	24.5823	0.56512
4.348	24.4334	0.56106
4.358	24.2828	0.55468
4.368	24.1319	0.55309
4.378	23.9823	0.5521
4.388	23.8334	0.55238
4.398	23.6831	0.54617
4.408	23.5319	0.53695
4.418	23.3817	0.53253
4.428	23.2322	0.52835
4.438	23.0822	0.52529
4.448	22.9317	0.52015
4.458	22.7823	0.52088
4.468	22.6336	0.52288
4.478	22.483	0.5186
4.488	22.3313	0.51182
4.498	22.1811	0.50902
4.508	22.0327	0.51176
4.518	21.8831	0.50904
4.528	21.7317	0.50022
4.538	21.5808	0.49518
4.548	21.4322	0.4966
4.558	21.2834	0.4992
4.568	21.1327	0.49478
4.578	20.9819	0.49021
4.588	20.8323	0.48829
4.598	20.683	0.48785
4.608	20.5327	0.48291
4.618	20.3819	0.47441
4.628	20.2323	0.47301
4.638	20.0833	0.47406
4.648	19.9328	0.4673
4.658	19.7822	0.4587
4.668	19.6325	0.45553
4.678	19.4834	0.45558
4.688	19.3336	0.45353
4.698	19.1826	0.44672
4.708	19.0323	0.44209
4.718	18.8831	0.44447
4.728	18.7331	0.44768
4.738	18.5819	0.45041
4.748	18.4316	0.44561
4.758	18.2827	0.44026
4.768	18.1334	0.43358
4.778	17.9825	0.4208
4.788	17.8317	0.4077
4.798	17.6825	0.40472
4.808	17.5331	0.40555
4.818	17.3822	0.40302
4.828	17.2311	0.39625
4.838	17.0817	0.3959
4.848	16.9326	0.39676
4.858	16.7823	0.39911
4.868	16.6314	0.3969
4.878	16.4817	0.39116
4.888	16.3325	0.38633
4.898	16.1826	0.38037
4.908	16.032	0.3709
4.918	15.8822	0.36356
4.928	15.7325	0.35678
4.938	15.582	0.35459
4.948	15.4313	0.3528
4.958	15.2819	0.35255
4.968	15.1334	0.35217
4.978	14.9838	0.34782
4.988	14.8323	0.34024
4.998	14.6816	0.33715
5.008	14.5325	0.33806
5.018	14.3834	0.33876
5.028	14.2328	0.33871
5.038	14.082	0.33284
5.048	13.9322	0.32878
5.058	13.7831	0.3241
5.068	13.633	0.32224
5.078	13.4822	0.31561
5.088	13.3325	0.31028
5.098	13.1831	0.30785
5.108	13.0323	0.30481
5.118	12.8816	0.30187
5.128	12.7322	0.30398
5.138	12.5831	0.30274
5.148	12.4325	0.29628
5.158	12.2814	0.28916
5.168	12.1317	0.28555
5.178	11.9828	0.28938
5.188	11.8328	0.289
5.198	11.682	0.28408
5.208	11.532	0.28053
5.218	11.3826	0.27414
5.228	11.2328	0.26928
5.238	11.082	0.26298
5.248	10.9317	0.25747
5.258	10.7823	0.25396
5.268	10.6328	0.25385
5.278	10.4826	0.25824
5.288	10.3323	0.25938
5.298	10.183	0.26083
5.308	10.0334	0.2634
5.318	9.88266	0.26135
5.328	9.73219	0.25396
5.338	9.58281	0.24591
5.348	9.43344	0.24292
5.358	9.28281	0.23427
5.368	9.13234	0.23146
5.378	8.98265	0.23217
5.388	8.83328	0.2315
5.398	8.68265	0.22827
5.408	8.53203	0.2232
5.418	8.3825	0.2191
5.428	8.23328	0.21802
5.438	8.0825	0.21078
5.448	7.93094	0.20453
5.458	7.78109	0.20392
5.468	7.6325	0.20692
5.478	7.48312	0.20807
5.488	7.33234	0.20036
5.498	7.18172	0.19091
5.508	7.03203	0.18609
5.518	6.88234	0.18419
5.528	6.73187	0.18328
5.538	6.58172	0.18136
5.548	6.43219	0.18288
5.558	6.28234	0.18131
5.568	6.13203	0.17891
5.578	5.98219	0.17768
5.588	5.83281	0.17513
5.598	5.68312	0.17506
5.608	5.53234	0.17137
5.618	5.38172	0.16602
5.628	5.23234	0.16303
5.638	5.08312	0.16255
5.648	4.9325	0.15369
5.658	4.78187	0.13904
5.668	4.6325	0.12738
5.678	4.48344	0.12585
5.688	4.33312	0.12297
5.698	4.18203	0.12247
5.708	4.03234	0.12726
5.718	3.88344	0.13052
5.728	3.73312	0.12781
5.738	3.58187	0.12093
5.748	3.43172	0.11235
5.758	3.2825	0.11266
5.768	3.13266	0.11213
5.778	2.98187	0.10961
5.788	2.83172	0.10618
5.798	2.68281	0.10586
5.808	2.53312	0.10203
5.818	2.38203	0.09635
5.828	2.23125	0.09076
5.838	2.08203	0.08971
5.848	1.93281	0.09127
5.858	1.78203	0.09062
5.868	1.63125	0.08936
5.878	1.48203	0.08982
5.888	1.33297	0.09238
5.898	1.1825	0.09951
5.908	1.03172	0.10516
5.918	0.88203	0.11569
5.928	0.73328	0.12512
5.938	0.58328	0.1242
5.948	0.43187	0.10009
5.958	0.28141	0.05135
5.968	0.13219	0.00186
5.978	-0.01719	-0.03644
