# Supplementary material for: Mechanical properties of a biodegradable self-expandable polydioxanone monofilament stent: In vitro force relaxation and its clinical relevance
Source: PLoS One. 2020 Jul 8;15(7):e0235842. doi: 10.1371/journal.pone.0235842 (PMC7343154; doi:10.1371/journal.pone.0235842)
Supplement: S5 File — (ZIP) [file pone.0235842.s005.zip › Shear_Data/BackgroundForceProfile/slopeBackground_Sample19.xlsx]

## Sheet: Specimen_RawData_1
Time	Extension	Force	Extension of linear pulling part	Force of linear pulling part	the slope of the pulling part of the background force profile K~FB
(s)	(mm)	(N)	(mm)	(N)	(N/mm)
0	0.38328	0.01523			0.0182674
0.01	0.39437	0.0282
0.02	0.46141	0.07951
0.03	0.6	0.21128
0.04	0.77828	0.42542
0.05	0.95062	0.60336
0.06	1.10703	0.70195
0.07	1.26562	0.76375
0.08	1.43656	0.82077
0.09	1.61266	0.85292
0.1	1.78266	0.8462
0.11	1.945	0.82354
0.12	2.10609	0.80659
0.13	2.27031	0.80433
0.14	2.43469	0.80679
0.15	2.59484	0.80159
0.16	2.75187	0.80549
0.17	2.90953	0.81571
0.18	3.06797	0.82507
0.19	3.22406	0.83028
0.2	3.37781	0.83386
0.21	3.53219	0.83714
0.22	3.68719	0.84563
0.23	3.84078	0.84927
0.24	3.99297	0.84858
0.25	4.14562	0.8485
0.26	4.29891	0.85334
0.27	4.45062	0.85426
0.28	4.60109	0.85806
0.29	4.75266	0.8635
0.3	4.90516	0.86352
0.31	5.05641	0.86392
0.32	5.20641	0.86788
0.33	5.35719	0.87173
0.34	5.50875	0.88193
0.35	5.65937	0.88716
0.36	5.80906	0.88816
0.37	5.95969	0.8908
0.38	6.11109	0.90013
0.39	6.26172	0.90304
0.4	6.41125	0.90444
0.41	6.56078	0.90718
0.42	6.71156	0.90843
0.43	6.86234	0.91195
0.44	7.01234	0.91773
0.45	7.16187	0.91796
0.46	7.31219	0.9191
0.47	7.46281	0.91984
0.48	7.61312	0.92619
0.49	7.76281	0.9323
0.5	7.91297	0.93213
0.51	8.06312	0.93661
0.52	8.21219	0.94321
0.53	8.36109	0.95261
0.54	8.51219	0.96034
0.55	8.66375	0.96513
0.56	8.81344	0.96824
0.57	8.96203	0.96597
0.58	9.11203	0.97017
0.59	9.26328	0.97936
0.6	9.41375	0.98274
0.61	9.56281	0.98069
0.62	9.7125	0.97926
0.63	9.86328	0.97726
0.64	10.0136	0.97761	10.0136	0.97761
0.65	10.1631	0.98273	10.1631	0.98273
0.66	10.313	0.98372	10.313	0.98372
0.67	10.4636	0.99215	10.4636	0.99215
0.68	10.6142	1.00463	10.6142	1.00463
0.69	10.7636	1.01185	10.7636	1.01185
0.7	10.9131	1.01594	10.9131	1.01594
0.71	11.0634	1.01785	11.0634	1.01785
0.72	11.2139	1.01455	11.2139	1.01455
0.73	11.3633	1.01633	11.3633	1.01633
0.74	11.513	1.01872	11.513	1.01872
0.75	11.6636	1.02303	11.6636	1.02303
0.76	11.8141	1.02706	11.8141	1.02706
0.77	11.9637	1.03501	11.9637	1.03501
0.78	12.1131	1.03744	12.1131	1.03744
0.79	12.2631	1.04566	12.2631	1.04566
0.8	12.4138	1.05389	12.4138	1.05389
0.81	12.5636	1.06077	12.5636	1.06077
0.82	12.7128	1.06672	12.7128	1.06672
0.83	12.8631	1.07058	12.8631	1.07058
0.84	13.0139	1.07413	13.0139	1.07413
0.85	13.1638	1.07385	13.1638	1.07385
0.86	13.3126	1.07463	13.3126	1.07463
0.87	13.4627	1.0755	13.4627	1.0755
0.88	13.6139	1.07794	13.6139	1.07794
0.89	13.7641	1.07809	13.7641	1.07809
0.9	13.913	1.07249	13.913	1.07249
0.91	14.0628	1.07403	14.0628	1.07403
0.92	14.2134	1.0848	14.2134	1.0848
0.93	14.3634	1.09238	14.3634	1.09238
0.94	14.5128	1.0954	14.5128	1.0954
0.95	14.6628	1.09547	14.6628	1.09547
0.96	14.8136	1.09321	14.8136	1.09321
0.97	14.9637	1.09688	14.9637	1.09688
0.98	15.1131	1.10512	15.1131	1.10512
0.99	15.263	1.10919	15.263	1.10919
1	15.4141	1.11273	15.4141	1.11273
1.01	15.5642	1.11431	15.5642	1.11431
1.02	15.7131	1.11105	15.7131	1.11105
1.03	15.8619	1.11112	15.8619	1.11112
1.04	16.0122	1.11313	16.0122	1.11313
1.05	16.1636	1.11428	16.1636	1.11428
1.06	16.3139	1.11624	16.3139	1.11624
1.07	16.4628	1.12108	16.4628	1.12108
1.08	16.6128	1.12401	16.6128	1.12401
1.09	16.7636	1.1281	16.7636	1.1281
1.1	16.9136	1.13333	16.9136	1.13333
1.11	17.0628	1.13668	17.0628	1.13668
1.12	17.2128	1.13726	17.2128	1.13726
1.13	17.3636	1.14168	17.3636	1.14168
1.14	17.5136	1.14522	17.5136	1.14522
1.15	17.6625	1.14692	17.6625	1.14692
1.16	17.8123	1.14752	17.8123	1.14752
1.17	17.9634	1.14988	17.9634	1.14988
1.18	18.1139	1.152	18.1139	1.152
1.19	18.2631	1.14938	18.2631	1.14938
1.2	18.4126	1.1436	18.4126	1.1436
1.21	18.5636	1.14706	18.5636	1.14706
1.22	18.7139	1.15655	18.7139	1.15655
1.23	18.863	1.16699	18.863	1.16699
1.24	19.0122	1.17697	19.0122	1.17697
1.25	19.163	1.1847	19.163	1.1847
1.26	19.3139	1.19128	19.3139	1.19128
1.27	19.4633	1.19197	19.4633	1.19197
1.28	19.6125	1.19004	19.6125	1.19004
1.29	19.7631	1.18479	19.7631	1.18479
1.3	19.9138	1.18588	19.9138	1.18588
1.31	20.0633	1.1912	20.0633	1.1912
1.32	20.2123	1.19346	20.2123	1.19346
1.33	20.363	1.19922	20.363	1.19922
1.34	20.5141	1.20979	20.5141	1.20979
1.35	20.6639	1.21456	20.6639	1.21456
1.36	20.8128	1.21574	20.8128	1.21574
1.37	20.9628	1.21803	20.9628	1.21803
1.38	21.1137	1.22073	21.1137	1.22073
1.39	21.2642	1.22017	21.2642	1.22017
1.4	21.4134	1.21909	21.4134	1.21909
1.41	21.5631	1.21801	21.5631	1.21801
1.42	21.7141	1.2226	21.7141	1.2226
1.43	21.8642	1.22588	21.8642	1.22588
1.44	22.0131	1.22341	22.0131	1.22341
1.45	22.1626	1.22178	22.1626	1.22178
1.46	22.3137	1.22577	22.3137	1.22577
1.47	22.4644	1.23144	22.4644	1.23144
1.48	22.6131	1.23288	22.6131	1.23288
1.49	22.762	1.2314	22.762	1.2314
1.5	22.9133	1.22901	22.9133	1.22901
1.51	23.0648	1.23317	23.0648	1.23317
1.52	23.2141	1.23766	23.2141	1.23766
1.53	23.362	1.23997	23.362	1.23997
1.54	23.5117	1.24421	23.5117	1.24421
1.55	23.6628	1.25126	23.6628	1.25126
1.56	23.8133	1.25557	23.8133	1.25557
1.57	23.9627	1.25369	23.9627	1.25369
1.58	24.1126	1.25532	24.1126	1.25532
1.59	24.2634	1.25672	24.2634	1.25672
1.6	24.4133	1.25888	24.4133	1.25888
1.61	24.5623	1.2604	24.5623	1.2604
1.62	24.7125	1.25953	24.7125	1.25953
1.63	24.8637	1.26996	24.8637	1.26996
1.64	25.0139	1.27506	25.0139	1.27506
1.65	25.1628	1.27638	25.1628	1.27638
1.66	25.3123	1.27837	25.3123	1.27837
1.67	25.4634	1.28672	25.4634	1.28672
1.68	25.6141	1.29372	25.6141	1.29372
1.69	25.7633	1.29615	25.7633	1.29615
1.7	25.9126	1.29935	25.9126	1.29935
1.71	26.0636	1.30541	26.0636	1.30541
1.72	26.2144	1.30473	26.2144	1.30473
1.73	26.3636	1.3018	26.3636	1.3018
1.74	26.5125	1.2967	26.5125	1.2967
1.75	26.663	1.29853	26.663	1.29853
1.76	26.8141	1.30226	26.8141	1.30226
1.77	26.9639	1.30429	26.9639	1.30429
1.78	27.1128	1.30564	27.1128	1.30564
1.79	27.2631	1.31154	27.2631	1.31154
1.8	27.4142	1.31844	27.4142	1.31844
1.81	27.5634	1.32317	27.5634	1.32317
1.82	27.712	1.32559	27.712	1.32559
1.83	27.8623	1.32981	27.8623	1.32981
1.84	28.0139	1.33415	28.0139	1.33415
1.85	28.1642	1.33369	28.1642	1.33369
1.86	28.3128	1.32978	28.3128	1.32978
1.87	28.4625	1.33134	28.4625	1.33134
1.88	28.6134	1.34242	28.6134	1.34242
1.89	28.7639	1.34718	28.7639	1.34718
1.9	28.9133	1.35062	28.9133	1.35062
1.91	29.0628	1.35447	29.0628	1.35447
1.92	29.2133	1.3542	29.2133	1.3542
1.93	29.3641	1.35433	29.3641	1.35433
1.94	29.5134	1.35951	29.5134	1.35951
1.95	29.6623	1.36498	29.6623	1.36498
1.96	29.8131	1.37079	29.8131	1.37079
1.97	29.9641	1.37623	29.9641	1.37623
1.98	30.1136	1.37241
1.99	30.2627	1.37122
2	30.4128	1.37422
2.01	30.5641	1.38249
2.02	30.7144	1.38559
2.03	30.8631	1.38809
2.04	31.0128	1.39199
2.05	31.1631	1.39474
2.06	31.313	1.40121
2.07	31.4625	1.40301
2.08	31.613	1.40308
2.09	31.7641	1.40354
2.1	31.914	1.40019
2.11	32.0626	1.40152
2.12	32.2125	1.40317
2.13	32.3636	1.40875
2.14	32.514	1.41445
2.15	32.663	1.41733
2.16	32.8123	1.42109
2.17	32.9631	1.42608
2.18	33.1139	1.43232
2.19	33.263	1.43744
2.2	33.4123	1.44096
2.21	33.5633	1.44353
2.22	33.7142	1.44341
2.23	33.8636	1.44466
2.24	34.0123	1.44746
2.25	34.1625	1.45024
2.26	34.3133	1.45615
2.27	34.4633	1.46102
2.28	34.6127	1.4584
2.29	34.7628	1.45687
2.3	34.9134	1.46095
2.31	35.0634	1.46427
2.32	35.2125	1.46711
2.33	35.3622	1.46698
2.34	35.5133	1.46552
2.35	35.6636	1.46612
2.36	35.8131	1.47011
2.37	35.963	1.47322
2.38	36.1136	1.47977
2.39	36.2639	1.48443
2.4	36.4133	1.48254
2.41	36.5633	1.48062
2.42	36.7141	1.48349
2.43	36.8642	1.48716
2.44	37.0137	1.49104
2.45	37.1633	1.49047
2.46	37.3134	1.4891
2.47	37.4639	1.48953
2.48	37.6136	1.4959
2.49	37.7631	1.49433
2.5	37.9133	1.492
2.51	38.0637	1.49095
2.52	38.2137	1.48436
2.53	38.3633	1.47931
2.54	38.5136	1.48152
2.55	38.6638	1.4879
2.56	38.8128	1.4938
2.57	38.9616	1.49699
2.58	39.1123	1.50283
2.59	39.2639	1.5066
2.6	39.4141	1.51146
2.61	39.5626	1.50956
2.62	39.7125	1.5079
2.63	39.8634	1.51172
2.64	40.0137	1.51637
2.65	40.163	1.52166
2.66	40.3126	1.52575
2.67	40.4633	1.53216
2.68	40.6134	1.53569
2.69	40.763	1.53632
2.7	40.9126	1.53324
2.71	41.0636	1.53815
2.72	41.2142	1.54554
2.73	41.3636	1.5525
2.74	41.5131	1.55556
2.75	41.6636	1.55674
2.76	41.8139	1.55363
2.77	41.9633	1.54945
2.78	42.1128	1.54976
2.79	42.2633	1.55445
2.8	42.4139	1.56053
2.81	42.5636	1.56485
2.82	42.7126	1.56743
2.83	42.8627	1.57506
2.84	43.0131	1.58084
2.85	43.1631	1.58143
2.86	43.3125	1.58034
2.87	43.4628	1.58485
2.88	43.6136	1.58906
2.89	43.7636	1.59089
2.9	43.9125	1.59206
2.91	44.0623	1.59763
2.92	44.2134	1.60594
2.93	44.3641	1.61062
2.94	44.5131	1.60651
2.95	44.6628	1.59932
2.96	44.8136	1.59806
2.97	44.9636	1.5977
2.974	45.0234	1.59849
2.976	45.0533	1.59879
2.978	45.0831	1.59863
2.988	45.2058	1.59328
2.998	45.2442	1.52435
3.008	45.1895	1.40351
3.018	45.0492	1.23568
3.028	44.832	1.04401
3.038	44.5905	0.89671
3.048	44.3814	0.8643
3.058	44.2011	0.90456
3.068	44.0166	0.93205
3.078	43.8167	0.91769
3.088	43.6165	0.90187
3.098	43.4314	0.91135
3.108	43.258	0.93154
3.118	43.0837	0.93558
3.128	42.9062	0.92016
3.138	42.7323	0.91151
3.148	42.565	0.91686
3.158	42.4009	0.92103
3.168	42.2373	0.91078
3.178	42.0744	0.89886
3.188	41.9134	0.89235
3.198	41.7539	0.89269
3.208	41.5959	0.89554
3.218	41.4395	0.89296
3.228	41.2837	0.88985
3.238	41.1281	0.8882
3.248	40.9734	0.87957
3.258	40.8203	0.877
3.268	40.6673	0.88104
3.278	40.5134	0.88272
3.288	40.3603	0.87877
3.298	40.2084	0.87492
3.308	40.0572	0.87277
3.318	39.905	0.87262
3.328	39.7528	0.86991
3.338	39.6019	0.86542
3.348	39.4514	0.86216
3.358	39.3002	0.86165
3.368	39.1489	0.85735
3.378	38.9987	0.85762
3.388	38.8487	0.86343
3.398	38.697	0.86754
3.408	38.5451	0.8673
3.418	38.3952	0.86534
3.428	38.2464	0.85896
3.438	38.0967	0.84769
3.448	37.9451	0.82571
3.458	37.7942	0.80737
3.468	37.6444	0.79493
3.478	37.4947	0.78761
3.488	37.3439	0.78404
3.498	37.1936	0.78156
3.508	37.0437	0.77995
3.518	36.8937	0.78051
3.528	36.7434	0.78078
3.538	36.5933	0.78231
3.548	36.4439	0.7805
3.558	36.2942	0.77868
3.568	36.1434	0.77505
3.578	35.9928	0.77002
3.588	35.8436	0.77138
3.598	35.6944	0.77513
3.608	35.5439	0.77456
3.618	35.393	0.76778
3.628	35.2434	0.76486
3.638	35.0942	0.76185
3.648	34.9436	0.75574
3.658	34.793	0.74704
3.668	34.6436	0.74726
3.678	34.4945	0.75572
3.688	34.3442	0.7601
3.698	34.1933	0.75512
3.708	34.0431	0.75098
3.718	33.8937	0.75097
3.728	33.7436	0.74546
3.738	33.5928	0.73379
3.748	33.443	0.72347
3.758	33.2941	0.71853
3.768	33.1441	0.71425
3.778	32.9928	0.7118
3.788	32.8423	0.71194
3.798	32.6931	0.71398
3.808	32.5436	0.71246
3.818	32.3927	0.70449
3.828	32.242	0.69748
3.838	32.0928	0.69758
3.848	31.9436	0.70101
3.858	31.793	0.70028
3.868	31.642	0.69511
3.878	31.4927	0.6933
3.888	31.3439	0.68872
3.898	31.1933	0.68646
3.908	31.042	0.6798
3.918	30.892	0.67791
3.928	30.7433	0.68
3.938	30.5938	0.68065
3.948	30.4434	0.67739
3.958	30.2936	0.67721
3.968	30.1442	0.67423
3.978	29.9936	0.6701
3.988	29.8428	0.66655
3.998	29.6931	0.66264
4.008	29.5441	0.65942
4.018	29.3941	0.65692
4.028	29.243	0.64879
4.038	29.093	0.64598
4.048	28.9441	0.64894
4.058	28.7945	0.65156
4.068	28.6434	0.6473
4.078	28.4927	0.64312
4.088	28.3431	0.64423
4.098	28.1941	0.64881
4.108	28.0434	0.64465
4.118	27.8923	0.63849
4.128	27.743	0.63575
4.138	27.5941	0.63215
4.148	27.4433	0.62022
4.158	27.2922	0.61137
4.168	27.1426	0.61191
4.178	26.9941	0.61503
4.188	26.8439	0.6134
4.198	26.6925	0.6077
4.208	26.5423	0.60402
4.218	26.3934	0.60536
4.228	26.2436	0.60204
4.238	26.0926	0.59068
4.248	25.9425	0.58326
4.258	25.7937	0.57917
4.268	25.6445	0.57895
4.278	25.4934	0.57757
4.288	25.3428	0.57672
4.298	25.1934	0.57831
4.308	25.0442	0.5795
4.318	24.8933	0.57413
4.328	24.7425	0.5686
4.338	24.5931	0.56825
4.348	24.4442	0.57271
4.358	24.2936	0.56919
4.368	24.1426	0.56081
4.378	23.9931	0.55351
4.388	23.8442	0.5483
4.398	23.6939	0.54839
4.408	23.5428	0.54647
4.418	23.3923	0.53907
4.428	23.243	0.53407
4.438	23.0931	0.53346
4.448	22.9425	0.52796
4.458	22.793	0.52982
4.468	22.6444	0.53246
4.478	22.4939	0.53111
4.488	22.3422	0.52303
4.498	22.1917	0.51824
4.508	22.0433	0.51655
4.518	21.8941	0.51332
4.528	21.7427	0.50631
4.538	21.5916	0.50346
4.548	21.4428	0.50741
4.558	21.2942	0.51164
4.568	21.1436	0.50843
4.578	20.9928	0.49844
4.588	20.8431	0.49449
4.598	20.6939	0.49356
4.608	20.5436	0.49063
4.618	20.3928	0.4839
4.628	20.2431	0.47955
4.638	20.0939	0.48025
4.648	19.9438	0.48272
4.658	19.793	0.4832
4.668	19.6433	0.48049
4.678	19.4942	0.48134
4.688	19.3445	0.483
4.698	19.1934	0.47388
4.708	19.0431	0.46859
4.718	18.8939	0.46671
4.728	18.7441	0.46148
4.738	18.5928	0.45337
4.748	18.4423	0.44531
4.758	18.2933	0.44102
4.768	18.1442	0.43632
4.778	17.9933	0.42854
4.788	17.8426	0.41992
4.798	17.6933	0.4166
4.808	17.5439	0.41752
4.818	17.393	0.41387
4.828	17.242	0.41231
4.838	17.0926	0.41263
4.848	16.9434	0.4087
4.858	16.7931	0.40481
4.868	16.642	0.39893
4.878	16.4925	0.39522
4.888	16.3434	0.39295
4.898	16.1934	0.38754
4.908	16.0428	0.38024
4.918	15.8928	0.37533
4.928	15.7433	0.3717
4.938	15.593	0.37265
4.948	15.4422	0.3686
4.958	15.2927	0.36707
4.968	15.1441	0.36572
4.978	14.9945	0.36316
4.988	14.8433	0.3546
4.998	14.6923	0.35161
5.008	14.5433	0.35475
5.018	14.3942	0.35422
5.028	14.2436	0.34729
5.038	14.0928	0.3404
5.048	13.943	0.33426
5.058	13.7941	0.33109
5.068	13.6439	0.32814
5.078	13.493	0.32854
5.088	13.3433	0.32244
5.098	13.1939	0.31529
5.108	13.0433	0.30866
5.118	12.8925	0.30492
5.128	12.743	0.30494
5.138	12.5941	0.30363
5.148	12.4434	0.30051
5.158	12.2923	0.30013
5.168	12.1425	0.29967
5.178	11.9936	0.30062
5.188	11.8436	0.30005
5.198	11.693	0.2943
5.208	11.5427	0.28596
5.218	11.3934	0.28347
5.228	11.2436	0.28067
5.238	11.093	0.27187
5.248	10.9425	0.26872
5.258	10.793	0.2732
5.268	10.6436	0.27801
5.278	10.4934	0.28066
5.288	10.3431	0.28078
5.298	10.1937	0.27842
5.308	10.0441	0.27209
5.318	9.89359	0.26269
5.328	9.74312	0.25452
5.338	9.59359	0.24851
5.348	9.44422	0.24333
5.358	9.29375	0.23968
5.368	9.14328	0.23529
5.378	8.99344	0.2372
5.388	8.84406	0.2386
5.398	8.69344	0.23352
5.408	8.54281	0.22744
5.418	8.39312	0.22419
5.428	8.24406	0.22225
5.438	8.09344	0.22001
5.448	7.94187	0.21772
5.458	7.79187	0.21772
5.468	7.64328	0.21926
5.478	7.49391	0.21889
5.488	7.34328	0.21717
5.498	7.1925	0.21488
5.508	7.04281	0.21009
5.518	6.89312	0.20573
5.528	6.74266	0.20223
5.538	6.5925	0.19983
5.548	6.44312	0.19902
5.558	6.29328	0.1957
5.568	6.14281	0.19016
5.578	5.99297	0.1909
5.588	5.84359	0.19144
5.598	5.69406	0.18853
5.608	5.54328	0.17975
5.618	5.39266	0.17323
5.628	5.24297	0.16991
5.638	5.09375	0.17023
5.648	4.94344	0.16673
5.658	4.79297	0.15997
5.668	4.64312	0.15192
5.678	4.49406	0.14587
5.688	4.34391	0.14007
5.698	4.19297	0.1344
5.708	4.04344	0.13055
5.718	3.89406	0.12858
5.728	3.74375	0.12502
5.738	3.59266	0.12212
5.748	3.4425	0.12242
5.758	3.29344	0.12373
5.768	3.14344	0.12679
5.778	2.99266	0.12314
5.788	2.8425	0.11787
5.798	2.69359	0.11952
5.808	2.54406	0.11677
5.818	2.39297	0.10731
5.828	2.24219	0.09942
5.838	2.09281	0.0995
5.848	1.94359	0.09946
5.858	1.79297	0.09861
5.868	1.64219	0.09377
5.878	1.49266	0.09127
5.888	1.34375	0.09563
5.898	1.19344	0.09752
5.908	1.0425	0.10077
5.918	0.89281	0.11505
5.928	0.74406	0.12834
5.938	0.59406	0.13034
5.948	0.44281	0.10677
5.958	0.29234	0.0609
5.968	0.14312	0.0116
5.978	-0.00625	-0.02407
