# Supplementary material for: Mechanical properties of a biodegradable self-expandable polydioxanone monofilament stent: In vitro force relaxation and its clinical relevance
Source: PLoS One. 2020 Jul 8;15(7):e0235842. doi: 10.1371/journal.pone.0235842 (PMC7343154; doi:10.1371/journal.pone.0235842)
Supplement: S5 File — (ZIP) [file pone.0235842.s005.zip › Shear_Data/BackgroundForceProfile/slopeBackground_Sample2.xlsx]

## Sheet: Specimen_RawData_1
Time	Extension	Force	Extension of linear pulling part	Force of linear pulling part	the slope of the pulling part of the background force profile K~FB
(s)	(mm)	(N)	(mm)	(N)	(N/mm)
0	0.29719	0.01728			0.0182234
0.01	0.30844	0.02579
0.02	0.37547	0.07035
0.03	0.51422	0.17879
0.04	0.69344	0.36723
0.05	0.86594	0.54842
0.06	1.02203	0.6665
0.07	1.18078	0.75774
0.08	1.35219	0.84272
0.09	1.5275	0.89183
0.1	1.69687	0.89839
0.11	1.85984	0.87856
0.12	2.02125	0.86237
0.13	2.18469	0.85549
0.14	2.34875	0.85506
0.15	2.50969	0.85161
0.16	2.66672	0.85142
0.17	2.82359	0.8574
0.18	2.98156	0.86562
0.19	3.13844	0.87314
0.2	3.29266	0.87996
0.21	3.44609	0.88172
0.22	3.60062	0.88614
0.23	3.755	0.89039
0.24	3.90734	0.89041
0.25	4.05937	0.8914
0.26	4.21234	0.89338
0.27	4.36516	0.89965
0.28	4.51578	0.9072
0.29	4.66609	0.91237
0.3	4.81828	0.91268
0.31	4.97047	0.91689
0.32	5.12125	0.92078
0.33	5.27109	0.92111
0.34	5.42219	0.92376
0.35	5.57344	0.93031
0.36	5.72344	0.93377
0.37	5.87328	0.93277
0.38	6.02453	0.93964
0.39	6.17562	0.94602
0.4	6.32578	0.94956
0.41	6.47516	0.95135
0.42	6.625	0.95107
0.43	6.77625	0.95367
0.44	6.92687	0.95654
0.45	7.07625	0.95819
0.46	7.22578	0.95559
0.47	7.37641	0.95711
0.48	7.52734	0.96006
0.49	7.67734	0.96731
0.5	7.82703	0.97844
0.51	7.97687	0.98776
0.52	8.1264	0.99606
0.53	8.27531	1.00613
0.54	8.42562	1.01431
0.55	8.57719	1.02007
0.56	8.72781	1.01961
0.57	8.87656	1.01644
0.58	9.02578	1.01592
0.59	9.17656	1.01831
0.6	9.32765	1.01885
0.61	9.47719	1.0174
0.62	9.62625	1.01563
0.63	9.77672	1.01859
0.64	9.9275	1.02471
0.65	10.0775	1.02625	10.0775	1.02625
0.66	10.2269	1.02606	10.2269	1.02606
0.67	10.377	1.03064	10.377	1.03064
0.68	10.5278	1.03578	10.5278	1.03578
0.69	10.678	1.03916	10.678	1.03916
0.7	10.8272	1.04455	10.8272	1.04455
0.71	10.9772	1.04906	10.9772	1.04906
0.72	11.1273	1.04893	11.1273	1.04893
0.73	11.2773	1.05123	11.2773	1.05123
0.74	11.4269	1.05492	11.4269	1.05492
0.75	11.577	1.0571	11.577	1.0571
0.76	11.7278	1.06135	11.7278	1.06135
0.77	11.8778	1.07076	11.8778	1.07076
0.78	12.0272	1.07526	12.0272	1.07526
0.79	12.1767	1.0806	12.1767	1.0806
0.8	12.3273	1.09073	12.3273	1.09073
0.81	12.4777	1.09905	12.4777	1.09905
0.82	12.627	1.10541	12.627	1.10541
0.83	12.7766	1.10905	12.7766	1.10905
0.84	12.9273	1.10701	12.9273	1.10701
0.85	13.0778	1.10555	13.0778	1.10555
0.86	13.2272	1.10309	13.2272	1.10309
0.87	13.3764	1.10275	13.3764	1.10275
0.88	13.527	1.10962	13.527	1.10962
0.89	13.6781	1.11833	13.6781	1.11833
0.9	13.8277	1.12029	13.8277	1.12029
0.91	13.9767	1.12124	13.9767	1.12124
0.92	14.127	1.12797	14.127	1.12797
0.93	14.2775	1.12762	14.2775	1.12762
0.94	14.4273	1.1305	14.4273	1.1305
0.95	14.5767	1.13017	14.5767	1.13017
0.96	14.7272	1.13134	14.7272	1.13134
0.97	14.8778	1.1335	14.8778	1.1335
0.98	15.0275	1.13996	15.0275	1.13996
0.99	15.1769	1.14202	15.1769	1.14202
1	15.3275	1.14562	15.3275	1.14562
1.01	15.4784	1.14805	15.4784	1.14805
1.02	15.6278	1.1475	15.6278	1.1475
1.03	15.7759	1.14871	15.7759	1.14871
1.04	15.9255	1.14759	15.9255	1.14759
1.05	16.077	1.14667	16.077	1.14667
1.06	16.2281	1.14775	16.2281	1.14775
1.07	16.3773	1.15123	16.3773	1.15123
1.08	16.5266	1.15174	16.5266	1.15174
1.09	16.677	1.15821	16.677	1.15821
1.1	16.8278	1.16533	16.8278	1.16533
1.11	16.9773	1.16541	16.9773	1.16541
1.12	17.1266	1.16734	17.1266	1.16734
1.13	17.277	1.17207	17.277	1.17207
1.14	17.4278	1.17706	17.4278	1.17706
1.15	17.5772	1.18025	17.5772	1.18025
1.16	17.7263	1.17969	17.7263	1.17969
1.17	17.8767	1.18131	17.8767	1.18131
1.18	18.028	1.1846	18.028	1.1846
1.19	18.1776	1.18693	18.1776	1.18693
1.2	18.3266	1.18441	18.3266	1.18441
1.21	18.4769	1.18515	18.4769	1.18515
1.22	18.6278	1.19133	18.6278	1.19133
1.23	18.7775	1.19699	18.7775	1.19699
1.24	18.9262	1.20747	18.9262	1.20747
1.25	19.0763	1.21432	19.0763	1.21432
1.26	19.2273	1.22046	19.2273	1.22046
1.27	19.3778	1.22508	19.3778	1.22508
1.28	19.5267	1.23065	19.5267	1.23065
1.29	19.6766	1.23221	19.6766	1.23221
1.3	19.8273	1.23005	19.8273	1.23005
1.31	19.9775	1.23064	19.9775	1.23064
1.32	20.1266	1.23263	20.1266	1.23263
1.33	20.2763	1.23632	20.2763	1.23632
1.34	20.4273	1.24327	20.4273	1.24327
1.35	20.5781	1.2443	20.5781	1.2443
1.36	20.7272	1.24112	20.7272	1.24112
1.37	20.8764	1.23622	20.8764	1.23622
1.38	21.027	1.23531	21.027	1.23531
1.39	21.1781	1.24098	21.1781	1.24098
1.4	21.328	1.24783	21.328	1.24783
1.41	21.4769	1.25246	21.4769	1.25246
1.42	21.6273	1.25613	21.6273	1.25613
1.43	21.7783	1.26182	21.7783	1.26182
1.44	21.9278	1.26218	21.9278	1.26218
1.45	22.0766	1.2638	22.0766	1.2638
1.46	22.2269	1.2631	22.2269	1.2631
1.47	22.3783	1.2642	22.3783	1.2642
1.48	22.528	1.2658	22.528	1.2658
1.49	22.6762	1.26855	22.6762	1.26855
1.5	22.8263	1.26638	22.8263	1.26638
1.51	22.9783	1.26799	22.9783	1.26799
1.52	23.1288	1.27497	23.1288	1.27497
1.53	23.2767	1.27439	23.2767	1.27439
1.54	23.4251	1.27629	23.4251	1.27629
1.55	23.5759	1.28523	23.5759	1.28523
1.56	23.7272	1.29426	23.7272	1.29426
1.57	23.8772	1.29777	23.8772	1.29777
1.58	24.0264	1.29787	24.0264	1.29787
1.59	24.1769	1.30053	24.1769	1.30053
1.6	24.3275	1.30272	24.3275	1.30272
1.61	24.477	1.30756	24.477	1.30756
1.62	24.6262	1.31151	24.6262	1.31151
1.63	24.777	1.3173	24.777	1.3173
1.64	24.9278	1.32003	24.9278	1.32003
1.65	25.0773	1.32094	25.0773	1.32094
1.66	25.2264	1.31778	25.2264	1.31778
1.67	25.3767	1.32151	25.3767	1.32151
1.68	25.5278	1.32135	25.5278	1.32135
1.69	25.678	1.32158	25.678	1.32158
1.7	25.8269	1.32602	25.8269	1.32602
1.71	25.9769	1.3261	25.9769	1.3261
1.72	26.128	1.32974	26.128	1.32974
1.73	26.2783	1.33501	26.2783	1.33501
1.74	26.427	1.33682	26.427	1.33682
1.75	26.5766	1.33901	26.5766	1.33901
1.76	26.7275	1.34348	26.7275	1.34348
1.77	26.8781	1.34646	26.8781	1.34646
1.78	27.0273	1.34937	27.0273	1.34937
1.79	27.1767	1.35179	27.1767	1.35179
1.8	27.3276	1.35058	27.3276	1.35058
1.81	27.478	1.35202	27.478	1.35202
1.82	27.6266	1.3556	27.6266	1.3556
1.83	27.7756	1.35935	27.7756	1.35935
1.84	27.927	1.36777	27.927	1.36777
1.85	28.0783	1.37601	28.0783	1.37601
1.86	28.2275	1.37281	28.2275	1.37281
1.87	28.3762	1.36988	28.3762	1.36988
1.88	28.5267	1.37406	28.5267	1.37406
1.89	28.6778	1.37591	28.6778	1.37591
1.9	28.8276	1.37586	28.8276	1.37586
1.91	28.9767	1.37617	28.9767	1.37617
1.92	29.1269	1.38286	29.1269	1.38286
1.93	29.2778	1.3935	29.2778	1.3935
1.94	29.428	1.40193	29.428	1.40193
1.95	29.5766	1.40292	29.5766	1.40292
1.96	29.7264	1.40244	29.7264	1.40244
1.97	29.8776	1.4083	29.8776	1.4083
1.98	30.0281	1.41082
1.99	30.177	1.41109
2	30.3263	1.41568
2.01	30.4773	1.42186
2.02	30.6284	1.42931
2.03	30.7778	1.43297
2.04	30.9266	1.4291
2.05	31.0764	1.42801
2.06	31.2269	1.42575
2.07	31.3767	1.42751
2.08	31.5267	1.43224
2.09	31.6775	1.43759
2.1	31.828	1.44142
2.11	31.9772	1.44518
2.12	32.1262	1.44912
2.13	32.2769	1.44987
2.14	32.4281	1.45281
2.15	32.5776	1.45674
2.16	32.7262	1.45975
2.17	32.8764	1.46657
2.18	33.0277	1.4755
2.19	33.1778	1.47729
2.2	33.3265	1.47789
2.21	33.4764	1.47733
2.22	33.6277	1.48056
2.23	33.778	1.48146
2.24	33.927	1.47753
2.25	34.0762	1.47045
2.26	34.2267	1.47204
2.27	34.3773	1.48275
2.28	34.527	1.49148
2.29	34.6766	1.49531
2.3	34.827	1.50602
2.31	34.9775	1.51414
2.32	35.127	1.51662
2.33	35.2761	1.51346
2.34	35.4266	1.50632
2.35	35.5776	1.50729
2.36	35.7275	1.50534
2.37	35.8767	1.49902
2.38	36.0272	1.50315
2.39	36.1778	1.51404
2.4	36.3275	1.51998
2.41	36.4769	1.52036
2.42	36.6275	1.52431
2.43	36.7781	1.52957
2.44	36.9281	1.52927
2.45	37.0775	1.53324
2.46	37.2272	1.53135
2.47	37.3775	1.52807
2.48	37.5278	1.52938
2.49	37.6773	1.53022
2.5	37.827	1.52864
2.51	37.9775	1.52842
2.52	38.1277	1.52162
2.53	38.2773	1.51955
2.54	38.4275	1.51975
2.55	38.5776	1.52542
2.56	38.7272	1.52931
2.57	38.8758	1.53577
2.58	39.0256	1.54359
2.59	39.177	1.55067
2.6	39.3281	1.55947
2.61	39.4773	1.56319
2.62	39.6262	1.56132
2.63	39.7767	1.56307
2.64	39.9276	1.5665
2.65	40.0775	1.56982
2.66	40.2266	1.56928
2.67	40.3767	1.57193
2.68	40.5275	1.57561
2.69	40.6773	1.57889
2.7	40.8266	1.57825
2.71	40.9767	1.58273
2.72	41.1278	1.59397
2.73	41.278	1.60347
2.74	41.4272	1.60453
2.75	41.5772	1.60208
2.76	41.7276	1.59807
2.77	41.8778	1.59908
2.78	42.0269	1.60132
2.79	42.1767	1.60593
2.8	42.3276	1.61081
2.81	42.478	1.61299
2.82	42.627	1.61305
2.83	42.7766	1.61308
2.84	42.9267	1.61686
2.85	43.0772	1.61684
2.86	43.2269	1.61452
2.87	43.3762	1.61508
2.88	43.527	1.61935
2.89	43.6776	1.62256
2.9	43.8272	1.62997
2.91	43.9761	1.6328
2.92	44.1266	1.63693
2.93	44.2778	1.64385
2.94	44.4276	1.64176
2.95	44.5766	1.63971
2.96	44.727	1.63727
2.97	44.8777	1.63421
2.98	45.0275	1.63564
2.982	45.0572	1.63608
2.984	45.087	1.6368
2.994	45.2097	1.62873
3.004	45.2477	1.5554
3.014	45.1927	1.43771
3.024	45.0517	1.27503
3.034	44.8342	1.08437
3.044	44.5936	0.93849
3.054	44.3856	0.90949
3.064	44.2058	0.95511
3.074	44.0206	0.98427
3.084	43.8206	0.97154
3.094	43.6208	0.95443
3.104	43.4358	0.96146
3.114	43.2623	0.98389
3.124	43.0881	0.98712
3.134	42.9105	0.96831
3.144	42.7364	0.95229
3.154	42.5691	0.94929
3.164	42.4051	0.94898
3.174	42.2414	0.93769
3.184	42.0784	0.92963
3.194	41.9173	0.92853
3.204	41.758	0.92614
3.214	41.6	0.92381
3.224	41.4434	0.92048
3.234	41.2878	0.92048
3.244	41.1322	0.92055
3.254	40.9773	0.9145
3.264	40.824	0.90958
3.274	40.6711	0.90989
3.284	40.5177	0.90799
3.294	40.3642	0.9057
3.304	40.2123	0.90757
3.314	40.0609	0.90942
3.324	39.9089	0.9075
3.334	39.7569	0.90027
3.344	39.6058	0.89662
3.354	39.4553	0.89235
3.364	39.304	0.88983
3.374	39.1527	0.8874
3.384	39.0025	0.89074
3.394	38.8526	0.89507
3.404	38.7011	0.89805
3.414	38.5491	0.89695
3.424	38.3987	0.90195
3.434	38.25	0.90421
3.444	38.1005	0.89353
3.454	37.9494	0.8683
3.464	37.7983	0.84136
3.474	37.6483	0.8282
3.484	37.4983	0.82098
3.494	37.3478	0.81688
3.504	37.1975	0.81955
3.514	37.0476	0.82741
3.524	36.8976	0.82985
3.534	36.7473	0.83224
3.544	36.5972	0.82575
3.554	36.4478	0.82372
3.564	36.2983	0.81891
3.574	36.1473	0.81756
3.584	35.9967	0.81351
3.594	35.8473	0.81107
3.604	35.6983	0.81212
3.614	35.5478	0.81219
3.624	35.397	0.807
3.634	35.2473	0.80259
3.644	35.0981	0.79925
3.654	34.9477	0.79698
3.664	34.7969	0.78866
3.674	34.6473	0.78702
3.684	34.4984	0.79192
3.694	34.3483	0.79653
3.704	34.1972	0.79092
3.714	34.0469	0.78315
3.724	33.8976	0.77693
3.734	33.7477	0.77405
3.744	33.5969	0.7713
3.754	33.4469	0.76739
3.764	33.2978	0.76245
3.774	33.1481	0.76169
3.784	32.997	0.75675
3.794	32.8464	0.75899
3.804	32.6972	0.76057
3.814	32.5476	0.75784
3.824	32.3967	0.75305
3.834	32.2458	0.74858
3.844	32.0967	0.74669
3.854	31.9475	0.74581
3.864	31.797	0.74021
3.874	31.6461	0.73537
3.884	31.4966	0.73299
3.894	31.3478	0.73252
3.904	31.1973	0.72523
3.914	31.0461	0.71953
3.924	30.8958	0.71998
3.934	30.7469	0.7185
3.944	30.5973	0.71817
3.954	30.4473	0.71229
3.964	30.2977	0.7088
3.974	30.148	0.7043
3.984	29.9975	0.70249
3.994	29.8466	0.69859
4.004	29.6969	0.69411
4.014	29.548	0.69688
4.024	29.3978	0.69348
4.034	29.2466	0.68836
4.044	29.0967	0.69312
4.054	28.948	0.69514
4.064	28.7983	0.69134
4.074	28.6472	0.69062
4.084	28.4966	0.68645
4.094	28.347	0.684
4.104	28.1978	0.68079
4.114	28.0472	0.67342
4.124	27.8962	0.66421
4.134	27.7467	0.66209
4.144	27.5978	0.66336
4.154	27.447	0.66157
4.164	27.2959	0.65644
4.174	27.1464	0.65542
4.184	26.998	0.65609
4.194	26.8478	0.65594
4.204	26.6964	0.65158
4.214	26.5463	0.64617
4.224	26.3973	0.64029
4.234	26.2475	0.63228
4.244	26.0964	0.62642
4.254	25.9464	0.62544
4.264	25.7977	0.62757
4.274	25.6483	0.62751
4.284	25.4973	0.62705
4.294	25.3467	0.62272
4.304	25.1975	0.6215
4.314	25.0481	0.61706
4.324	24.8973	0.60774
4.334	24.7466	0.60323
4.344	24.597	0.60354
4.354	24.4481	0.60694
4.364	24.2977	0.60102
4.374	24.1467	0.59434
4.384	23.9972	0.59497
4.394	23.8483	0.59948
4.404	23.6981	0.59812
4.414	23.5469	0.59196
4.424	23.3966	0.58903
4.434	23.247	0.58812
4.444	23.0969	0.58485
4.454	22.9462	0.5803
4.464	22.797	0.57616
4.474	22.6484	0.57382
4.484	22.498	0.56867
4.494	22.3461	0.55719
4.504	22.1956	0.55219
4.514	22.047	0.55405
4.524	21.8981	0.55961
4.534	21.7466	0.55607
4.544	21.5955	0.55039
4.554	21.4467	0.55428
4.564	21.2981	0.55702
4.574	21.1475	0.55443
4.584	20.9966	0.54444
4.594	20.8469	0.53716
4.604	20.6975	0.53736
4.614	20.5475	0.54041
4.624	20.3967	0.53825
4.634	20.2469	0.53465
4.644	20.0978	0.53389
4.654	19.9478	0.52752
4.664	19.7969	0.51339
4.674	19.647	0.50591
4.684	19.498	0.50191
4.694	19.3483	0.50136
4.704	19.1973	0.49787
4.714	19.047	0.49664
4.724	18.8976	0.49864
4.734	18.7478	0.50406
4.744	18.5967	0.49695
4.754	18.4461	0.48938
4.764	18.2972	0.48367
4.774	18.1481	0.47863
4.784	17.9972	0.46786
4.794	17.8464	0.46028
4.804	17.697	0.45863
4.814	17.5478	0.45996
4.824	17.397	0.45615
4.834	17.2459	0.44781
4.844	17.0963	0.4448
4.854	16.9473	0.44814
4.864	16.7972	0.44604
4.874	16.6462	0.44141
4.884	16.4964	0.43902
4.894	16.3473	0.43442
4.904	16.1973	0.4289
4.914	16.0469	0.42407
4.924	15.8969	0.41722
4.934	15.7473	0.41256
4.944	15.597	0.41518
4.954	15.4459	0.41342
4.964	15.2963	0.40725
4.974	15.1478	0.40277
4.984	14.9987	0.39901
4.994	14.8475	0.38939
5.004	14.6964	0.38457
5.014	14.547	0.38587
5.024	14.3981	0.38724
5.034	14.2478	0.38622
5.044	14.0969	0.38001
5.054	13.9469	0.37795
5.064	13.798	0.37472
5.074	13.648	0.36886
5.084	13.4972	0.36118
5.094	13.3473	0.35564
5.104	13.198	0.3514
5.114	13.0473	0.34855
5.124	12.8966	0.34688
5.134	12.7469	0.34815
5.144	12.5978	0.34759
5.154	12.4475	0.34275
5.164	12.2964	0.33641
5.174	12.1464	0.33564
5.184	11.9975	0.33429
5.194	11.8476	0.33002
5.204	11.6969	0.32175
5.214	11.5466	0.31722
5.224	11.3972	0.31828
5.234	11.2475	0.32125
5.244	11.0969	0.3211
5.254	10.9464	0.31669
5.264	10.7967	0.30975
5.274	10.6475	0.30939
5.284	10.4973	0.30782
5.294	10.347	0.30719
5.304	10.1975	0.31015
5.314	10.048	0.30842
5.324	9.8975	0.30419
5.334	9.74687	0.29806
5.344	9.59719	0.29561
5.354	9.44812	0.293
5.364	9.29766	0.28802
5.374	9.14687	0.28444
5.384	8.99719	0.28357
5.394	8.84781	0.2814
5.404	8.6975	0.27429
5.414	8.54672	0.26409
5.424	8.39703	0.26303
5.434	8.24797	0.26598
5.444	8.0975	0.26325
5.454	7.94578	0.25859
5.464	7.79562	0.2586
5.474	7.64687	0.26321
5.484	7.49781	0.26171
5.494	7.34734	0.25923
5.504	7.19672	0.25353
5.514	7.04687	0.25239
5.524	6.89703	0.24741
5.534	6.74656	0.23993
5.544	6.59656	0.23591
5.554	6.44703	0.22893
5.564	6.29703	0.22293
5.574	6.14687	0.22511
5.584	5.99687	0.22857
5.594	5.8475	0.23125
5.604	5.69797	0.22644
5.614	5.54734	0.21706
5.624	5.39656	0.21137
5.634	5.24687	0.21105
5.644	5.09781	0.20712
5.654	4.9475	0.19542
5.664	4.79687	0.18172
5.674	4.64703	0.17386
5.684	4.49797	0.17183
5.694	4.34797	0.1746
5.704	4.19703	0.16936
5.714	4.04719	0.16777
5.724	3.89797	0.17306
5.734	3.74797	0.17219
5.744	3.59672	0.16545
5.754	3.44641	0.16162
5.764	3.29719	0.15815
5.774	3.14734	0.15769
5.784	2.99656	0.1521
5.794	2.84641	0.14734
5.804	2.69734	0.14762
5.814	2.54797	0.14813
5.824	2.39687	0.14258
5.834	2.24609	0.1368
5.844	2.09672	0.13263
5.854	1.9475	0.12943
5.864	1.79672	0.12524
5.874	1.64609	0.12239
5.884	1.49656	0.1209
5.894	1.3475	0.129
5.904	1.19734	0.13642
5.914	1.04641	0.14485
5.924	0.89672	0.15939
5.934	0.74797	0.17374
5.944	0.59797	0.17166
5.954	0.44672	0.14866
5.964	0.29625	0.09735
5.974	0.14703	0.04405
5.984	-0.00266	0.00183
