# Supplementary material for: Mechanical properties of a biodegradable self-expandable polydioxanone monofilament stent: In vitro force relaxation and its clinical relevance
Source: PLoS One. 2020 Jul 8;15(7):e0235842. doi: 10.1371/journal.pone.0235842 (PMC7343154; doi:10.1371/journal.pone.0235842)
Supplement: S5 File — (ZIP) [file pone.0235842.s005.zip › Shear_Data/BackgroundForceProfile/slopeBackground_Sample20.xlsx]

## Sheet: Specimen_RawData_1
Time	Extension	Force	Extension of linear pulling part	Force of linear pulling part	the slope of the pulling part of the background force profile K~FB
(s)	(mm)	(N)	(mm)	(N)	(N/mm)
0	0.38125	-0.00077			0.0180117
0.01	0.3925	0.00806
0.02	0.45953	0.05853
0.03	0.59844	0.19438
0.04	0.77719	0.42387
0.05	0.94953	0.61147
0.06	1.10594	0.7108
0.07	1.26422	0.76729
0.08	1.43516	0.81379
0.09	1.61109	0.84016
0.1	1.78109	0.83711
0.11	1.94344	0.81471
0.12	2.10453	0.79708
0.13	2.26875	0.79288
0.14	2.43312	0.79628
0.15	2.59328	0.79688
0.16	2.75016	0.79787
0.17	2.90766	0.80653
0.18	3.06594	0.81071
0.19	3.22219	0.81442
0.2	3.37609	0.82002
0.21	3.53031	0.82361
0.22	3.68516	0.83086
0.23	3.83875	0.83584
0.24	3.99094	0.83817
0.25	4.14375	0.84276
0.26	4.29687	0.84597
0.27	4.44875	0.84378
0.28	4.59906	0.84125
0.29	4.75062	0.84485
0.3	4.90312	0.8507
0.31	5.05453	0.85365
0.32	5.20453	0.85882
0.33	5.35531	0.86479
0.34	5.50672	0.87167
0.35	5.6575	0.88106
0.36	5.80703	0.88393
0.37	5.95766	0.88748
0.38	6.10906	0.89384
0.39	6.25969	0.89548
0.4	6.40922	0.89779
0.41	6.55891	0.8986
0.42	6.70953	0.90007
0.43	6.86062	0.9076
0.44	7.01047	0.91535
0.45	7.15984	0.91283
0.46	7.31	0.90841
0.47	7.46094	0.91063
0.48	7.61109	0.91517
0.49	7.76094	0.92446
0.5	7.91094	0.93555
0.51	8.06109	0.94553
0.52	8.21015	0.9522
0.53	8.35922	0.9558
0.54	8.51015	0.96438
0.55	8.66172	0.97045
0.56	8.81156	0.96911
0.57	8.96015	0.96751
0.58	9.11015	0.96592
0.59	9.26125	0.96877
0.6	9.41156	0.97317
0.61	9.56078	0.97421
0.62	9.71047	0.97349
0.63	9.86125	0.97001
0.64	10.0116	0.97576	10.0116	0.97576
0.65	10.1611	0.98295	10.1611	0.98295
0.66	10.3109	0.98612	10.3109	0.98612
0.67	10.4616	0.99036	10.4616	0.99036
0.68	10.6122	0.99489	10.6122	0.99489
0.69	10.7617	0.99855	10.7617	0.99855
0.7	10.9111	1.00258	10.9111	1.00258
0.71	11.0614	1.00203	11.0614	1.00203
0.72	11.2117	0.9984	11.2117	0.9984
0.73	11.3613	0.99903	11.3613	0.99903
0.74	11.5109	1.00191	11.5109	1.00191
0.75	11.6616	1.00709	11.6616	1.00709
0.76	11.8122	1.01302	11.8122	1.01302
0.77	11.9617	1.02133	11.9617	1.02133
0.78	12.1111	1.0264	12.1111	1.0264
0.79	12.2611	1.03358	12.2611	1.03358
0.8	12.4117	1.04224	12.4117	1.04224
0.81	12.5616	1.04594	12.5616	1.04594
0.82	12.7108	1.04862	12.7108	1.04862
0.83	12.8611	1.05797	12.8611	1.05797
0.84	13.0117	1.06326	13.0117	1.06326
0.85	13.1617	1.06453	13.1617	1.06453
0.86	13.3108	1.06792	13.3108	1.06792
0.87	13.4608	1.0683	13.4608	1.0683
0.88	13.6119	1.07257	13.6119	1.07257
0.89	13.7619	1.07613	13.7619	1.07613
0.9	13.9109	1.07321	13.9109	1.07321
0.91	14.0609	1.06994	14.0609	1.06994
0.92	14.2116	1.07506	14.2116	1.07506
0.93	14.3616	1.08081	14.3616	1.08081
0.94	14.5108	1.08672	14.5108	1.08672
0.95	14.6608	1.09355	14.6608	1.09355
0.96	14.8116	1.10034	14.8116	1.10034
0.97	14.9617	1.10036	14.9617	1.10036
0.98	15.1111	1.09963	15.1111	1.09963
0.99	15.2609	1.10208	15.2609	1.10208
1	15.4119	1.10733	15.4119	1.10733
1.01	15.5622	1.10235	15.5622	1.10235
1.02	15.7112	1.09786	15.7112	1.09786
1.03	15.8598	1.0961	15.8598	1.0961
1.04	16.0101	1.10304	16.0101	1.10304
1.05	16.1616	1.11054	16.1616	1.11054
1.06	16.3119	1.11032	16.3119	1.11032
1.07	16.4611	1.11026	16.4611	1.11026
1.08	16.6109	1.11103	16.6109	1.11103
1.09	16.7616	1.11766	16.7616	1.11766
1.1	16.9117	1.12104	16.9117	1.12104
1.11	17.0608	1.12869	17.0608	1.12869
1.12	17.2108	1.13393	17.2108	1.13393
1.13	17.3616	1.14124	17.3616	1.14124
1.14	17.5117	1.14678	17.5117	1.14678
1.15	17.6605	1.14877	17.6605	1.14877
1.16	17.8103	1.14638	17.8103	1.14638
1.17	17.9616	1.14535	17.9616	1.14535
1.18	18.112	1.14542	18.112	1.14542
1.19	18.2611	1.14675	18.2611	1.14675
1.2	18.4106	1.14365	18.4106	1.14365
1.21	18.5617	1.14346	18.5617	1.14346
1.22	18.7119	1.14429	18.7119	1.14429
1.23	18.8609	1.14813	18.8609	1.14813
1.24	19.0103	1.15652	19.0103	1.15652
1.25	19.1611	1.16704	19.1611	1.16704
1.26	19.312	1.17315	19.312	1.17315
1.27	19.4612	1.1733	19.4612	1.1733
1.28	19.6106	1.17333	19.6106	1.17333
1.29	19.7614	1.17765	19.7614	1.17765
1.3	19.9119	1.18389	19.9119	1.18389
1.31	20.0611	1.19003	20.0611	1.19003
1.32	20.2103	1.18898	20.2103	1.18898
1.33	20.3609	1.19025	20.3609	1.19025
1.34	20.512	1.19175	20.512	1.19175
1.35	20.6619	1.19296	20.6619	1.19296
1.36	20.8108	1.19578	20.8108	1.19578
1.37	20.9608	1.20255	20.9608	1.20255
1.38	21.1117	1.20852	21.1117	1.20852
1.39	21.2622	1.211	21.2622	1.211
1.4	21.4114	1.21251	21.4114	1.21251
1.41	21.5611	1.21438	21.5611	1.21438
1.42	21.712	1.21719	21.712	1.21719
1.43	21.8623	1.22096	21.8623	1.22096
1.44	22.0111	1.21595	22.0111	1.21595
1.45	22.1606	1.2133	22.1606	1.2133
1.46	22.3117	1.21702	22.3117	1.21702
1.47	22.4623	1.22242	22.4623	1.22242
1.48	22.6112	1.22754	22.6112	1.22754
1.49	22.7601	1.22954	22.7601	1.22954
1.5	22.9112	1.22752	22.9112	1.22752
1.51	23.0628	1.22488	23.0628	1.22488
1.52	23.212	1.22586	23.212	1.22586
1.53	23.3602	1.22622	23.3602	1.22622
1.54	23.5098	1.23099	23.5098	1.23099
1.55	23.6608	1.23762	23.6608	1.23762
1.56	23.8113	1.24139	23.8113	1.24139
1.57	23.9608	1.24172	23.9608	1.24172
1.58	24.1108	1.24465	24.1108	1.24465
1.59	24.2616	1.24811	24.2616	1.24811
1.6	24.4114	1.25048	24.4114	1.25048
1.61	24.5605	1.24994	24.5605	1.24994
1.62	24.7106	1.24787	24.7106	1.24787
1.63	24.8617	1.25205	24.8617	1.25205
1.64	25.0119	1.25948	25.0119	1.25948
1.65	25.1608	1.26443	25.1608	1.26443
1.66	25.3103	1.26923	25.3103	1.26923
1.67	25.4614	1.27561	25.4614	1.27561
1.68	25.6122	1.28314	25.6122	1.28314
1.69	25.7613	1.28297	25.7613	1.28297
1.7	25.9106	1.28462	25.9106	1.28462
1.71	26.0616	1.28763	26.0616	1.28763
1.72	26.2123	1.29088	26.2123	1.29088
1.73	26.3616	1.28984	26.3616	1.28984
1.74	26.5105	1.28645	26.5105	1.28645
1.75	26.6611	1.28476	26.6611	1.28476
1.76	26.812	1.29147	26.812	1.29147
1.77	26.9619	1.29258	26.9619	1.29258
1.78	27.1108	1.29643	27.1108	1.29643
1.79	27.2611	1.30594	27.2611	1.30594
1.8	27.412	1.31275	27.412	1.31275
1.81	27.5614	1.312	27.5614	1.312
1.82	27.7098	1.3099	27.7098	1.3099
1.83	27.8605	1.3084	27.8605	1.3084
1.84	28.012	1.31561	28.012	1.31561
1.85	28.1622	1.32171	28.1622	1.32171
1.86	28.3108	1.31922	28.3108	1.31922
1.87	28.4605	1.31507	28.4605	1.31507
1.88	28.6117	1.32433	28.6117	1.32433
1.89	28.762	1.33157	28.762	1.33157
1.9	28.9111	1.33923	28.9111	1.33923
1.91	29.0606	1.34287	29.0606	1.34287
1.92	29.2114	1.34677	29.2114	1.34677
1.93	29.3622	1.34741	29.3622	1.34741
1.94	29.5114	1.35059	29.5114	1.35059
1.95	29.6603	1.35034	29.6603	1.35034
1.96	29.8111	1.35396	29.8111	1.35396
1.97	29.9622	1.35757	29.9622	1.35757
1.98	30.1117	1.35632
1.99	30.2605	1.35855
2	30.4108	1.36339
2.01	30.562	1.36896
2.02	30.7123	1.3755
2.03	30.8612	1.37827
2.04	31.0108	1.37768
2.05	31.1611	1.38351
2.06	31.3108	1.3886
2.07	31.4605	1.38754
2.08	31.6112	1.38628
2.09	31.7622	1.38752
2.1	31.9119	1.38755
2.11	32.0605	1.38947
2.12	32.2105	1.39545
2.13	32.3617	1.40572
2.14	32.512	1.40917
2.15	32.6609	1.40836
2.16	32.8103	1.4024
2.17	32.9611	1.40428
2.18	33.1119	1.41453
2.19	33.2612	1.41805
2.2	33.4105	1.42078
2.21	33.5611	1.42481
2.22	33.712	1.42922
2.23	33.8617	1.43019
2.24	34.0105	1.42982
2.25	34.1605	1.4322
2.26	34.3112	1.43563
2.27	34.4612	1.43822
2.28	34.6108	1.44084
2.29	34.7609	1.44917
2.3	34.9115	1.45873
2.31	35.0616	1.45928
2.32	35.2105	1.45254
2.33	35.3603	1.45063
2.34	35.5114	1.45305
2.35	35.6617	1.45857
2.36	35.8111	1.4604
2.37	35.9609	1.46066
2.38	36.1117	1.46524
2.39	36.2619	1.46619
2.4	36.4112	1.46245
2.41	36.5612	1.45765
2.42	36.712	1.45992
2.43	36.8623	1.46485
2.44	37.0117	1.47121
2.45	37.1612	1.47747
2.46	37.3116	1.4788
2.47	37.462	1.4805
2.48	37.6117	1.4839
2.49	37.7609	1.48607
2.5	37.9114	1.48523
2.51	38.0619	1.47842
2.52	38.2117	1.46913
2.53	38.3612	1.46391
2.54	38.5115	1.46622
2.55	38.6617	1.47497
2.56	38.8109	1.48166
2.57	38.9597	1.48775
2.58	39.1103	1.49402
2.59	39.2619	1.49869
2.6	39.412	1.50459
2.61	39.5608	1.50685
2.62	39.7105	1.50577
2.63	39.8614	1.50995
2.64	40.0119	1.51499
2.65	40.1609	1.51948
2.66	40.3105	1.52103
2.67	40.4612	1.52131
2.68	40.6117	1.52237
2.69	40.7611	1.52415
2.7	40.9106	1.52246
2.71	41.0614	1.52586
2.72	41.212	1.53159
2.73	41.3617	1.53232
2.74	41.5112	1.53355
2.75	41.6616	1.53572
2.76	41.8119	1.54008
2.77	41.9614	1.544
2.78	42.1108	1.5484
2.79	42.2614	1.55312
2.8	42.412	1.56054
2.81	42.5616	1.56429
2.82	42.7106	1.56182
2.83	42.8608	1.56156
2.84	43.0112	1.56624
2.85	43.1611	1.56988
2.86	43.3105	1.57122
2.87	43.4608	1.57187
2.88	43.6117	1.57211
2.89	43.7617	1.57289
2.9	43.9105	1.57666
2.91	44.0603	1.58082
2.92	44.2114	1.58565
2.93	44.362	1.58814
2.94	44.5111	1.58489
2.95	44.6608	1.58171
2.96	44.8115	1.58411
2.97	44.9617	1.58193
2.974	45.0216	1.58394
2.976	45.0514	1.58549
2.978	45.0811	1.58699
2.988	45.2036	1.58534
2.998	45.2419	1.51756
3.008	45.187	1.39772
3.018	45.0467	1.22159
3.028	44.8292	1.02445
3.038	44.5881	0.87692
3.048	44.3795	0.84388
3.058	44.1994	0.8863
3.068	44.0147	0.91617
3.078	43.8147	0.90621
3.088	43.6147	0.89068
3.098	43.4295	0.90214
3.108	43.2561	0.92789
3.118	43.0819	0.93292
3.128	42.9044	0.91123
3.138	42.7305	0.89402
3.148	42.5631	0.89646
3.158	42.3991	0.90039
3.168	42.2353	0.8926
3.178	42.0725	0.8825
3.188	41.9116	0.88231
3.198	41.752	0.88555
3.208	41.5939	0.88466
3.218	41.4375	0.88196
3.228	41.2819	0.87912
3.238	41.1262	0.8746
3.248	40.9714	0.86694
3.258	40.8183	0.86675
3.268	40.6653	0.87128
3.278	40.5115	0.86533
3.288	40.3581	0.85866
3.298	40.2064	0.85685
3.308	40.0551	0.85822
3.318	39.903	0.86004
3.328	39.7508	0.85971
3.338	39.5998	0.85943
3.348	39.4495	0.8599
3.358	39.2983	0.86216
3.368	39.1469	0.85761
3.378	38.9966	0.85642
3.388	38.8466	0.85636
3.398	38.6951	0.85512
3.408	38.5431	0.85448
3.418	38.3931	0.85429
3.428	38.2444	0.85146
3.438	38.0945	0.83981
3.448	37.9433	0.82046
3.458	37.7922	0.79818
3.468	37.6423	0.78205
3.478	37.4926	0.77651
3.488	37.342	0.77607
3.498	37.1916	0.77642
3.508	37.0417	0.7796
3.518	36.8917	0.77778
3.528	36.7414	0.77493
3.538	36.5914	0.7704
3.548	36.442	0.77181
3.558	36.2922	0.7701
3.568	36.1414	0.76651
3.578	35.9908	0.76244
3.588	35.8415	0.7644
3.598	35.6923	0.76735
3.608	35.5419	0.76216
3.618	35.3911	0.75236
3.628	35.2415	0.7454
3.638	35.0922	0.74398
3.648	34.9416	0.73875
3.658	34.7909	0.73475
3.668	34.6416	0.73387
3.678	34.4926	0.73452
3.688	34.3422	0.73491
3.698	34.1912	0.72992
3.708	34.0411	0.7264
3.718	33.8919	0.72365
3.728	33.7417	0.7202
3.738	33.5908	0.71643
3.748	33.4409	0.71083
3.758	33.292	0.71034
3.768	33.142	0.71149
3.778	32.9908	0.71372
3.788	32.8403	0.71341
3.798	32.6911	0.7153
3.808	32.5417	0.7164
3.818	32.3906	0.70916
3.828	32.2398	0.69863
3.838	32.0909	0.69405
3.848	31.9419	0.69141
3.858	31.7909	0.68586
3.868	31.64	0.68165
3.878	31.4908	0.67991
3.888	31.342	0.67533
3.898	31.1916	0.66391
3.908	31.0402	0.65312
3.918	30.89	0.65269
3.928	30.7413	0.65964
3.938	30.5917	0.66391
3.948	30.4416	0.66079
3.958	30.2916	0.65898
3.968	30.1419	0.65531
3.978	29.9916	0.64917
3.988	29.8409	0.64328
3.998	29.6911	0.64434
4.008	29.542	0.64817
4.018	29.3919	0.64645
4.028	29.2409	0.64093
4.038	29.0909	0.63983
4.048	28.9422	0.64258
4.058	28.7925	0.64226
4.068	28.6414	0.63934
4.078	28.4906	0.63309
4.088	28.3412	0.62883
4.098	28.192	0.6232
4.108	28.0414	0.61887
4.118	27.8905	0.61269
4.128	27.7409	0.61211
4.138	27.592	0.61097
4.148	27.4414	0.60779
4.158	27.2902	0.6015
4.168	27.1406	0.59882
4.178	26.9922	0.60122
4.188	26.842	0.6004
4.198	26.6906	0.59295
4.208	26.5403	0.58985
4.218	26.3914	0.59299
4.228	26.2417	0.59721
4.238	26.0908	0.59459
4.248	25.9406	0.59062
4.258	25.7919	0.58598
4.268	25.6425	0.58314
4.278	25.4914	0.57383
4.288	25.3408	0.56874
4.298	25.1916	0.56802
4.308	25.0422	0.56855
4.318	24.8912	0.5682
4.328	24.7405	0.56432
4.338	24.5912	0.56033
4.348	24.4422	0.55814
4.358	24.2916	0.55406
4.368	24.1408	0.55013
4.378	23.9911	0.54833
4.388	23.8422	0.55099
4.398	23.692	0.54951
4.408	23.5408	0.54296
4.418	23.3905	0.54071
4.428	23.2409	0.54079
4.438	23.0909	0.53918
4.448	22.9405	0.52927
4.458	22.7911	0.52495
4.468	22.6423	0.52503
4.478	22.4919	0.51935
4.488	22.3402	0.5128
4.498	22.1898	0.51206
4.508	22.0413	0.51267
4.518	21.8922	0.50962
4.528	21.7406	0.50382
4.538	21.5895	0.49867
4.548	21.4409	0.49716
4.558	21.2922	0.49946
4.568	21.1416	0.49447
4.578	20.9906	0.48546
4.588	20.8411	0.48019
4.598	20.6919	0.48066
4.608	20.5416	0.47867
4.618	20.3908	0.47495
4.628	20.2411	0.47172
4.638	20.092	0.46994
4.648	19.9417	0.46971
4.658	19.7909	0.46427
4.668	19.6411	0.46171
4.678	19.4922	0.46023
4.688	19.3425	0.45509
4.698	19.1914	0.44941
4.708	19.0411	0.44445
4.718	18.8919	0.44551
4.728	18.7419	0.44249
4.738	18.5908	0.4368
4.748	18.4403	0.43217
4.758	18.2913	0.4335
4.768	18.1422	0.43334
4.778	17.9914	0.42429
4.788	17.8406	0.41775
4.798	17.6913	0.41474
4.808	17.5419	0.40899
4.818	17.3911	0.40246
4.828	17.2403	0.39869
4.838	17.0908	0.39418
4.848	16.9416	0.38907
4.858	16.7911	0.38319
4.868	16.6403	0.37797
4.878	16.4905	0.37779
4.888	16.3416	0.37887
4.898	16.1914	0.37439
4.908	16.0408	0.36769
4.918	15.8909	0.36748
4.928	15.7414	0.36831
4.938	15.5909	0.36769
4.948	15.4402	0.36922
4.958	15.2906	0.3681
4.968	15.142	0.36561
4.978	14.9925	0.3551
4.988	14.8413	0.34108
4.998	14.6905	0.33226
5.008	14.5414	0.3307
5.018	14.3922	0.33063
5.028	14.2416	0.3254
5.038	14.0909	0.3213
5.048	13.9411	0.32015
5.058	13.7919	0.3218
5.068	13.6417	0.31944
5.078	13.4911	0.30953
5.088	13.3414	0.30602
5.098	13.192	0.30427
5.108	13.0412	0.30267
5.118	12.8905	0.29717
5.128	12.7409	0.29627
5.138	12.5919	0.29636
5.148	12.4414	0.29132
5.158	12.2903	0.2848
5.168	12.1405	0.28052
5.178	11.9916	0.2816
5.188	11.8416	0.27972
5.198	11.6909	0.27107
5.208	11.5408	0.26539
5.218	11.3914	0.26415
5.228	11.2416	0.26625
5.238	11.0908	0.26484
5.248	10.9405	0.2663
5.258	10.7911	0.26888
5.268	10.6417	0.26824
5.278	10.4914	0.2589
5.288	10.3411	0.25501
5.298	10.1919	0.2552
5.308	10.0422	0.25875
5.318	9.89156	0.25581
5.328	9.74109	0.25069
5.338	9.59156	0.24108
5.348	9.44219	0.23336
5.358	9.29172	0.22938
5.368	9.14109	0.23122
5.378	8.9914	0.2342
5.388	8.84219	0.23189
5.398	8.69156	0.22467
5.408	8.54078	0.2141
5.418	8.39109	0.21123
5.428	8.24219	0.21312
5.438	8.0914	0.21093
5.448	7.93969	0.20601
5.458	7.78969	0.20435
5.468	7.64141	0.20922
5.478	7.49203	0.20961
5.488	7.34109	0.20549
5.498	7.19047	0.19828
5.508	7.04094	0.18965
5.518	6.89109	0.1844
5.528	6.74062	0.18236
5.538	6.59047	0.18465
5.548	6.44109	0.18354
5.558	6.29109	0.18251
5.568	6.14078	0.18014
5.578	5.99094	0.1773
5.588	5.84156	0.17213
5.598	5.69203	0.17242
5.608	5.54125	0.17128
5.618	5.39047	0.16595
5.628	5.24109	0.16289
5.638	5.09187	0.16119
5.648	4.94156	0.1511
5.658	4.79078	0.13873
5.668	4.64109	0.13069
5.678	4.49203	0.1286
5.688	4.34219	0.12589
5.698	4.19125	0.11706
5.708	4.04125	0.11105
5.718	3.89203	0.11235
5.728	3.74187	0.11641
5.738	3.59078	0.11695
5.748	3.44047	0.11695
5.758	3.29125	0.11944
5.768	3.14141	0.11918
5.778	2.99062	0.1141
5.788	2.84047	0.10804
5.798	2.69156	0.1094
5.808	2.54203	0.10911
5.818	2.39094	0.10571
5.828	2.24016	0.09756
5.838	2.09078	0.09418
5.848	1.94156	0.09466
5.858	1.79094	0.0913
5.868	1.64016	0.08632
5.878	1.49078	0.08924
5.888	1.34187	0.09124
5.898	1.19141	0.09473
5.908	1.04047	0.10125
5.918	0.89078	0.11284
5.928	0.74203	0.12044
5.938	0.59203	0.11698
5.948	0.44078	0.09531
5.958	0.29016	0.04966
5.968	0.14109	-0.00129
5.978	-0.00828	-0.03862
