# Supplementary material for: Mechanical properties of a biodegradable self-expandable polydioxanone monofilament stent: In vitro force relaxation and its clinical relevance
Source: PLoS One. 2020 Jul 8;15(7):e0235842. doi: 10.1371/journal.pone.0235842 (PMC7343154; doi:10.1371/journal.pone.0235842)
Supplement: S5 File — (ZIP) [file pone.0235842.s005.zip › Shear_Data/BackgroundForceProfile/slopeBackground_Sample21.xlsx]

## Sheet: Specimen_RawData_1
Time	Extension	Force	Extension of linear pulling part	Force of linear pulling part	the slope of the pulling part of the background force profile K~FB
(s)	(mm)	(N)	(mm)	(N)	(N/mm)
0	0.37609	-0.00937			0.0181919
0.01	0.3875	0.00359
0.02	0.45516	0.06227
0.03	0.59484	0.20151
0.04	0.77391	0.42046
0.05	0.94641	0.6032
0.06	1.10266	0.70727
0.07	1.26078	0.76949
0.08	1.43172	0.82361
0.09	1.60766	0.85444
0.1	1.77734	0.84612
0.11	1.93953	0.81663
0.12	2.10031	0.79817
0.13	2.26453	0.7951
0.14	2.42875	0.79708
0.15	2.58891	0.79471
0.16	2.74562	0.80183
0.17	2.90312	0.81184
0.18	3.06141	0.81917
0.19	3.2175	0.82058
0.2	3.37109	0.82094
0.21	3.52531	0.81846
0.22	3.68031	0.82199
0.23	3.83391	0.82472
0.24	3.98594	0.82641
0.25	4.13859	0.83206
0.26	4.29187	0.84109
0.27	4.44375	0.84546
0.28	4.59406	0.84753
0.29	4.74547	0.84812
0.3	4.89797	0.85282
0.31	5.04937	0.85862
0.32	5.19937	0.86421
0.33	5.35016	0.86554
0.34	5.50156	0.87153
0.35	5.65234	0.87939
0.36	5.80203	0.88511
0.37	5.9525	0.88602
0.38	6.10391	0.89115
0.39	6.25469	0.89421
0.4	6.40422	0.89781
0.41	6.55375	0.89896
0.42	6.70437	0.90376
0.43	6.85547	0.9084
0.44	7.00531	0.91361
0.45	7.15469	0.91208
0.46	7.305	0.91085
0.47	7.45562	0.91183
0.48	7.60594	0.91388
0.49	7.75594	0.91637
0.5	7.90594	0.92377
0.51	8.05594	0.93588
0.52	8.205	0.94052
0.53	8.3539	0.94375
0.54	8.50484	0.94973
0.55	8.65656	0.95021
0.56	8.80641	0.95292
0.57	8.95484	0.95382
0.58	9.10469	0.9544
0.59	9.25609	0.95675
0.6	9.40656	0.95959
0.61	9.55547	0.9676
0.62	9.70515	0.97381
0.63	9.85594	0.97583
0.64	10.0066	0.98261	10.0066	0.98261
0.65	10.1559	0.98509	10.1559	0.98509
0.66	10.3058	0.98459	10.3058	0.98459
0.67	10.4563	0.98925	10.4563	0.98925
0.68	10.6069	0.99109	10.6069	0.99109
0.69	10.7566	0.99613	10.7566	0.99613
0.7	10.9061	0.99845	10.9061	0.99845
0.71	11.0563	1.00123	11.0563	1.00123
0.72	11.2066	1.0023	11.2066	1.0023
0.73	11.3561	1.00412	11.3561	1.00412
0.74	11.5056	1.00992	11.5056	1.00992
0.75	11.6562	1.01497	11.6562	1.01497
0.76	11.8069	1.0186	11.8069	1.0186
0.77	11.9566	1.02502	11.9566	1.02502
0.78	12.1058	1.02522	12.1058	1.02522
0.79	12.2558	1.02936	12.2558	1.02936
0.8	12.4064	1.0366	12.4064	1.0366
0.81	12.5564	1.0458	12.5564	1.0458
0.82	12.7058	1.0509	12.7058	1.0509
0.83	12.8559	1.05549	12.8559	1.05549
0.84	13.0067	1.05851	13.0067	1.05851
0.85	13.1566	1.05969	13.1566	1.05969
0.86	13.3056	1.06023	13.3056	1.06023
0.87	13.4555	1.06038	13.4555	1.06038
0.88	13.6066	1.06496	13.6066	1.06496
0.89	13.7567	1.06955	13.7567	1.06955
0.9	13.9058	1.06664	13.9058	1.06664
0.91	14.0558	1.06726	14.0558	1.06726
0.92	14.2063	1.07422	14.2063	1.07422
0.93	14.3564	1.08502	14.3564	1.08502
0.94	14.5058	1.09055	14.5058	1.09055
0.95	14.6556	1.09335	14.6556	1.09335
0.96	14.8064	1.09206	14.8064	1.09206
0.97	14.9566	1.08864	14.9566	1.08864
0.98	15.1059	1.08975	15.1059	1.08975
0.99	15.2558	1.09326	15.2558	1.09326
1	15.4069	1.09872	15.4069	1.09872
1.01	15.557	1.10085	15.557	1.10085
1.02	15.7059	1.09584	15.7059	1.09584
1.03	15.8545	1.0936	15.8545	1.0936
1.04	16.0048	1.09712	16.0048	1.09712
1.05	16.1562	1.102	16.1562	1.102
1.06	16.3067	1.10738	16.3067	1.10738
1.07	16.4558	1.10882	16.4558	1.10882
1.08	16.6056	1.10524	16.6056	1.10524
1.09	16.7563	1.10654	16.7563	1.10654
1.1	16.9064	1.1124	16.9064	1.1124
1.11	17.0556	1.12095	17.0556	1.12095
1.12	17.2058	1.12664	17.2058	1.12664
1.13	17.3566	1.12924	17.3566	1.12924
1.14	17.5066	1.12961	17.5066	1.12961
1.15	17.6553	1.13212	17.6553	1.13212
1.16	17.8052	1.13432	17.8052	1.13432
1.17	17.9564	1.1344	17.9564	1.1344
1.18	18.107	1.13635	18.107	1.13635
1.19	18.2561	1.13854	18.2561	1.13854
1.2	18.4055	1.13625	18.4055	1.13625
1.21	18.5566	1.14165	18.5566	1.14165
1.22	18.7069	1.14699	18.7069	1.14699
1.23	18.8558	1.14955	18.8558	1.14955
1.24	19.0048	1.15561	19.0048	1.15561
1.25	19.1558	1.16412	19.1558	1.16412
1.26	19.3067	1.17061	19.3067	1.17061
1.27	19.4563	1.17194	19.4563	1.17194
1.28	19.6053	1.17799	19.6053	1.17799
1.29	19.7559	1.18312	19.7559	1.18312
1.3	19.9066	1.18633	19.9066	1.18633
1.31	20.0559	1.18618	20.0559	1.18618
1.32	20.2051	1.17865	20.2051	1.17865
1.33	20.3558	1.17869	20.3558	1.17869
1.34	20.5067	1.18351	20.5067	1.18351
1.35	20.6566	1.18492	20.6566	1.18492
1.36	20.8056	1.18826	20.8056	1.18826
1.37	20.9555	1.19377	20.9555	1.19377
1.38	21.1066	1.19618	21.1066	1.19618
1.39	21.257	1.19472	21.257	1.19472
1.4	21.4061	1.19616	21.4061	1.19616
1.41	21.5558	1.19635	21.5558	1.19635
1.42	21.7069	1.20449	21.7069	1.20449
1.43	21.8572	1.21212	21.8572	1.21212
1.44	22.0059	1.20943	22.0059	1.20943
1.45	22.1553	1.21018	22.1553	1.21018
1.46	22.3066	1.21644	22.3066	1.21644
1.47	22.4573	1.22188	22.4573	1.22188
1.48	22.6061	1.22495	22.6061	1.22495
1.49	22.7548	1.22407	22.7548	1.22407
1.5	22.9061	1.22226	22.9061	1.22226
1.51	23.0578	1.22496	23.0578	1.22496
1.52	23.2069	1.23051	23.2069	1.23051
1.53	23.355	1.23471	23.355	1.23471
1.54	23.5045	1.24096	23.5045	1.24096
1.55	23.6556	1.24644	23.6556	1.24644
1.56	23.8061	1.24335	23.8061	1.24335
1.57	23.9555	1.23828	23.9555	1.23828
1.58	24.1056	1.23728	24.1056	1.23728
1.59	24.2563	1.24031	24.2563	1.24031
1.6	24.4062	1.24357	24.4062	1.24357
1.61	24.5552	1.24684	24.5552	1.24684
1.62	24.7053	1.2473	24.7053	1.2473
1.63	24.8566	1.25416	24.8566	1.25416
1.64	25.0067	1.26217	25.0067	1.26217
1.65	25.1556	1.26677	25.1556	1.26677
1.66	25.3052	1.26765	25.3052	1.26765
1.67	25.4563	1.2745	25.4563	1.2745
1.68	25.607	1.27897	25.607	1.27897
1.69	25.7563	1.28149	25.7563	1.28149
1.7	25.9055	1.28276	25.9055	1.28276
1.71	26.0562	1.28313	26.0562	1.28313
1.72	26.2072	1.28339	26.2072	1.28339
1.73	26.3564	1.28291	26.3564	1.28291
1.74	26.5053	1.28306	26.5053	1.28306
1.75	26.6558	1.2881	26.6558	1.2881
1.76	26.8069	1.29866	26.8069	1.29866
1.77	26.9567	1.3028	26.9567	1.3028
1.78	27.1056	1.30244	27.1056	1.30244
1.79	27.2559	1.30573	27.2559	1.30573
1.8	27.407	1.30688	27.407	1.30688
1.81	27.5562	1.30901	27.5562	1.30901
1.82	27.7047	1.31257	27.7047	1.31257
1.83	27.8551	1.31906	27.8551	1.31906
1.84	28.0069	1.32381	28.0069	1.32381
1.85	28.157	1.32231	28.157	1.32231
1.86	28.3056	1.32036	28.3056	1.32036
1.87	28.4551	1.32441	28.4551	1.32441
1.88	28.6064	1.33217	28.6064	1.33217
1.89	28.7569	1.33741	28.7569	1.33741
1.9	28.9061	1.339	28.9061	1.339
1.91	29.0555	1.33955	29.0555	1.33955
1.92	29.2061	1.34152	29.2061	1.34152
1.93	29.357	1.34129	29.357	1.34129
1.94	29.5063	1.34743	29.5063	1.34743
1.95	29.6551	1.35286	29.6551	1.35286
1.96	29.8058	1.35714	29.8058	1.35714
1.97	29.957	1.36134	29.957	1.36134
1.98	30.1066	1.3622
1.99	30.2555	1.36299
2	30.4056	1.36817
2.01	30.5567	1.37335
2.02	30.7072	1.3779
2.03	30.8561	1.37988
2.04	31.0055	1.37466
2.05	31.1559	1.37813
2.06	31.3058	1.38332
2.07	31.4553	1.38523
2.08	31.6059	1.38762
2.09	31.757	1.39226
2.1	31.9067	1.39571
2.11	32.0555	1.3962
2.12	32.2053	1.39829
2.13	32.3564	1.39886
2.14	32.5069	1.40139
2.15	32.6558	1.4016
2.16	32.805	1.40202
2.17	32.9558	1.40865
2.18	33.1066	1.41847
2.19	33.2561	1.42663
2.2	33.4053	1.42968
2.21	33.5559	1.43371
2.22	33.7069	1.43084
2.23	33.8564	1.43017
2.24	34.0053	1.43197
2.25	34.1553	1.43624
2.26	34.3061	1.44264
2.27	34.4561	1.44616
2.28	34.6055	1.44555
2.29	34.7558	1.44632
2.3	34.9062	1.44676
2.31	35.0562	1.44644
2.32	35.2053	1.44619
2.33	35.3552	1.45131
2.34	35.5061	1.45678
2.35	35.6567	1.45817
2.36	35.8061	1.46015
2.37	35.9558	1.46274
2.38	36.1064	1.46968
2.39	36.2567	1.47051
2.4	36.4062	1.46906
2.41	36.5561	1.4696
2.42	36.7067	1.46862
2.43	36.8572	1.47115
2.44	37.0067	1.47467
2.45	37.1561	1.47645
2.46	37.3062	1.46948
2.47	37.4569	1.46517
2.48	37.6066	1.46691
2.49	37.7559	1.47293
2.5	37.9061	1.47137
2.51	38.0566	1.46952
2.52	38.2066	1.46286
2.53	38.3562	1.45586
2.54	38.5064	1.45724
2.55	38.6566	1.46163
2.56	38.8056	1.46773
2.57	38.9544	1.47912
2.58	39.105	1.4895
2.59	39.2567	1.49274
2.6	39.4069	1.49271
2.61	39.5556	1.4907
2.62	39.7052	1.48885
2.63	39.8561	1.49562
2.64	40.0066	1.50317
2.65	40.1559	1.51174
2.66	40.3053	1.51659
2.67	40.4559	1.52161
2.68	40.6064	1.5272
2.69	40.7559	1.53085
2.7	40.9055	1.52936
2.71	41.0562	1.53098
2.72	41.2069	1.53552
2.73	41.3566	1.53662
2.74	41.5059	1.53184
2.75	41.6564	1.53076
2.76	41.8067	1.53208
2.77	41.9562	1.54171
2.78	42.1056	1.54707
2.79	42.2561	1.54849
2.8	42.4067	1.55044
2.81	42.5564	1.55216
2.82	42.7056	1.55389
2.83	42.8555	1.55788
2.84	43.0059	1.56357
2.85	43.1561	1.56775
2.86	43.3053	1.56771
2.87	43.4555	1.56776
2.88	43.6064	1.56814
2.89	43.7564	1.57064
2.9	43.9055	1.57449
2.91	44.0551	1.5785
2.92	44.2061	1.58242
2.93	44.3569	1.59104
2.94	44.5061	1.59185
2.95	44.6556	1.58954
2.96	44.8062	1.59031
2.97	44.9566	1.58804
2.974	45.0164	1.58855
2.976	45.0463	1.58879
2.978	45.0759	1.58902
2.988	45.1984	1.58166
2.998	45.2367	1.50956
3.008	45.182	1.38517
3.018	45.0417	1.22192
3.028	44.8245	1.03363
3.038	44.5833	0.88688
3.048	44.3742	0.84779
3.058	44.1941	0.88608
3.068	44.0095	0.91346
3.078	43.8097	0.9057
3.088	43.6095	0.88851
3.098	43.4244	0.89758
3.108	43.2509	0.91725
3.118	43.0767	0.9201
3.128	42.8992	0.90405
3.138	42.7251	0.89006
3.148	42.558	0.89126
3.158	42.3941	0.89441
3.168	42.2302	0.88775
3.178	42.0673	0.87929
3.188	41.9062	0.87467
3.198	41.7469	0.8763
3.208	41.5887	0.87361
3.218	41.4323	0.86954
3.228	41.2766	0.86747
3.238	41.1211	0.86244
3.248	40.9664	0.85835
3.258	40.8131	0.8582
3.268	40.66	0.86033
3.278	40.5062	0.85935
3.288	40.353	0.85681
3.298	40.2014	0.85939
3.308	40.05	0.8581
3.318	39.8978	0.8531
3.328	39.7456	0.84816
3.338	39.5947	0.84629
3.348	39.4444	0.84573
3.358	39.293	0.8423
3.368	39.1417	0.83974
3.378	38.9914	0.84096
3.388	38.8414	0.84564
3.398	38.6898	0.84954
3.408	38.538	0.8506
3.418	38.388	0.85293
3.428	38.2392	0.85041
3.438	38.0894	0.83992
3.448	37.9381	0.81941
3.458	37.787	0.795
3.468	37.6372	0.7782
3.478	37.4873	0.77164
3.488	37.3367	0.77051
3.498	37.1865	0.77035
3.508	37.0366	0.77276
3.518	36.8865	0.77133
3.528	36.7362	0.76817
3.538	36.5862	0.76558
3.548	36.4369	0.76683
3.558	36.287	0.76804
3.568	36.1361	0.77202
3.578	35.9858	0.76792
3.588	35.8364	0.76611
3.598	35.687	0.76665
3.608	35.5366	0.75747
3.618	35.3859	0.74888
3.628	35.2364	0.74244
3.638	35.0869	0.73823
3.648	34.9362	0.737
3.658	34.7858	0.74104
3.668	34.6366	0.7374
3.678	34.4873	0.73622
3.688	34.337	0.73619
3.698	34.1859	0.73208
3.708	34.0359	0.73045
3.718	33.8867	0.7326
3.728	33.7366	0.73097
3.738	33.5856	0.71566
3.748	33.4358	0.70226
3.758	33.2869	0.6952
3.768	33.1369	0.69464
3.778	32.9856	0.69071
3.788	32.8351	0.69023
3.798	32.6859	0.69359
3.808	32.5364	0.69651
3.818	32.3855	0.69296
3.828	32.2348	0.68824
3.838	32.0858	0.69008
3.848	31.9366	0.69204
3.858	31.7856	0.69088
3.868	31.6348	0.68887
3.878	31.4856	0.68946
3.888	31.3369	0.68887
3.898	31.1863	0.68044
3.908	31.0348	0.67229
3.918	30.8847	0.66241
3.928	30.7361	0.65968
3.938	30.5866	0.66228
3.948	30.4364	0.66299
3.958	30.2864	0.66615
3.968	30.1367	0.66488
3.978	29.9862	0.66095
3.988	29.8358	0.65515
3.998	29.6859	0.65246
4.008	29.5369	0.64978
4.018	29.3866	0.64525
4.028	29.2355	0.63242
4.038	29.0858	0.62628
4.048	28.937	0.62882
4.058	28.7873	0.63029
4.068	28.6361	0.6319
4.078	28.4855	0.63477
4.088	28.3361	0.63316
4.098	28.1869	0.62792
4.108	28.0361	0.6223
4.118	27.8855	0.61732
4.128	27.7359	0.61684
4.138	27.5869	0.61284
4.148	27.4359	0.60234
4.158	27.2848	0.59223
4.168	27.1356	0.59021
4.178	26.987	0.59522
4.188	26.8367	0.59693
4.198	26.6853	0.59462
4.208	26.5352	0.59172
4.218	26.3863	0.59238
4.228	26.2364	0.59178
4.238	26.0853	0.58445
4.248	25.9353	0.57829
4.258	25.7867	0.57969
4.268	25.6372	0.57895
4.278	25.4861	0.57741
4.288	25.3356	0.5734
4.298	25.1864	0.57262
4.308	25.0369	0.56875
4.318	24.8861	0.56081
4.328	24.7355	0.55331
4.338	24.5861	0.55285
4.348	24.437	0.55152
4.358	24.2864	0.54823
4.368	24.1355	0.54184
4.378	23.9861	0.54304
4.388	23.8372	0.54255
4.398	23.6869	0.53894
4.408	23.5355	0.53358
4.418	23.3853	0.52903
4.428	23.2358	0.52578
4.438	23.0858	0.52304
4.448	22.9353	0.51591
4.458	22.7858	0.51846
4.468	22.6372	0.52009
4.478	22.4867	0.51299
4.488	22.3348	0.50639
4.498	22.1847	0.50494
4.508	22.0362	0.50587
4.518	21.8869	0.50691
4.528	21.7353	0.50297
4.538	21.5844	0.49658
4.548	21.4358	0.49532
4.558	21.287	0.49581
4.568	21.1363	0.49065
4.578	20.9855	0.48309
4.588	20.8361	0.48451
4.598	20.6867	0.4863
4.608	20.5362	0.48615
4.618	20.3855	0.47986
4.628	20.2361	0.4728
4.638	20.0869	0.47169
4.648	19.9366	0.46705
4.658	19.7858	0.45757
4.668	19.6359	0.45426
4.678	19.487	0.45258
4.688	19.3373	0.44546
4.698	19.1863	0.43911
4.708	19.0359	0.43582
4.718	18.8867	0.43798
4.728	18.7367	0.44118
4.738	18.5856	0.4355
4.748	18.4352	0.43113
4.758	18.2862	0.43066
4.768	18.137	0.42818
4.778	17.9864	0.42013
4.788	17.8356	0.40949
4.798	17.6863	0.3984
4.808	17.5367	0.39472
4.818	17.3858	0.39266
4.828	17.235	0.39095
4.838	17.0858	0.39289
4.848	16.9366	0.39877
4.858	16.7859	0.3975
4.868	16.635	0.3876
4.878	16.4855	0.382
4.888	16.3364	0.3805
4.898	16.1864	0.37742
4.908	16.0358	0.36758
4.918	15.8858	0.35834
4.928	15.7363	0.35643
4.938	15.5856	0.35685
4.948	15.435	0.3544
4.958	15.2855	0.35679
4.968	15.137	0.35482
4.978	14.9873	0.34401
4.988	14.8359	0.33318
4.998	14.6853	0.32605
5.008	14.5361	0.32502
5.018	14.3869	0.32419
5.028	14.2364	0.32026
5.038	14.0855	0.31412
5.048	13.9358	0.31084
5.058	13.7867	0.31432
5.068	13.6366	0.31601
5.078	13.4858	0.31438
5.088	13.3359	0.31029
5.098	13.1867	0.30966
5.108	13.0359	0.30729
5.118	12.8853	0.30458
5.128	12.7358	0.29989
5.138	12.5866	0.2937
5.148	12.4361	0.28644
5.158	12.2851	0.27471
5.168	12.1353	0.26535
5.178	11.9864	0.26451
5.188	11.8364	0.26689
5.198	11.6856	0.26804
5.208	11.5355	0.26862
5.218	11.3863	0.26765
5.228	11.2364	0.26585
5.238	11.0856	0.26131
5.248	10.9353	0.25905
5.258	10.7859	0.2627
5.268	10.6366	0.2661
5.278	10.4861	0.26663
5.288	10.3359	0.26374
5.298	10.1867	0.25827
5.308	10.037	0.25149
5.318	9.88625	0.24655
5.328	9.73578	0.24628
5.338	9.5864	0.2476
5.348	9.43703	0.24515
5.358	9.2864	0.23941
5.368	9.13578	0.23276
5.378	8.98625	0.23076
5.388	8.83703	0.22632
5.398	8.6864	0.21725
5.408	8.53562	0.21166
5.418	8.38609	0.21146
5.428	8.23687	0.20914
5.438	8.08609	0.20339
5.448	7.93453	0.19996
5.458	7.78453	0.20019
5.468	7.63609	0.2023
5.478	7.48687	0.19826
5.488	7.33609	0.1958
5.498	7.18531	0.18635
5.508	7.03562	0.18298
5.518	6.88594	0.18381
5.528	6.73547	0.18142
5.538	6.58531	0.18017
5.548	6.43594	0.17995
5.558	6.28594	0.17869
5.568	6.13562	0.17616
5.578	5.98594	0.17433
5.588	5.83641	0.17551
5.598	5.68687	0.17423
5.608	5.53609	0.17097
5.618	5.38547	0.16381
5.628	5.23594	0.1585
5.638	5.08672	0.15423
5.648	4.93656	0.14899
5.658	4.78578	0.14012
5.668	4.63594	0.13296
5.678	4.48672	0.13051
5.688	4.33672	0.12962
5.698	4.18594	0.1298
5.708	4.03625	0.13242
5.718	3.88687	0.13339
5.728	3.73672	0.1333
5.738	3.58547	0.13044
5.748	3.43531	0.12955
5.758	3.28609	0.12933
5.768	3.13625	0.12299
5.778	2.98531	0.11394
5.788	2.83547	0.10705
5.798	2.68656	0.1054
5.808	2.53687	0.10489
5.818	2.38562	0.09863
5.828	2.235	0.09511
5.838	2.08578	0.09838
5.848	1.93641	0.09936
5.858	1.78578	0.09712
5.868	1.63484	0.09387
5.878	1.48547	0.09191
5.888	1.33672	0.09465
5.898	1.18625	0.0947
5.908	1.03531	0.09628
5.918	0.88578	0.11137
5.928	0.73703	0.12584
5.938	0.58687	0.1227
5.948	0.43547	0.0912
5.958	0.28516	0.03775
5.968	0.13594	-0.01345
5.978	-0.01359	-0.04742
