# Supplementary material for: Mechanical properties of a biodegradable self-expandable polydioxanone monofilament stent: In vitro force relaxation and its clinical relevance
Source: PLoS One. 2020 Jul 8;15(7):e0235842. doi: 10.1371/journal.pone.0235842 (PMC7343154; doi:10.1371/journal.pone.0235842)
Supplement: S5 File — (ZIP) [file pone.0235842.s005.zip › Shear_Data/BackgroundForceProfile/slopeBackground_Sample22.xlsx]

## Sheet: Specimen_RawData_1
Time	Extension	Force	Extension of linear pulling part	Force of linear pulling part	the slope of the pulling part of the background force profile K~FB
(s)	(mm)	(N)	(mm)	(N)	(N/mm)
0	0.38797	-0.00254			0.0183002
0.01	0.39922	0.01049
0.02	0.46609	0.06465
0.03	0.60453	0.20221
0.04	0.7825	0.4235
0.05	0.95469	0.60502
0.06	1.11109	0.70653
0.07	1.26969	0.76511
0.08	1.44078	0.81364
0.09	1.61687	0.83821
0.1	1.78687	0.83207
0.11	1.94937	0.81026
0.12	2.11047	0.79313
0.13	2.27469	0.78966
0.14	2.43922	0.79349
0.15	2.59953	0.79408
0.16	2.75656	0.79612
0.17	2.91422	0.8057
0.18	3.07234	0.8146
0.19	3.22875	0.81824
0.2	3.3825	0.8205
0.21	3.53687	0.82309
0.22	3.69172	0.82866
0.23	3.84531	0.82991
0.24	3.99766	0.83071
0.25	4.15031	0.83444
0.26	4.30359	0.84391
0.27	4.45531	0.84642
0.28	4.60578	0.84922
0.29	4.75734	0.85249
0.3	4.91	0.85856
0.31	5.06125	0.86018
0.32	5.21125	0.86097
0.33	5.36203	0.86433
0.34	5.51344	0.86973
0.35	5.66422	0.87654
0.36	5.81391	0.88293
0.37	5.96422	0.88792
0.38	6.11562	0.89525
0.39	6.26641	0.89539
0.4	6.41609	0.89653
0.41	6.56578	0.89684
0.42	6.71641	0.89737
0.43	6.86734	0.89944
0.44	7.01719	0.90669
0.45	7.16656	0.90797
0.46	7.31687	0.90986
0.47	7.46781	0.91831
0.48	7.61797	0.92091
0.49	7.76766	0.91976
0.5	7.91781	0.92532
0.51	8.06797	0.93231
0.52	8.21687	0.93612
0.53	8.36594	0.9421
0.54	8.51719	0.94586
0.55	8.66859	0.95382
0.56	8.81812	0.96113
0.57	8.96672	0.96206
0.58	9.11687	0.96212
0.59	9.26797	0.96507
0.6	9.41828	0.9659
0.61	9.56734	0.96741
0.62	9.71719	0.97182
0.63	9.86812	0.97678
0.64	10.0186	0.9821	10.0186	0.9821
0.65	10.168	0.98624	10.168	0.98624
0.66	10.3177	0.98646	10.3177	0.98646
0.67	10.4684	0.99406	10.4684	0.99406
0.68	10.6191	0.99668	10.6191	0.99668
0.69	10.7686	0.99613	10.7686	0.99613
0.7	10.9181	0.99898	10.9181	0.99898
0.71	11.0683	1.00209	11.0683	1.00209
0.72	11.2186	1.00764	11.2186	1.00764
0.73	11.3681	1.01177	11.3681	1.01177
0.74	11.5178	1.014	11.5178	1.014
0.75	11.6686	1.0186	11.6686	1.0186
0.76	11.8189	1.02046	11.8189	1.02046
0.77	11.9686	1.02381	11.9686	1.02381
0.78	12.118	1.0279	12.118	1.0279
0.79	12.268	1.03173	12.268	1.03173
0.8	12.4186	1.03278	12.4186	1.03278
0.81	12.5684	1.04074	12.5684	1.04074
0.82	12.7177	1.0502	12.7177	1.0502
0.83	12.868	1.05661	12.868	1.05661
0.84	13.0188	1.05913	13.0188	1.05913
0.85	13.1686	1.06131	13.1686	1.06131
0.86	13.3173	1.06474	13.3173	1.06474
0.87	13.4675	1.07214	13.4675	1.07214
0.88	13.6188	1.0788	13.6188	1.0788
0.89	13.7688	1.07689	13.7688	1.07689
0.9	13.9177	1.06596	13.9177	1.06596
0.91	14.0677	1.06241	14.0677	1.06241
0.92	14.2183	1.06889	14.2183	1.06889
0.93	14.3683	1.07515	14.3683	1.07515
0.94	14.5176	1.07997	14.5176	1.07997
0.95	14.6675	1.08628	14.6675	1.08628
0.96	14.8184	1.09193	14.8184	1.09193
0.97	14.9686	1.09495	14.9686	1.09495
0.98	15.1178	1.09925	15.1178	1.09925
0.99	15.2676	1.10182	15.2676	1.10182
1	15.4187	1.10506	15.4187	1.10506
1.01	15.5691	1.10632	15.5691	1.10632
1.02	15.718	1.10356	15.718	1.10356
1.03	15.8664	1.10152	15.8664	1.10152
1.04	16.0169	1.1039	16.0169	1.1039
1.05	16.1684	1.10726	16.1684	1.10726
1.06	16.3188	1.10905	16.3188	1.10905
1.07	16.4676	1.10984	16.4676	1.10984
1.08	16.6177	1.10648	16.6177	1.10648
1.09	16.7684	1.10738	16.7684	1.10738
1.1	16.9184	1.11441	16.9184	1.11441
1.11	17.0678	1.11845	17.0678	1.11845
1.12	17.2178	1.12345	17.2178	1.12345
1.13	17.3683	1.12558	17.3683	1.12558
1.14	17.5184	1.12928	17.5184	1.12928
1.15	17.6673	1.13819	17.6673	1.13819
1.16	17.8173	1.14324	17.8173	1.14324
1.17	17.9686	1.14501	17.9686	1.14501
1.18	18.1189	1.14295	18.1189	1.14295
1.19	18.2678	1.14587	18.2678	1.14587
1.2	18.4175	1.14391	18.4175	1.14391
1.21	18.5686	1.14921	18.5686	1.14921
1.22	18.7188	1.15681	18.7188	1.15681
1.23	18.8675	1.16306	18.8675	1.16306
1.24	19.0169	1.16861	19.0169	1.16861
1.25	19.1678	1.1757	19.1678	1.1757
1.26	19.3188	1.1813	19.3188	1.1813
1.27	19.4681	1.1829	19.4681	1.1829
1.28	19.6173	1.18134	19.6173	1.18134
1.29	19.7681	1.18027	19.7681	1.18027
1.3	19.9186	1.18204	19.9186	1.18204
1.31	20.068	1.18572	20.068	1.18572
1.32	20.2172	1.18902	20.2172	1.18902
1.33	20.3678	1.19034	20.3678	1.19034
1.34	20.5188	1.19414	20.5188	1.19414
1.35	20.6686	1.19268	20.6686	1.19268
1.36	20.8177	1.19365	20.8177	1.19365
1.37	20.9676	1.19646	20.9676	1.19646
1.38	21.1186	1.20363	21.1186	1.20363
1.39	21.2691	1.20948	21.2691	1.20948
1.4	21.4183	1.21352	21.4183	1.21352
1.41	21.568	1.21402	21.568	1.21402
1.42	21.7189	1.21742	21.7189	1.21742
1.43	21.8691	1.21934	21.8691	1.21934
1.44	22.0178	1.22034	22.0178	1.22034
1.45	22.1673	1.22217	22.1673	1.22217
1.46	22.3186	1.22887	22.3186	1.22887
1.47	22.4692	1.23154	22.4692	1.23154
1.48	22.618	1.22873	22.618	1.22873
1.49	22.767	1.22671	22.767	1.22671
1.5	22.9183	1.22688	22.9183	1.22688
1.51	23.0697	1.23348	23.0697	1.23348
1.52	23.2188	1.23882	23.2188	1.23882
1.53	23.3669	1.23874	23.3669	1.23874
1.54	23.5167	1.23921	23.5167	1.23921
1.55	23.6676	1.24524	23.6676	1.24524
1.56	23.818	1.24892	23.818	1.24892
1.57	23.9673	1.24829	23.9673	1.24829
1.58	24.1177	1.25316	24.1177	1.25316
1.59	24.2683	1.25883	24.2683	1.25883
1.6	24.418	1.25875	24.418	1.25875
1.61	24.5672	1.25863	24.5672	1.25863
1.62	24.7175	1.25654	24.7175	1.25654
1.63	24.8686	1.25478	24.8686	1.25478
1.64	25.0186	1.25756	25.0186	1.25756
1.65	25.1675	1.26469	25.1675	1.26469
1.66	25.3172	1.26926	25.3172	1.26926
1.67	25.4683	1.27713	25.4683	1.27713
1.68	25.6191	1.28272	25.6191	1.28272
1.69	25.7681	1.28373	25.7681	1.28373
1.7	25.9176	1.28498	25.9176	1.28498
1.71	26.0684	1.2891	26.0684	1.2891
1.72	26.2192	1.29409	26.2192	1.29409
1.73	26.3684	1.29699	26.3684	1.29699
1.74	26.5173	1.29113	26.5173	1.29113
1.75	26.668	1.2909	26.668	1.2909
1.76	26.8189	1.29628	26.8189	1.29628
1.77	26.9686	1.2973	26.9686	1.2973
1.78	27.1177	1.29958	27.1177	1.29958
1.79	27.268	1.3068	27.268	1.3068
1.8	27.4189	1.312	27.4189	1.312
1.81	27.5681	1.31517	27.5681	1.31517
1.82	27.7166	1.31677	27.7166	1.31677
1.83	27.8673	1.31941	27.8673	1.31941
1.84	28.0189	1.32627	28.0189	1.32627
1.85	28.1691	1.32702	28.1691	1.32702
1.86	28.3177	1.32684	28.3177	1.32684
1.87	28.4673	1.32878	28.4673	1.32878
1.88	28.6184	1.33523	28.6184	1.33523
1.89	28.7688	1.33952	28.7688	1.33952
1.9	28.918	1.3406	28.918	1.3406
1.91	29.0677	1.34373	29.0677	1.34373
1.92	29.2183	1.34334	29.2183	1.34334
1.93	29.3687	1.34354	29.3687	1.34354
1.94	29.5181	1.3466	29.5181	1.3466
1.95	29.6673	1.34866	29.6673	1.34866
1.96	29.818	1.35463	29.818	1.35463
1.97	29.9689	1.36176	29.9689	1.36176
1.98	30.1184	1.35975
1.99	30.2673	1.35794
2	30.4176	1.36371
2.01	30.5691	1.36654
2.02	30.7192	1.37161
2.03	30.868	1.37284
2.04	31.0176	1.37252
2.05	31.168	1.38001
2.06	31.3178	1.38873
2.07	31.4673	1.39285
2.08	31.618	1.39276
2.09	31.7689	1.39195
2.1	31.9186	1.39359
2.11	32.0673	1.39631
2.12	32.2173	1.39995
2.13	32.3686	1.40524
2.14	32.5189	1.40812
2.15	32.6677	1.40784
2.16	32.817	1.40587
2.17	32.9681	1.40841
2.18	33.1187	1.41662
2.19	33.2678	1.42175
2.2	33.417	1.42888
2.21	33.5681	1.43316
2.22	33.7189	1.43888
2.23	33.8683	1.43988
2.24	34.017	1.43858
2.25	34.1673	1.44147
2.26	34.3183	1.44579
2.27	34.4681	1.44902
2.28	34.6175	1.45109
2.29	34.7677	1.45417
2.3	34.9184	1.46034
2.31	35.0684	1.46136
2.32	35.2172	1.45873
2.33	35.367	1.45468
2.34	35.5181	1.45252
2.35	35.6686	1.45467
2.36	35.818	1.45661
2.37	35.9678	1.46174
2.38	36.1186	1.46503
2.39	36.2689	1.46684
2.4	36.418	1.46287
2.41	36.568	1.45934
2.42	36.7189	1.46413
2.43	36.8691	1.4682
2.44	37.0186	1.47255
2.45	37.168	1.47694
2.46	37.3183	1.47246
2.47	37.4686	1.47418
2.48	37.6184	1.48195
2.49	37.768	1.4866
2.5	37.9181	1.4825
2.51	38.0686	1.48054
2.52	38.2184	1.47657
2.53	38.3681	1.47321
2.54	38.5184	1.47299
2.55	38.6684	1.47921
2.56	38.8177	1.4852
2.57	38.9664	1.48884
2.58	39.1172	1.49397
2.59	39.2687	1.49992
2.6	39.4189	1.50191
2.61	39.5675	1.50644
2.62	39.7173	1.50968
2.63	39.8683	1.51205
2.64	40.0186	1.51329
2.65	40.1677	1.51139
2.66	40.3173	1.51117
2.67	40.4681	1.51871
2.68	40.6184	1.52713
2.69	40.7678	1.53141
2.7	40.9175	1.53078
2.71	41.0683	1.53309
2.72	41.2189	1.53676
2.73	41.3686	1.5418
2.74	41.518	1.54304
2.75	41.6683	1.5447
2.76	41.8186	1.54459
2.77	41.9683	1.5464
2.78	42.1176	1.5502
2.79	42.2681	1.55335
2.8	42.4187	1.5571
2.81	42.5683	1.55768
2.82	42.7176	1.55549
2.83	42.8676	1.55886
2.84	43.018	1.56102
2.85	43.168	1.56351
2.86	43.3173	1.56522
2.87	43.4676	1.56846
2.88	43.6184	1.5735
2.89	43.7684	1.57701
2.9	43.9172	1.58237
2.91	44.067	1.58756
2.92	44.2183	1.59358
2.93	44.3687	1.59762
2.94	44.518	1.59339
2.95	44.6677	1.58939
2.96	44.8183	1.59214
2.97	44.9684	1.59758
2.974	45.0283	1.59887
2.976	45.0581	1.59958
2.978	45.088	1.60003
2.988	45.2108	1.59223
2.998	45.2492	1.52017
3.008	45.1944	1.39618
3.018	45.0542	1.22478
3.028	44.8369	1.03254
3.038	44.5955	0.88366
3.048	44.3864	0.85001
3.058	44.2059	0.89818
3.068	44.0212	0.93162
3.078	43.8214	0.92197
3.088	43.6214	0.90152
3.098	43.4361	0.90591
3.108	43.2627	0.9233
3.118	43.0886	0.92355
3.128	42.9111	0.90256
3.138	42.7372	0.89075
3.148	42.5697	0.89147
3.158	42.4058	0.89492
3.168	42.2422	0.88792
3.178	42.0792	0.87951
3.188	41.9183	0.88115
3.198	41.7589	0.88596
3.208	41.6008	0.88429
3.218	41.4444	0.88119
3.228	41.2886	0.87601
3.238	41.1331	0.87403
3.248	40.9783	0.87263
3.258	40.8252	0.87336
3.268	40.672	0.87482
3.278	40.5183	0.87288
3.288	40.365	0.86347
3.298	40.2133	0.85754
3.308	40.062	0.85634
3.318	39.9097	0.85927
3.328	39.7576	0.8595
3.338	39.6067	0.8598
3.348	39.4562	0.86068
3.358	39.3051	0.85768
3.368	39.1537	0.85409
3.378	39.0034	0.85215
3.388	38.8534	0.85083
3.398	38.7019	0.84967
3.408	38.55	0.85111
3.418	38.3998	0.85174
3.428	38.2511	0.84879
3.438	38.1014	0.84071
3.448	37.95	0.82488
3.458	37.7991	0.80226
3.468	37.6492	0.79017
3.478	37.4994	0.78465
3.488	37.3487	0.7767
3.498	37.1983	0.77109
3.508	37.0486	0.76932
3.518	36.8986	0.76734
3.528	36.7483	0.76694
3.538	36.5983	0.76895
3.548	36.4487	0.77073
3.558	36.2989	0.77284
3.568	36.1483	0.77362
3.578	35.9977	0.77207
3.588	35.8484	0.76872
3.598	35.6992	0.76622
3.608	35.5486	0.76436
3.618	35.398	0.75758
3.628	35.2483	0.75362
3.638	35.0989	0.74949
3.648	34.9484	0.7439
3.658	34.7978	0.73366
3.668	34.6484	0.7324
3.678	34.4994	0.73558
3.688	34.3491	0.73985
3.698	34.1981	0.73645
3.708	34.048	0.73445
3.718	33.8986	0.73277
3.728	33.7484	0.72827
3.738	33.5977	0.72053
3.748	33.4478	0.71677
3.758	33.2987	0.71423
3.768	33.1489	0.71133
3.778	32.9977	0.70685
3.788	32.8472	0.705
3.798	32.698	0.70419
3.808	32.5486	0.70419
3.818	32.3975	0.70472
3.828	32.2467	0.70026
3.838	32.0977	0.69857
3.848	31.9486	0.69542
3.858	31.7978	0.68956
3.868	31.6469	0.68541
3.878	31.4975	0.68657
3.888	31.3487	0.68341
3.898	31.1983	0.67691
3.908	31.0469	0.66927
3.918	30.8967	0.66774
3.928	30.7481	0.66709
3.938	30.5987	0.66445
3.948	30.4483	0.65749
3.958	30.2984	0.65277
3.968	30.1489	0.65136
3.978	29.9984	0.64864
3.988	29.8477	0.64419
3.998	29.6978	0.64123
4.008	29.5489	0.64056
4.018	29.3989	0.63736
4.028	29.2477	0.63264
4.038	29.0977	0.63475
4.048	28.9489	0.63713
4.058	28.7994	0.63609
4.068	28.6481	0.63059
4.078	28.4975	0.62498
4.088	28.348	0.61968
4.098	28.1988	0.62047
4.108	28.0481	0.62099
4.118	27.8973	0.61883
4.128	27.7477	0.61527
4.138	27.5987	0.61724
4.148	27.4481	0.61557
4.158	27.297	0.61081
4.168	27.1473	0.61002
4.178	26.9989	0.6136
4.188	26.8489	0.60871
4.198	26.6973	0.59491
4.208	26.5472	0.58893
4.218	26.3983	0.59269
4.228	26.2484	0.59107
4.238	26.0973	0.58709
4.248	25.9473	0.58547
4.258	25.7986	0.58528
4.268	25.6494	0.58307
4.278	25.4983	0.57874
4.288	25.3477	0.57326
4.298	25.1983	0.56923
4.308	25.0489	0.56692
4.318	24.8981	0.56424
4.328	24.7473	0.55972
4.338	24.598	0.55706
4.348	24.4491	0.55401
4.358	24.2986	0.55031
4.368	24.1476	0.54546
4.378	23.998	0.54144
4.388	23.8491	0.54273
4.398	23.6989	0.5423
4.408	23.5477	0.54065
4.418	23.3972	0.53742
4.428	23.2478	0.53223
4.438	23.0978	0.52968
4.448	22.9473	0.52766
4.458	22.7978	0.52437
4.468	22.6491	0.52132
4.478	22.4988	0.5164
4.488	22.347	0.51014
4.498	22.1966	0.50409
4.508	22.0481	0.50629
4.518	21.8989	0.50681
4.528	21.7475	0.50456
4.538	21.5964	0.49791
4.548	21.4476	0.50098
4.558	21.2989	0.50638
4.568	21.1483	0.49955
4.578	20.9977	0.49122
4.588	20.848	0.48577
4.598	20.6986	0.48419
4.608	20.5484	0.47704
4.618	20.3976	0.46577
4.628	20.248	0.46195
4.638	20.0989	0.46543
4.648	19.9486	0.46224
4.658	19.7978	0.45386
4.668	19.648	0.45134
4.678	19.4991	0.45245
4.688	19.3492	0.44729
4.698	19.1981	0.44383
4.708	19.0478	0.44265
4.718	18.8986	0.44482
4.728	18.7488	0.44343
4.738	18.5977	0.43747
4.748	18.447	0.43301
4.758	18.2981	0.43245
4.768	18.1491	0.4327
4.778	17.9983	0.4262
4.788	17.8475	0.41871
4.798	17.6981	0.41536
4.808	17.5489	0.41351
4.818	17.398	0.40651
4.828	17.247	0.40145
4.838	17.0975	0.40039
4.848	16.9484	0.39604
4.858	16.7981	0.39353
4.868	16.6472	0.39108
4.878	16.4973	0.38812
4.888	16.3483	0.38222
4.898	16.1984	0.37485
4.908	16.0478	0.36974
4.918	15.8978	0.36254
4.928	15.7483	0.35732
4.938	15.5978	0.35663
4.948	15.4469	0.35654
4.958	15.2973	0.357
4.968	15.1489	0.35516
4.978	14.9994	0.35571
4.988	14.848	0.34603
4.998	14.6972	0.33699
5.008	14.548	0.32943
5.018	14.3991	0.32694
5.028	14.2484	0.32433
5.038	14.0975	0.32253
5.048	13.9476	0.32105
5.058	13.7988	0.31951
5.068	13.6486	0.31595
5.078	13.4978	0.30767
5.088	13.348	0.30063
5.098	13.1986	0.30133
5.108	13.0481	0.3009
5.118	12.8973	0.2971
5.128	12.7477	0.29512
5.138	12.5986	0.29616
5.148	12.4483	0.29518
5.158	12.2972	0.29002
5.168	12.1473	0.28829
5.178	11.9984	0.29237
5.188	11.8484	0.29096
5.198	11.6976	0.28082
5.208	11.5475	0.2745
5.218	11.3983	0.2752
5.228	11.2484	0.27393
5.238	11.0976	0.26546
5.248	10.9473	0.25961
5.258	10.7978	0.25996
5.268	10.6484	0.26362
5.278	10.4981	0.26519
5.288	10.348	0.2605
5.298	10.1986	0.25744
5.308	10.0489	0.25358
5.318	9.89844	0.25262
5.328	9.74781	0.2499
5.338	9.59828	0.24829
5.348	9.44906	0.24703
5.358	9.29875	0.24405
5.368	9.14797	0.24377
5.378	8.99828	0.24104
5.388	8.8489	0.2342
5.398	8.69844	0.22932
5.408	8.54765	0.22299
5.418	8.39797	0.21984
5.428	8.24891	0.21399
5.438	8.09828	0.20689
5.448	7.94672	0.20004
5.458	7.79656	0.19636
5.468	7.64797	0.19719
5.478	7.49875	0.19954
5.488	7.34812	0.19542
5.498	7.1975	0.19212
5.508	7.04766	0.18732
5.518	6.89781	0.18617
5.528	6.74734	0.179
5.538	6.59734	0.1774
5.548	6.44797	0.17768
5.558	6.29797	0.17666
5.568	6.14766	0.17438
5.578	5.99766	0.1726
5.588	5.84828	0.17273
5.598	5.69891	0.17078
5.608	5.54828	0.16484
5.618	5.3975	0.16033
5.628	5.24797	0.15597
5.638	5.09875	0.15272
5.648	4.94844	0.14469
5.658	4.79766	0.13248
5.668	4.64797	0.12755
5.678	4.49891	0.12631
5.688	4.34875	0.12411
5.698	4.19781	0.12207
5.708	4.04812	0.12291
5.718	3.89906	0.12799
5.728	3.74891	0.12836
5.738	3.59766	0.12473
5.748	3.44719	0.12481
5.758	3.29812	0.12954
5.768	3.14828	0.12925
5.778	2.9975	0.12036
5.788	2.84719	0.11322
5.798	2.69844	0.10906
5.808	2.54891	0.10861
5.818	2.39781	0.1095
5.828	2.24703	0.10455
5.838	2.09766	0.10174
5.848	1.94844	0.09862
5.858	1.79781	0.09307
5.868	1.64687	0.08693
5.878	1.4975	0.0852
5.888	1.34859	0.08635
5.898	1.19828	0.08764
5.908	1.04734	0.0926
5.918	0.8975	0.10188
5.928	0.74891	0.11648
5.938	0.59891	0.11678
5.948	0.44766	0.0985
5.958	0.29703	0.05597
5.968	0.14797	0.0047
5.978	-0.00156	-0.03505
