# Supplementary material for: Mechanical properties of a biodegradable self-expandable polydioxanone monofilament stent: In vitro force relaxation and its clinical relevance
Source: PLoS One. 2020 Jul 8;15(7):e0235842. doi: 10.1371/journal.pone.0235842 (PMC7343154; doi:10.1371/journal.pone.0235842)
Supplement: S5 File — (ZIP) [file pone.0235842.s005.zip › Shear_Data/BackgroundForceProfile/slopeBackground_Sample23.xlsx]

## Sheet: Specimen_RawData_1
Time	Extension	Force	Extension of linear pulling part	Force of linear pulling part	the slope of the pulling part of the background force profile K~FB
(s)	(mm)	(N)	(mm)	(N)	(N/mm)
0	0.38906	0.00354			0.018529
0.01	0.40031	0.00936
0.02	0.46703	0.06571
0.03	0.60531	0.20528
0.04	0.78359	0.42356
0.05	0.95594	0.60172
0.06	1.1125	0.70058
0.07	1.27094	0.76042
0.08	1.44187	0.81336
0.09	1.61797	0.83953
0.1	1.78812	0.83417
0.11	1.95047	0.81201
0.12	2.11156	0.79464
0.13	2.27594	0.7899
0.14	2.44031	0.79156
0.15	2.60062	0.79259
0.16	2.75766	0.79464
0.17	2.91531	0.80106
0.18	3.07359	0.80639
0.19	3.22969	0.81285
0.2	3.38344	0.82049
0.21	3.53797	0.82391
0.22	3.69281	0.82909
0.23	3.84641	0.83218
0.24	3.99859	0.83006
0.25	4.15141	0.83083
0.26	4.30469	0.83688
0.27	4.45641	0.83982
0.28	4.60672	0.84153
0.29	4.75844	0.84512
0.3	4.91094	0.85171
0.31	5.06219	0.85792
0.32	5.21219	0.86267
0.33	5.36297	0.86693
0.34	5.51453	0.87294
0.35	5.66516	0.87796
0.36	5.81484	0.88005
0.37	5.96531	0.87994
0.38	6.11672	0.88774
0.39	6.26766	0.89309
0.4	6.41719	0.89731
0.41	6.56656	0.90043
0.42	6.71734	0.90324
0.43	6.86844	0.90903
0.44	7.01828	0.91086
0.45	7.1675	0.90828
0.46	7.31797	0.91066
0.47	7.46875	0.91002
0.48	7.61891	0.91014
0.49	7.76859	0.91381
0.5	7.9189	0.92592
0.51	8.0689	0.93448
0.52	8.21781	0.9429
0.53	8.36687	0.95094
0.54	8.51812	0.95829
0.55	8.66969	0.96186
0.56	8.81922	0.96279
0.57	8.96766	0.96203
0.58	9.11781	0.96301
0.59	9.26906	0.96728
0.6	9.41953	0.97121
0.61	9.56844	0.9733
0.62	9.71828	0.97552
0.63	9.86922	0.97524
0.64	10.0195	0.97661	10.0195	0.97661
0.65	10.1687	0.97989	10.1687	0.97989
0.66	10.3186	0.9812	10.3186	0.9812
0.67	10.4694	0.98573	10.4694	0.98573
0.68	10.62	0.98886	10.62	0.98886
0.69	10.7695	0.9929	10.7695	0.9929
0.7	10.9191	0.99612	10.9191	0.99612
0.71	11.0692	1.00132	11.0692	1.00132
0.72	11.2195	1.0003	11.2195	1.0003
0.73	11.3691	1.00546	11.3691	1.00546
0.74	11.5188	1.00976	11.5188	1.00976
0.75	11.6695	1.0157	11.6695	1.0157
0.76	11.8201	1.02227	11.8201	1.02227
0.77	11.9695	1.02991	11.9695	1.02991
0.78	12.1189	1.02696	12.1189	1.02696
0.79	12.2689	1.02948	12.2689	1.02948
0.8	12.4195	1.03887	12.4195	1.03887
0.81	12.5695	1.04256	12.5695	1.04256
0.82	12.7186	1.04843	12.7186	1.04843
0.83	12.8689	1.05725	12.8689	1.05725
0.84	13.0197	1.06035	13.0197	1.06035
0.85	13.1695	1.06112	13.1695	1.06112
0.86	13.3183	1.06478	13.3183	1.06478
0.87	13.4686	1.06835	13.4686	1.06835
0.88	13.6197	1.07192	13.6197	1.07192
0.89	13.7698	1.07213	13.7698	1.07213
0.9	13.9186	1.07181	13.9186	1.07181
0.91	14.0686	1.07707	14.0686	1.07707
0.92	14.2192	1.08561	14.2192	1.08561
0.93	14.3692	1.08464	14.3692	1.08464
0.94	14.5186	1.08397	14.5186	1.08397
0.95	14.6684	1.08865	14.6684	1.08865
0.96	14.8194	1.09172	14.8194	1.09172
0.97	14.9695	1.09617	14.9695	1.09617
0.98	15.1188	1.10062	15.1188	1.10062
0.99	15.2688	1.10183	15.2688	1.10183
1	15.4198	1.10434	15.4198	1.10434
1.01	15.57	1.10546	15.57	1.10546
1.02	15.7189	1.10927	15.7189	1.10927
1.03	15.8675	1.11173	15.8675	1.11173
1.04	16.0181	1.11344	16.0181	1.11344
1.05	16.1695	1.11392	16.1695	1.11392
1.06	16.3197	1.112	16.3197	1.112
1.07	16.4688	1.10929	16.4688	1.10929
1.08	16.6187	1.10215	16.6187	1.10215
1.09	16.7695	1.10724	16.7695	1.10724
1.1	16.9195	1.11556	16.9195	1.11556
1.11	17.0686	1.12404	17.0686	1.12404
1.12	17.2188	1.13077	17.2188	1.13077
1.13	17.3695	1.13819	17.3695	1.13819
1.14	17.5195	1.14133	17.5195	1.14133
1.15	17.6684	1.14271	17.6684	1.14271
1.16	17.8184	1.14395	17.8184	1.14395
1.17	17.9697	1.14426	17.9697	1.14426
1.18	18.12	1.14461	18.12	1.14461
1.19	18.2689	1.14478	18.2689	1.14478
1.2	18.4186	1.14099	18.4186	1.14099
1.21	18.5695	1.14487	18.5695	1.14487
1.22	18.7198	1.15197	18.7198	1.15197
1.23	18.8687	1.15584	18.8687	1.15584
1.24	19.0181	1.1622	19.0181	1.1622
1.25	19.1689	1.17046	19.1689	1.17046
1.26	19.3198	1.17438	19.3198	1.17438
1.27	19.4691	1.17586	19.4691	1.17586
1.28	19.6183	1.18041	19.6183	1.18041
1.29	19.7691	1.18005	19.7691	1.18005
1.3	19.9195	1.18277	19.9195	1.18277
1.31	20.0689	1.1861	20.0689	1.1861
1.32	20.2181	1.18448	20.2181	1.18448
1.33	20.3687	1.18614	20.3687	1.18614
1.34	20.5198	1.19445	20.5198	1.19445
1.35	20.6697	1.19833	20.6697	1.19833
1.36	20.8186	1.19954	20.8186	1.19954
1.37	20.9686	1.20053	20.9686	1.20053
1.38	21.1197	1.20192	21.1197	1.20192
1.39	21.27	1.20315	21.27	1.20315
1.4	21.4192	1.20676	21.4192	1.20676
1.41	21.5689	1.21365	21.5689	1.21365
1.42	21.7198	1.22312	21.7198	1.22312
1.43	21.87	1.22652	21.87	1.22652
1.44	22.0188	1.21903	22.0188	1.21903
1.45	22.1684	1.2163	22.1684	1.2163
1.46	22.3195	1.21937	22.3195	1.21937
1.47	22.4703	1.22765	22.4703	1.22765
1.48	22.6189	1.22799	22.6189	1.22799
1.49	22.768	1.2281	22.768	1.2281
1.5	22.9192	1.23238	22.9192	1.23238
1.51	23.0706	1.23819	23.0706	1.23819
1.52	23.2197	1.24007	23.2197	1.24007
1.53	23.3678	1.24089	23.3678	1.24089
1.54	23.5176	1.24217	23.5176	1.24217
1.55	23.6686	1.24778	23.6686	1.24778
1.56	23.8189	1.24941	23.8189	1.24941
1.57	23.9686	1.25079	23.9686	1.25079
1.58	24.1186	1.25496	24.1186	1.25496
1.59	24.2692	1.25891	24.2692	1.25891
1.6	24.4191	1.26263	24.4191	1.26263
1.61	24.5681	1.26428	24.5681	1.26428
1.62	24.7186	1.26399	24.7186	1.26399
1.63	24.8695	1.26859	24.8695	1.26859
1.64	25.0197	1.268	25.0197	1.268
1.65	25.1686	1.26736	25.1686	1.26736
1.66	25.3183	1.26821	25.3183	1.26821
1.67	25.4694	1.27269	25.4694	1.27269
1.68	25.62	1.27529	25.62	1.27529
1.69	25.7692	1.28086	25.7692	1.28086
1.7	25.9186	1.28675	25.9186	1.28675
1.71	26.0695	1.29238	26.0695	1.29238
1.72	26.2202	1.2967	26.2202	1.2967
1.73	26.3692	1.29724	26.3692	1.29724
1.74	26.5183	1.29207	26.5183	1.29207
1.75	26.6691	1.29394	26.6691	1.29394
1.76	26.82	1.30018	26.82	1.30018
1.77	26.9695	1.30464	26.9695	1.30464
1.78	27.1186	1.30191	27.1186	1.30191
1.79	27.2689	1.30633	27.2689	1.30633
1.8	27.42	1.30946	27.42	1.30946
1.81	27.5691	1.31109	27.5691	1.31109
1.82	27.7176	1.31483	27.7176	1.31483
1.83	27.8683	1.31899	27.8683	1.31899
1.84	28.0198	1.32573	28.0198	1.32573
1.85	28.17	1.32906	28.17	1.32906
1.86	28.3186	1.32351	28.3186	1.32351
1.87	28.4684	1.32421	28.4684	1.32421
1.88	28.6195	1.33106	28.6195	1.33106
1.89	28.7697	1.33763	28.7697	1.33763
1.9	28.9189	1.34479	28.9189	1.34479
1.91	29.0686	1.34965	29.0686	1.34965
1.92	29.2194	1.35711	29.2194	1.35711
1.93	29.37	1.35972	29.37	1.35972
1.94	29.5189	1.36206	29.5189	1.36206
1.95	29.6681	1.36262	29.6681	1.36262
1.96	29.8191	1.36517	29.8191	1.36517
1.97	29.9702	1.36738	29.9702	1.36738
1.98	30.1195	1.36689
1.99	30.2683	1.3645
2	30.4186	1.37055
2.01	30.57	1.37292
2.02	30.7202	1.37543
2.03	30.8689	1.37327
2.04	31.0186	1.37169
2.05	31.1689	1.37454
2.06	31.3187	1.38177
2.07	31.4683	1.38378
2.08	31.6191	1.38902
2.09	31.77	1.39522
2.1	31.9197	1.3969
2.11	32.0684	1.40033
2.12	32.2184	1.40419
2.13	32.3695	1.40293
2.14	32.52	1.40497
2.15	32.6686	1.40476
2.16	32.8181	1.40417
2.17	32.9691	1.40804
2.18	33.1197	1.41714
2.19	33.2689	1.41934
2.2	33.4183	1.42096
2.21	33.5691	1.4286
2.22	33.7198	1.43369
2.23	33.8694	1.43476
2.24	34.0183	1.43706
2.25	34.1683	1.44167
2.26	34.319	1.44696
2.27	34.4691	1.44723
2.28	34.6184	1.44458
2.29	34.7687	1.44704
2.3	34.9194	1.45453
2.31	35.0692	1.45617
2.32	35.2183	1.4589
2.33	35.3681	1.46378
2.34	35.5192	1.46389
2.35	35.6697	1.4613
2.36	35.8187	1.46018
2.37	35.9687	1.46257
2.38	36.1197	1.46692
2.39	36.2698	1.46538
2.4	36.4191	1.46353
2.41	36.569	1.4669
2.42	36.7198	1.47503
2.43	36.8702	1.48157
2.44	37.0197	1.48246
2.45	37.1691	1.48259
2.46	37.3192	1.4794
2.47	37.4698	1.47759
2.48	37.6195	1.47577
2.49	37.7689	1.47311
2.5	37.9191	1.46888
2.51	38.0697	1.469
2.52	38.2195	1.46775
2.53	38.3691	1.46753
2.54	38.5194	1.47031
2.55	38.6695	1.48016
2.56	38.8186	1.48943
2.57	38.9673	1.49361
2.58	39.1181	1.4978
2.59	39.2698	1.50195
2.6	39.4198	1.50561
2.61	39.5686	1.50344
2.62	39.7183	1.50139
2.63	39.8692	1.50256
2.64	40.0197	1.51144
2.65	40.1687	1.51794
2.66	40.3183	1.52327
2.67	40.4692	1.52734
2.68	40.6195	1.53227
2.69	40.7687	1.53339
2.7	40.9184	1.52841
2.71	41.0694	1.53145
2.72	41.2198	1.5348
2.73	41.3695	1.53743
2.74	41.5191	1.53787
2.75	41.6694	1.54191
2.76	41.8197	1.5416
2.77	41.9692	1.54813
2.78	42.1186	1.5521
2.79	42.2692	1.55784
2.8	42.4198	1.5621
2.81	42.5692	1.56348
2.82	42.7186	1.56328
2.83	42.8686	1.56508
2.84	43.0189	1.56932
2.85	43.1691	1.56933
2.86	43.3183	1.56902
2.87	43.4686	1.56841
2.88	43.6195	1.56978
2.89	43.7695	1.57279
2.9	43.9184	1.57812
2.91	44.0681	1.58145
2.92	44.2192	1.5875
2.93	44.3698	1.59386
2.94	44.5189	1.59296
2.95	44.6686	1.59218
2.96	44.8192	1.59539
2.97	44.9695	1.59853
2.974	45.0294	1.59966
2.976	45.0592	1.59914
2.978	45.0889	1.59834
2.988	45.2116	1.58301
2.998	45.2498	1.50811
3.008	45.1948	1.3829
3.018	45.0545	1.21509
3.028	44.837	1.02202
3.038	44.5959	0.87438
3.048	44.3873	0.83977
3.058	44.2072	0.89386
3.068	44.0223	0.93099
3.078	43.8225	0.92106
3.088	43.6225	0.90161
3.098	43.4373	0.91034
3.108	43.2639	0.93234
3.118	43.0897	0.93297
3.128	42.9122	0.91324
3.138	42.7381	0.89969
3.148	42.5709	0.89895
3.158	42.407	0.89948
3.168	42.2431	0.8935
3.178	42.0802	0.88672
3.188	41.9194	0.88858
3.198	41.76	0.88731
3.208	41.6019	0.88331
3.218	41.4451	0.87832
3.228	41.2895	0.87558
3.238	41.1341	0.87477
3.248	40.9794	0.87404
3.258	40.8261	0.87059
3.268	40.6731	0.86911
3.278	40.5192	0.86775
3.288	40.3661	0.8653
3.298	40.2144	0.86386
3.308	40.0631	0.86112
3.318	39.9108	0.86059
3.328	39.7586	0.85946
3.338	39.6076	0.85637
3.348	39.4572	0.85459
3.358	39.3059	0.84704
3.368	39.1547	0.8396
3.378	39.0045	0.84124
3.388	38.8544	0.84781
3.398	38.7028	0.84989
3.408	38.5509	0.85137
3.418	38.4009	0.85562
3.428	38.2522	0.85825
3.438	38.1023	0.8479
3.448	37.9509	0.82558
3.458	37.8	0.80482
3.468	37.6501	0.78978
3.478	37.5005	0.78534
3.488	37.3498	0.78243
3.498	37.1994	0.78038
3.508	37.0495	0.78079
3.518	36.8995	0.78123
3.528	36.7494	0.78183
3.538	36.5994	0.77609
3.548	36.4498	0.77484
3.558	36.3	0.77182
3.568	36.1492	0.76849
3.578	35.9986	0.76492
3.588	35.8494	0.7669
3.598	35.7002	0.76476
3.608	35.5497	0.75735
3.618	35.3989	0.75051
3.628	35.2492	0.7507
3.638	35.1	0.7512
3.648	34.9494	0.74948
3.658	34.7987	0.74928
3.668	34.6494	0.74512
3.678	34.5005	0.74237
3.688	34.35	0.73929
3.698	34.199	0.73568
3.708	34.0489	0.73532
3.718	33.8997	0.73457
3.728	33.7495	0.72651
3.738	33.5986	0.71766
3.748	33.4487	0.71439
3.758	33.2998	0.71165
3.768	33.15	0.71468
3.778	32.9987	0.7156
3.788	32.848	0.71078
3.798	32.6989	0.70802
3.808	32.5495	0.70591
3.818	32.3986	0.69964
3.828	32.2478	0.69536
3.838	32.0986	0.69679
3.848	31.9495	0.69897
3.858	31.7987	0.69455
3.868	31.648	0.68923
3.878	31.4984	0.68902
3.888	31.3497	0.68705
3.898	31.1992	0.68218
3.908	31.048	0.67168
3.918	30.8978	0.66888
3.928	30.7491	0.66926
3.938	30.5997	0.66769
3.948	30.4494	0.66127
3.958	30.2994	0.65262
3.968	30.1498	0.6505
3.978	29.9994	0.64957
3.988	29.8487	0.64914
3.998	29.6989	0.64574
4.008	29.5498	0.64636
4.018	29.3998	0.65061
4.028	29.2486	0.64563
4.038	29.0987	0.64467
4.048	28.9498	0.64774
4.058	28.8003	0.64876
4.068	28.6492	0.63927
4.078	28.4984	0.62573
4.088	28.3489	0.61901
4.098	28.1997	0.61841
4.108	28.0492	0.61976
4.118	27.8984	0.61493
4.128	27.7488	0.61344
4.138	27.5998	0.61798
4.148	27.4491	0.61375
4.158	27.298	0.60965
4.168	27.1484	0.61162
4.178	27	0.61712
4.188	26.8498	0.61608
4.198	26.6984	0.60802
4.208	26.5481	0.60465
4.218	26.3992	0.59948
4.228	26.2495	0.59191
4.238	26.0984	0.58181
4.248	25.9484	0.57437
4.258	25.7997	0.57501
4.268	25.6503	0.57308
4.278	25.4992	0.56859
4.288	25.3486	0.56752
4.298	25.1994	0.57227
4.308	25.05	0.57187
4.318	24.8991	0.56831
4.328	24.7483	0.56106
4.338	24.5989	0.55678
4.348	24.4502	0.55336
4.358	24.2997	0.55365
4.368	24.1486	0.55011
4.378	23.9989	0.55109
4.388	23.85	0.55199
4.398	23.6998	0.54945
4.408	23.5486	0.54437
4.418	23.3983	0.53869
4.428	23.2488	0.53463
4.438	23.0987	0.53218
4.448	22.9483	0.52869
4.458	22.7989	0.5256
4.468	22.6503	0.53046
4.478	22.4997	0.52765
4.488	22.3477	0.51652
4.498	22.1973	0.50862
4.508	22.0492	0.50758
4.518	21.9	0.50444
4.528	21.7484	0.49957
4.538	21.5973	0.49719
4.548	21.4486	0.50045
4.558	21.3	0.50415
4.568	21.1495	0.49832
4.578	20.9986	0.48836
4.588	20.8489	0.48272
4.598	20.6997	0.4813
4.608	20.5494	0.47849
4.618	20.3986	0.47388
4.628	20.2489	0.47702
4.638	20.1	0.47736
4.648	19.9497	0.47233
4.658	19.7989	0.46484
4.668	19.6489	0.46034
4.678	19.5	0.45537
4.688	19.3503	0.44893
4.698	19.1992	0.44097
4.708	19.0489	0.43591
4.718	18.8997	0.43604
4.728	18.7497	0.43825
4.738	18.5987	0.43375
4.748	18.4481	0.42923
4.758	18.2991	0.42773
4.768	18.15	0.42184
4.778	17.9992	0.4134
4.788	17.8486	0.40539
4.798	17.6992	0.4074
4.808	17.5498	0.41102
4.818	17.3991	0.40812
4.828	17.248	0.4013
4.838	17.0986	0.39358
4.848	16.9495	0.38655
4.858	16.7994	0.3805
4.868	16.6483	0.37382
4.878	16.4984	0.3697
4.888	16.3492	0.36775
4.898	16.1995	0.36764
4.908	16.0489	0.36652
4.918	15.8987	0.36159
4.928	15.7492	0.36139
4.938	15.5988	0.35946
4.948	15.4481	0.35649
4.958	15.2984	0.35683
4.968	15.15	0.36006
4.978	15.0003	0.36061
4.988	14.8491	0.35273
4.998	14.6981	0.34716
5.008	14.5491	0.34331
5.018	14.4	0.34179
5.028	14.2494	0.33683
5.038	14.0984	0.32915
5.048	13.9486	0.32075
5.058	13.7997	0.31791
5.068	13.6495	0.31584
5.078	13.4987	0.31235
5.088	13.3489	0.31027
5.098	13.1998	0.308
5.108	13.0491	0.30411
5.118	12.8983	0.2984
5.128	12.7486	0.29474
5.138	12.5997	0.29481
5.148	12.4492	0.29336
5.158	12.2981	0.28885
5.168	12.1483	0.28149
5.178	11.9994	0.28124
5.188	11.8495	0.28097
5.198	11.6988	0.27554
5.208	11.5484	0.27183
5.218	11.3991	0.27447
5.228	11.2495	0.27528
5.238	11.0986	0.26933
5.248	10.9483	0.26049
5.258	10.7988	0.25783
5.268	10.6494	0.25522
5.278	10.4992	0.2529
5.288	10.3489	0.24842
5.298	10.1995	0.25154
5.308	10.05	0.2537
5.318	9.89953	0.25248
5.328	9.74891	0.25062
5.338	9.59953	0.24933
5.348	9.45015	0.2455
5.358	9.29953	0.23906
5.368	9.1489	0.2354
5.378	8.99922	0.23284
5.388	8.85	0.23297
5.398	8.69953	0.2317
5.408	8.54859	0.22728
5.418	8.3989	0.22271
5.428	8.25	0.21893
5.438	8.09937	0.21204
5.448	7.94781	0.20567
5.458	7.79766	0.20425
5.468	7.64906	0.20773
5.478	7.49984	0.20957
5.488	7.34922	0.20026
5.498	7.19844	0.18858
5.508	7.04859	0.18439
5.518	6.89891	0.17923
5.528	6.74859	0.17665
5.538	6.59828	0.17751
5.548	6.44891	0.17901
5.558	6.29906	0.17521
5.568	6.14859	0.17007
5.578	5.99875	0.16689
5.588	5.84937	0.16824
5.598	5.69984	0.16866
5.608	5.54937	0.16621
5.618	5.39859	0.16056
5.628	5.24891	0.15564
5.638	5.09969	0.15322
5.648	4.94937	0.15016
5.658	4.79875	0.14311
5.668	4.64906	0.14102
5.678	4.5	0.13973
5.688	4.34984	0.13303
5.698	4.19875	0.12253
5.708	4.04906	0.1208
5.718	3.89984	0.12314
5.728	3.74984	0.12799
5.738	3.59859	0.12342
5.748	3.44828	0.12288
5.758	3.29906	0.12008
5.768	3.14937	0.11484
5.778	2.99844	0.11028
5.788	2.84828	0.10733
5.798	2.69937	0.105
5.808	2.55	0.10606
5.818	2.39891	0.10332
5.828	2.24797	0.09951
5.838	2.09859	0.09875
5.848	1.94953	0.09693
5.858	1.79891	0.09197
5.868	1.64797	0.08747
5.878	1.49844	0.08819
5.888	1.34969	0.09371
5.898	1.19937	0.0982
5.908	1.04828	0.10371
5.918	0.89859	0.11427
5.928	0.74984	0.12512
5.938	0.6	0.11965
5.948	0.44859	0.09653
5.958	0.29812	0.05439
5.968	0.14891	0.00632
5.978	-0.00047	-0.03237
