# Supplementary material for: Mechanical properties of a biodegradable self-expandable polydioxanone monofilament stent: In vitro force relaxation and its clinical relevance
Source: PLoS One. 2020 Jul 8;15(7):e0235842. doi: 10.1371/journal.pone.0235842 (PMC7343154; doi:10.1371/journal.pone.0235842)
Supplement: S5 File — (ZIP) [file pone.0235842.s005.zip › Shear_Data/BackgroundForceProfile/slopeBackground_Sample24.xlsx]

## Sheet: Specimen_RawData_1
Time	Extension	Force	Extension of linear pulling part	Force of linear pulling part	the slope of the pulling part of the background force profile K~FB
(s)	(mm)	(N)	(mm)	(N)	(N/mm)
0	0.39266	-0.00053			0.0183991
0.01	0.40391	0.01546
0.02	0.47078	0.07179
0.03	0.60937	0.20768
0.04	0.78781	0.41674
0.05	0.96031	0.58818
0.06	1.11687	0.68456
0.07	1.27516	0.74106
0.08	1.44594	0.79377
0.09	1.62219	0.82927
0.1	1.79219	0.83061
0.11	1.95453	0.808
0.12	2.11562	0.79168
0.13	2.27984	0.78795
0.14	2.44422	0.78769
0.15	2.60437	0.78671
0.16	2.76141	0.7905
0.17	2.91906	0.79652
0.18	3.07734	0.80491
0.19	3.23312	0.8085
0.2	3.38703	0.81451
0.21	3.54156	0.81697
0.22	3.69656	0.82091
0.23	3.84984	0.82404
0.24	4.00219	0.82528
0.25	4.15516	0.82852
0.26	4.30828	0.83844
0.27	4.45984	0.84339
0.28	4.61031	0.84589
0.29	4.76187	0.84845
0.3	4.91453	0.85235
0.31	5.06562	0.8554
0.32	5.21578	0.85814
0.33	5.36656	0.85813
0.34	5.51812	0.86607
0.35	5.66875	0.87411
0.36	5.81828	0.88307
0.37	5.96891	0.88762
0.38	6.12047	0.89061
0.39	6.27109	0.8881
0.4	6.42062	0.88797
0.41	6.57016	0.88736
0.42	6.72094	0.89238
0.43	6.87203	0.89938
0.44	7.02172	0.90028
0.45	7.17109	0.89927
0.46	7.32141	0.90345
0.47	7.47219	0.90973
0.48	7.6225	0.91489
0.49	7.77203	0.91845
0.5	7.92219	0.92085
0.51	8.0725	0.92474
0.52	8.22125	0.9309
0.53	8.37047	0.93717
0.54	8.52156	0.94288
0.55	8.67312	0.94845
0.56	8.82265	0.95136
0.57	8.97125	0.95228
0.58	9.1214	0.95645
0.59	9.2725	0.96277
0.6	9.42297	0.96646
0.61	9.57187	0.96951
0.62	9.72172	0.97091
0.63	9.87265	0.97273
0.64	10.0231	0.97562	10.0231	0.97562
0.65	10.1723	0.97857	10.1723	0.97857
0.66	10.3222	0.97696	10.3222	0.97696
0.67	10.473	0.98055	10.473	0.98055
0.68	10.6234	0.98588	10.6234	0.98588
0.69	10.773	0.9934	10.773	0.9934
0.7	10.9225	0.99355	10.9225	0.99355
0.71	11.0728	0.99075	11.0728	0.99075
0.72	11.2231	0.98962	11.2231	0.98962
0.73	11.3727	0.9936	11.3727	0.9936
0.74	11.5222	0.9994	11.5222	0.9994
0.75	11.673	1.00685	11.673	1.00685
0.76	11.8234	1.01124	11.8234	1.01124
0.77	11.9731	1.01628	11.9731	1.01628
0.78	12.1223	1.01948	12.1223	1.01948
0.79	12.2723	1.02691	12.2723	1.02691
0.8	12.423	1.03479	12.423	1.03479
0.81	12.573	1.03924	12.573	1.03924
0.82	12.7222	1.04497	12.7222	1.04497
0.83	12.8725	1.05458	12.8725	1.05458
0.84	13.0233	1.06424	13.0233	1.06424
0.85	13.173	1.06733	13.173	1.06733
0.86	13.3219	1.06643	13.3219	1.06643
0.87	13.472	1.06669	13.472	1.06669
0.88	13.6233	1.07273	13.6233	1.07273
0.89	13.7733	1.07569	13.7733	1.07569
0.9	13.922	1.07461	13.922	1.07461
0.91	14.072	1.07539	14.072	1.07539
0.92	14.2228	1.077	14.2228	1.077
0.93	14.3728	1.07882	14.3728	1.07882
0.94	14.522	1.08165	14.522	1.08165
0.95	14.6719	1.08779	14.6719	1.08779
0.96	14.8228	1.09115	14.8228	1.09115
0.97	14.973	1.09143	14.973	1.09143
0.98	15.1222	1.09439	15.1222	1.09439
0.99	15.2722	1.09274	15.2722	1.09274
1	15.4233	1.09418	15.4233	1.09418
1.01	15.5734	1.09582	15.5734	1.09582
1.02	15.7223	1.09746	15.7223	1.09746
1.03	15.8711	1.09898	15.8711	1.09898
1.04	16.0216	1.10351	16.0216	1.10351
1.05	16.173	1.10681	16.173	1.10681
1.06	16.3231	1.10535	16.3231	1.10535
1.07	16.4722	1.10513	16.4722	1.10513
1.08	16.6222	1.10178	16.6222	1.10178
1.09	16.773	1.10262	16.773	1.10262
1.1	16.9231	1.10965	16.9231	1.10965
1.11	17.0722	1.11985	17.0722	1.11985
1.12	17.2223	1.12538	17.2223	1.12538
1.13	17.3731	1.13146	17.3731	1.13146
1.14	17.523	1.1348	17.523	1.1348
1.15	17.6719	1.13487	17.6719	1.13487
1.16	17.8219	1.13949	17.8219	1.13949
1.17	17.9731	1.14254	17.9731	1.14254
1.18	18.1234	1.1461	18.1234	1.1461
1.19	18.2723	1.14587	18.2723	1.14587
1.2	18.4222	1.13795	18.4222	1.13795
1.21	18.5731	1.13947	18.5731	1.13947
1.22	18.7233	1.1464	18.7233	1.1464
1.23	18.872	1.15079	18.872	1.15079
1.24	19.0216	1.15736	19.0216	1.15736
1.25	19.1725	1.16577	19.1725	1.16577
1.26	19.3233	1.1733	19.3233	1.1733
1.27	19.4725	1.17746	19.4725	1.17746
1.28	19.6217	1.17924	19.6217	1.17924
1.29	19.7726	1.18335	19.7726	1.18335
1.3	19.9231	1.18851	19.9231	1.18851
1.31	20.0723	1.1898	20.0723	1.1898
1.32	20.2216	1.18718	20.2216	1.18718
1.33	20.3723	1.18946	20.3723	1.18946
1.34	20.5234	1.19533	20.5234	1.19533
1.35	20.6731	1.19409	20.6731	1.19409
1.36	20.822	1.19582	20.822	1.19582
1.37	20.9722	1.19828	20.9722	1.19828
1.38	21.1231	1.20276	21.1231	1.20276
1.39	21.2734	1.20491	21.2734	1.20491
1.4	21.4227	1.20604	21.4227	1.20604
1.41	21.5723	1.20642	21.5723	1.20642
1.42	21.7234	1.2104	21.7234	1.2104
1.43	21.8736	1.21673	21.8736	1.21673
1.44	22.0222	1.2141	22.0222	1.2141
1.45	22.1719	1.21398	22.1719	1.21398
1.46	22.3233	1.21752	22.3233	1.21752
1.47	22.4737	1.2227	22.4737	1.2227
1.48	22.6223	1.22683	22.6223	1.22683
1.49	22.7714	1.23002	22.7714	1.23002
1.5	22.9227	1.23313	22.9227	1.23313
1.51	23.0742	1.23729	23.0742	1.23729
1.52	23.2233	1.23801	23.2233	1.23801
1.53	23.3714	1.24052	23.3714	1.24052
1.54	23.5212	1.24176	23.5212	1.24176
1.55	23.6722	1.24504	23.6722	1.24504
1.56	23.8223	1.24171	23.8223	1.24171
1.57	23.972	1.23503	23.972	1.23503
1.58	24.122	1.23685	24.122	1.23685
1.59	24.2726	1.24514	24.2726	1.24514
1.6	24.4225	1.25012	24.4225	1.25012
1.61	24.5716	1.25435	24.5716	1.25435
1.62	24.722	1.25778	24.722	1.25778
1.63	24.8731	1.26467	24.8731	1.26467
1.64	25.0231	1.27013	25.0231	1.27013
1.65	25.172	1.27025	25.172	1.27025
1.66	25.3217	1.26742	25.3217	1.26742
1.67	25.473	1.26751	25.473	1.26751
1.68	25.6234	1.27043	25.6234	1.27043
1.69	25.7725	1.27326	25.7725	1.27326
1.7	25.922	1.27812	25.922	1.27812
1.71	26.0731	1.28526	26.0731	1.28526
1.72	26.2239	1.28804	26.2239	1.28804
1.73	26.373	1.28708	26.373	1.28708
1.74	26.5219	1.28255	26.5219	1.28255
1.75	26.6723	1.28499	26.6723	1.28499
1.76	26.8234	1.28977	26.8234	1.28977
1.77	26.9731	1.28955	26.9731	1.28955
1.78	27.122	1.29158	27.122	1.29158
1.79	27.2725	1.29946	27.2725	1.29946
1.8	27.4234	1.30775	27.4234	1.30775
1.81	27.5726	1.31208	27.5726	1.31208
1.82	27.7213	1.31434	27.7213	1.31434
1.83	27.8719	1.31796	27.8719	1.31796
1.84	28.0234	1.32294	28.0234	1.32294
1.85	28.1733	1.3213	28.1733	1.3213
1.86	28.3219	1.31688	28.3219	1.31688
1.87	28.4719	1.31568	28.4719	1.31568
1.88	28.623	1.32662	28.623	1.32662
1.89	28.7733	1.33346	28.7733	1.33346
1.9	28.9223	1.33922	28.9223	1.33922
1.91	29.072	1.34343	29.072	1.34343
1.92	29.2228	1.34742	29.2228	1.34742
1.93	29.3736	1.34892	29.3736	1.34892
1.94	29.5225	1.35306	29.5225	1.35306
1.95	29.6716	1.35454	29.6716	1.35454
1.96	29.8225	1.35568	29.8225	1.35568
1.97	29.9736	1.36002	29.9736	1.36002
1.98	30.123	1.36749
1.99	30.2717	1.3715
2	30.4222	1.3753
2.01	30.5734	1.37794
2.02	30.7237	1.38153
2.03	30.8725	1.3791
2.04	31.022	1.37299
2.05	31.1723	1.37422
2.06	31.3222	1.37969
2.07	31.4719	1.38439
2.08	31.6225	1.39027
2.09	31.7734	1.39306
2.1	31.9231	1.39556
2.11	32.0719	1.39284
2.12	32.222	1.39473
2.13	32.3731	1.39941
2.14	32.5234	1.40111
2.15	32.6722	1.4006
2.16	32.8216	1.39859
2.17	32.9725	1.40401
2.18	33.1233	1.41418
2.19	33.2723	1.42049
2.2	33.4217	1.42385
2.21	33.5727	1.42906
2.22	33.7234	1.43207
2.23	33.8728	1.42997
2.24	34.0217	1.42888
2.25	34.1719	1.43542
2.26	34.3227	1.4436
2.27	34.4725	1.44927
2.28	34.6219	1.44641
2.29	34.7722	1.44551
2.3	34.923	1.44919
2.31	35.0728	1.45206
2.32	35.2216	1.45067
2.33	35.3716	1.44977
2.34	35.5228	1.45135
2.35	35.6731	1.45476
2.36	35.8223	1.45494
2.37	35.9723	1.45693
2.38	36.123	1.46168
2.39	36.2733	1.4633
2.4	36.4225	1.45448
2.41	36.5727	1.45236
2.42	36.7234	1.45714
2.43	36.8736	1.46114
2.44	37.023	1.47037
2.45	37.1726	1.4744
2.46	37.323	1.47187
2.47	37.4733	1.47107
2.48	37.623	1.47111
2.49	37.7725	1.47127
2.5	37.9226	1.4683
2.51	38.0731	1.46535
2.52	38.223	1.45833
2.53	38.3727	1.45806
2.54	38.523	1.46141
2.55	38.673	1.46772
2.56	38.822	1.4723
2.57	38.9709	1.47533
2.58	39.1219	1.47724
2.59	39.2733	1.48416
2.6	39.4233	1.49051
2.61	39.572	1.49241
2.62	39.7217	1.49691
2.63	39.8728	1.50405
2.64	40.0231	1.50842
2.65	40.1722	1.51363
2.66	40.3217	1.51854
2.67	40.4727	1.52294
2.68	40.6231	1.52897
2.69	40.7723	1.53164
2.7	40.9219	1.5284
2.71	41.0728	1.52961
2.72	41.2234	1.53018
2.73	41.373	1.5292
2.74	41.5225	1.53001
2.75	41.6728	1.53329
2.76	41.8231	1.53766
2.77	41.9727	1.54179
2.78	42.1222	1.54486
2.79	42.2728	1.54976
2.8	42.4233	1.55338
2.81	42.5727	1.55974
2.82	42.722	1.5599
2.83	42.872	1.56266
2.84	43.0225	1.56395
2.85	43.1723	1.55834
2.86	43.3217	1.55717
2.87	43.4722	1.55817
2.88	43.623	1.56186
2.89	43.773	1.56606
2.9	43.9217	1.56756
2.91	44.0716	1.57176
2.92	44.2228	1.57918
2.93	44.3733	1.58538
2.94	44.5222	1.58342
2.95	44.672	1.58633
2.96	44.823	1.58962
2.97	44.973	1.58952
2.972	45.0028	1.58973
2.974	45.0326	1.59009
2.976	45.0625	1.59047
2.986	45.1852	1.58374
2.996	45.2236	1.51096
3.006	45.1692	1.38618
3.016	45.0291	1.21493
3.026	44.8117	1.02411
3.036	44.5698	0.88083
3.046	44.3605	0.84549
3.056	44.1803	0.89039
3.066	43.9959	0.91851
3.076	43.7959	0.90895
3.086	43.5956	0.89542
3.096	43.4105	0.90357
3.106	43.2372	0.92683
3.116	43.063	0.92689
3.126	42.8855	0.90541
3.136	42.7116	0.89167
3.146	42.5442	0.89442
3.156	42.3803	0.89873
3.166	42.2165	0.89108
3.176	42.0538	0.88848
3.186	41.8927	0.88747
3.196	41.7331	0.88626
3.206	41.5753	0.88086
3.216	41.4189	0.87563
3.226	41.2631	0.87497
3.236	41.1075	0.87424
3.246	40.9528	0.86647
3.256	40.7997	0.86496
3.266	40.6466	0.86571
3.276	40.4926	0.86449
3.286	40.3394	0.86019
3.296	40.188	0.86017
3.306	40.0366	0.86357
3.316	39.8841	0.86342
3.326	39.732	0.86145
3.336	39.5812	0.85879
3.346	39.4309	0.85415
3.356	39.2794	0.8475
3.366	39.1281	0.84314
3.376	38.9781	0.84379
3.386	38.828	0.84391
3.396	38.6762	0.84741
3.406	38.5244	0.85025
3.416	38.3747	0.85362
3.426	38.2259	0.84631
3.436	38.0758	0.82851
3.446	37.9242	0.80906
3.456	37.7734	0.78855
3.466	37.6239	0.77566
3.476	37.4739	0.76986
3.486	37.3231	0.76666
3.496	37.1728	0.76453
3.506	37.0231	0.76477
3.516	36.873	0.76712
3.526	36.7228	0.76844
3.536	36.5728	0.76394
3.546	36.4234	0.7592
3.556	36.2736	0.75381
3.566	36.1227	0.75491
3.576	35.9722	0.75843
3.586	35.823	0.759
3.596	35.6737	0.76016
3.606	35.523	0.75976
3.616	35.3723	0.75463
3.626	35.2228	0.75036
3.636	35.0734	0.74457
3.646	34.9228	0.73728
3.656	34.7723	0.73314
3.666	34.623	0.73648
3.676	34.4739	0.73896
3.686	34.3234	0.73734
3.696	34.1723	0.73433
3.706	34.0225	0.73037
3.716	33.8733	0.72886
3.726	33.7228	0.71985
3.736	33.5722	0.71327
3.746	33.4225	0.70962
3.756	33.2736	0.70762
3.766	33.1233	0.70274
3.776	32.9719	0.69584
3.786	32.8217	0.69271
3.796	32.6726	0.6954
3.806	32.523	0.69928
3.816	32.3717	0.69822
3.826	32.2212	0.69053
3.836	32.0723	0.69279
3.846	31.923	0.68818
3.856	31.772	0.68367
3.866	31.6214	0.68011
3.876	31.4722	0.6851
3.886	31.3233	0.68932
3.896	31.1725	0.68536
3.906	31.0212	0.67479
3.916	30.8716	0.66945
3.926	30.7228	0.664
3.936	30.573	0.65607
3.946	30.4227	0.64856
3.956	30.273	0.64938
3.966	30.1233	0.64646
3.976	29.9727	0.64521
3.986	29.822	0.64222
3.996	29.6725	0.6405
4.006	29.5234	0.64305
4.016	29.3731	0.64664
4.026	29.222	0.64036
4.036	29.0723	0.63679
4.046	28.9236	0.63483
4.056	28.7737	0.6308
4.066	28.6225	0.62388
4.076	28.472	0.62015
4.086	28.3226	0.6174
4.096	28.1733	0.61623
4.106	28.0223	0.61694
4.116	27.8717	0.61614
4.126	27.7225	0.61639
4.136	27.5734	0.61771
4.146	27.4223	0.61029
4.156	27.2712	0.60726
4.166	27.1222	0.60877
4.176	26.9736	0.61173
4.186	26.8231	0.60615
4.196	26.6717	0.59227
4.206	26.5219	0.58648
4.216	26.373	0.58804
4.226	26.2228	0.58999
4.236	26.0719	0.58687
4.246	25.922	0.58349
4.256	25.7733	0.58449
4.266	25.6238	0.58295
4.276	25.4727	0.57649
4.286	25.3222	0.57231
4.296	25.173	0.56999
4.306	25.0234	0.56811
4.316	24.8725	0.55825
4.326	24.7219	0.55222
4.336	24.5726	0.5492
4.346	24.4236	0.55049
4.356	24.2728	0.54439
4.366	24.122	0.53767
4.376	23.9725	0.54023
4.386	23.8236	0.54275
4.396	23.6733	0.53983
4.406	23.5219	0.53451
4.416	23.3717	0.52817
4.426	23.2222	0.52275
4.436	23.0723	0.51872
4.446	22.9219	0.51191
4.456	22.7726	0.50889
4.466	22.6237	0.50897
4.476	22.473	0.51022
4.486	22.3212	0.50792
4.496	22.1713	0.50604
4.506	22.0228	0.50761
4.516	21.8733	0.50831
4.526	21.7217	0.50561
4.536	21.5709	0.49946
4.546	21.4223	0.4982
4.556	21.2736	0.49875
4.566	21.1227	0.48695
4.576	20.972	0.47805
4.586	20.8225	0.47291
4.596	20.6731	0.4696
4.606	20.5226	0.46753
4.616	20.3722	0.46995
4.626	20.2227	0.47363
4.636	20.0733	0.47385
4.646	19.9228	0.47073
4.656	19.7722	0.46594
4.666	19.6227	0.45891
4.676	19.4737	0.45743
4.686	19.3236	0.4491
4.696	19.1725	0.44004
4.706	19.0223	0.4363
4.716	18.8733	0.43792
4.726	18.7231	0.43763
4.736	18.572	0.43686
4.746	18.4217	0.43091
4.756	18.2728	0.42574
4.766	18.1234	0.42129
4.776	17.9727	0.41397
4.786	17.822	0.40506
4.796	17.6728	0.40188
4.806	17.5233	0.4011
4.816	17.3722	0.39603
4.826	17.2216	0.39381
4.836	17.0722	0.39361
4.846	16.923	0.38819
4.856	16.7725	0.38231
4.866	16.6217	0.3752
4.876	16.472	0.37161
4.886	16.323	0.36972
4.896	16.1728	0.36682
4.906	16.0222	0.35547
4.916	15.8723	0.35183
4.926	15.7226	0.35127
4.936	15.572	0.35632
4.946	15.4216	0.35538
4.956	15.2722	0.35283
4.966	15.1237	0.35045
4.976	14.9738	0.34519
4.986	14.8225	0.33382
4.996	14.6717	0.32939
5.006	14.5228	0.33212
5.016	14.3734	0.33404
5.026	14.2228	0.329
5.036	14.072	0.31892
5.046	13.9223	0.31014
5.056	13.7733	0.30814
5.066	13.623	0.31008
5.076	13.4723	0.30589
5.086	13.3226	0.30101
5.096	13.1731	0.30032
5.106	13.0223	0.29718
5.116	12.8717	0.2946
5.126	12.7223	0.29479
5.136	12.5731	0.29946
5.146	12.4225	0.29715
5.156	12.2716	0.28724
5.166	12.122	0.28311
5.176	11.973	0.28016
5.186	11.8226	0.27714
5.196	11.672	0.27631
5.206	11.522	0.27573
5.216	11.3728	0.27622
5.226	11.2228	0.27383
5.236	11.0719	0.2667
5.246	10.9217	0.26328
5.256	10.7725	0.26106
5.266	10.6228	0.26495
5.276	10.4726	0.26161
5.286	10.3225	0.25606
5.296	10.1731	0.25409
5.306	10.0234	0.25401
5.316	9.87281	0.24818
5.326	9.72234	0.24165
5.336	9.57312	0.2415
5.346	9.42359	0.23875
5.356	9.27281	0.23166
5.366	9.12234	0.22761
5.376	8.97281	0.22756
5.386	8.82359	0.22775
5.396	8.67281	0.21827
5.406	8.52203	0.20972
5.416	8.37265	0.21152
5.426	8.22344	0.21414
5.436	8.07265	0.21357
5.446	7.92094	0.20604
5.456	7.77125	0.20406
5.466	7.62281	0.2032
5.476	7.47328	0.19958
5.486	7.3225	0.19302
5.496	7.17187	0.18479
5.506	7.02219	0.17885
5.516	6.8725	0.17719
5.526	6.72203	0.17537
5.536	6.57187	0.17507
5.546	6.4225	0.17538
5.556	6.2725	0.17546
5.566	6.12219	0.17095
5.576	5.97234	0.17068
5.586	5.82297	0.17002
5.596	5.67344	0.16828
5.606	5.52266	0.16528
5.616	5.37203	0.16098
5.626	5.2225	0.15474
5.636	5.07328	0.15042
5.646	4.92281	0.14476
5.656	4.77219	0.13843
5.666	4.62266	0.13218
5.676	4.47344	0.1279
5.686	4.32312	0.12409
5.696	4.17234	0.12122
5.706	4.02281	0.116
5.716	3.87359	0.11629
5.726	3.72312	0.11024
5.736	3.57187	0.10525
5.746	3.42187	0.10716
5.756	3.27281	0.11474
5.766	3.12266	0.11637
5.776	2.97172	0.11697
5.786	2.82187	0.11685
5.796	2.67312	0.11706
5.806	2.52328	0.1126
5.816	2.37203	0.10414
5.826	2.22156	0.09583
5.836	2.07234	0.09043
5.846	1.92281	0.08716
5.856	1.77219	0.08512
5.866	1.62141	0.08522
5.876	1.47219	0.08733
5.886	1.32312	0.09061
5.896	1.1725	0.09102
5.906	1.02172	0.09771
5.916	0.87219	0.11164
5.926	0.72344	0.12686
5.936	0.57328	0.12373
5.946	0.42187	0.09077
5.956	0.27156	0.03823
5.966	0.12266	-0.01107
5.976	-0.02703	-0.04667
