# Supplementary material for: Mechanical properties of a biodegradable self-expandable polydioxanone monofilament stent: In vitro force relaxation and its clinical relevance
Source: PLoS One. 2020 Jul 8;15(7):e0235842. doi: 10.1371/journal.pone.0235842 (PMC7343154; doi:10.1371/journal.pone.0235842)
Supplement: S5 File — (ZIP) [file pone.0235842.s005.zip › Shear_Data/BackgroundForceProfile/slopeBackground_Sample25.xlsx]

## Sheet: Specimen_RawData_1
Time	Extension	Force	Extension of linear pulling part	Force of linear pulling part	the slope of the pulling part of the background force profile K~FB
(s)	(mm)	(N)	(mm)	(N)	(N/mm)
0	0.38984	0.0152			0.0185642
0.01	0.40094	0.02355
0.02	0.46766	0.07677
0.03	0.60609	0.2126
0.04	0.78422	0.43018
0.05	0.95656	0.61068
0.06	1.11312	0.71013
0.07	1.27172	0.77164
0.08	1.44266	0.82515
0.09	1.61859	0.85295
0.1	1.78875	0.85155
0.11	1.95125	0.82913
0.12	2.11234	0.81062
0.13	2.27656	0.80737
0.14	2.44094	0.81027
0.15	2.60125	0.80808
0.16	2.75828	0.80858
0.17	2.91594	0.81475
0.18	3.07422	0.82024
0.19	3.23031	0.82163
0.2	3.38422	0.82304
0.21	3.53859	0.82687
0.22	3.69359	0.83361
0.23	3.84703	0.84121
0.24	3.99922	0.84739
0.25	4.15203	0.85154
0.26	4.30531	0.8548
0.27	4.45703	0.85866
0.28	4.6075	0.8636
0.29	4.75906	0.86731
0.3	4.91156	0.86668
0.31	5.06281	0.86442
0.32	5.21297	0.86435
0.33	5.36359	0.87417
0.34	5.51531	0.88362
0.35	5.66594	0.88937
0.36	5.81547	0.89141
0.37	5.96609	0.89804
0.38	6.1175	0.90446
0.39	6.26812	0.91318
0.4	6.41781	0.91816
0.41	6.56734	0.92001
0.42	6.71812	0.9186
0.43	6.86906	0.91789
0.44	7.01891	0.91925
0.45	7.16828	0.92127
0.46	7.31859	0.92148
0.47	7.46922	0.92672
0.48	7.61953	0.93426
0.49	7.76937	0.94085
0.5	7.91969	0.95105
0.51	8.06953	0.96047
0.52	8.21844	0.96489
0.53	8.36765	0.96856
0.54	8.5189	0.96893
0.55	8.67031	0.96872
0.56	8.81969	0.96888
0.57	8.96844	0.9689
0.58	9.11859	0.97031
0.59	9.26984	0.97607
0.6	9.42015	0.98277
0.61	9.56906	0.98741
0.62	9.7189	0.98924
0.63	9.86984	0.98989
0.64	10.0201	0.99175	10.0201	0.99175
0.65	10.1695	0.99229	10.1695	0.99229
0.66	10.3194	0.99143	10.3194	0.99143
0.67	10.4702	0.99615	10.4702	0.99615
0.68	10.6206	1.00204	10.6206	1.00204
0.69	10.7701	1.00185	10.7701	1.00185
0.7	10.9197	1.00143	10.9197	1.00143
0.71	11.07	1.00412	11.07	1.00412
0.72	11.2203	1.00639	11.2203	1.00639
0.73	11.3697	1.01307	11.3697	1.01307
0.74	11.5194	1.01808	11.5194	1.01808
0.75	11.67	1.02253	11.67	1.02253
0.76	11.8206	1.02691	11.8206	1.02691
0.77	11.9702	1.03038	11.9702	1.03038
0.78	12.1194	1.03281	12.1194	1.03281
0.79	12.2695	1.03915	12.2695	1.03915
0.8	12.4201	1.04577	12.4201	1.04577
0.81	12.5702	1.05137	12.5702	1.05137
0.82	12.7194	1.05926	12.7194	1.05926
0.83	12.8697	1.06546	12.8697	1.06546
0.84	13.0205	1.06792	13.0205	1.06792
0.85	13.1701	1.06965	13.1701	1.06965
0.86	13.3191	1.07183	13.3191	1.07183
0.87	13.4692	1.07088	13.4692	1.07088
0.88	13.6203	1.07682	13.6203	1.07682
0.89	13.7705	1.07791	13.7705	1.07791
0.9	13.9194	1.07833	13.9194	1.07833
0.91	14.0694	1.08243	14.0694	1.08243
0.92	14.2198	1.08849	14.2198	1.08849
0.93	14.3698	1.09315	14.3698	1.09315
0.94	14.5192	1.09616	14.5192	1.09616
0.95	14.6692	1.09828	14.6692	1.09828
0.96	14.8202	1.09818	14.8202	1.09818
0.97	14.9702	1.09755	14.9702	1.09755
0.98	15.1194	1.10158	15.1194	1.10158
0.99	15.2692	1.10741	15.2692	1.10741
1	15.4205	1.11384	15.4205	1.11384
1.01	15.5706	1.11395	15.5706	1.11395
1.02	15.7195	1.11106	15.7195	1.11106
1.03	15.8683	1.10694	15.8683	1.10694
1.04	16.0188	1.10924	16.0188	1.10924
1.05	16.1701	1.11456	16.1701	1.11456
1.06	16.3203	1.11975	16.3203	1.11975
1.07	16.4694	1.11948	16.4694	1.11948
1.08	16.6194	1.12198	16.6194	1.12198
1.09	16.7703	1.12985	16.7703	1.12985
1.1	16.9203	1.1395	16.9203	1.1395
1.11	17.0694	1.14462	17.0694	1.14462
1.12	17.2194	1.14638	17.2194	1.14638
1.13	17.3701	1.15077	17.3701	1.15077
1.14	17.5202	1.15622	17.5202	1.15622
1.15	17.6691	1.15568	17.6691	1.15568
1.16	17.8191	1.15467	17.8191	1.15467
1.17	17.9702	1.15318	17.9702	1.15318
1.18	18.1206	1.15272	18.1206	1.15272
1.19	18.2697	1.15628	18.2697	1.15628
1.2	18.4194	1.15401	18.4194	1.15401
1.21	18.5702	1.15846	18.5702	1.15846
1.22	18.7203	1.16463	18.7203	1.16463
1.23	18.8692	1.16727	18.8692	1.16727
1.24	19.0186	1.17382	19.0186	1.17382
1.25	19.1695	1.17954	19.1695	1.17954
1.26	19.3205	1.18171	19.3205	1.18171
1.27	19.4697	1.18113	19.4697	1.18113
1.28	19.6189	1.18606	19.6189	1.18606
1.29	19.7697	1.19543	19.7697	1.19543
1.3	19.9203	1.20336	19.9203	1.20336
1.31	20.0695	1.20681	20.0695	1.20681
1.32	20.2188	1.20312	20.2188	1.20312
1.33	20.3695	1.2054	20.3695	1.2054
1.34	20.5205	1.20773	20.5205	1.20773
1.35	20.6703	1.2099	20.6703	1.2099
1.36	20.8192	1.21324	20.8192	1.21324
1.37	20.9694	1.21997	20.9694	1.21997
1.38	21.1203	1.22185	21.1203	1.22185
1.39	21.2708	1.22097	21.2708	1.22097
1.4	21.4198	1.22273	21.4198	1.22273
1.41	21.5695	1.22131	21.5695	1.22131
1.42	21.7206	1.22315	21.7206	1.22315
1.43	21.8708	1.22797	21.8708	1.22797
1.44	22.0194	1.22433	22.0194	1.22433
1.45	22.1689	1.22227	22.1689	1.22227
1.46	22.3202	1.22643	22.3202	1.22643
1.47	22.4708	1.23201	22.4708	1.23201
1.48	22.6197	1.23435	22.6197	1.23435
1.49	22.7686	1.23661	22.7686	1.23661
1.5	22.92	1.23937	22.92	1.23937
1.51	23.0714	1.24482	23.0714	1.24482
1.52	23.2203	1.24385	23.2203	1.24385
1.53	23.3686	1.23824	23.3686	1.23824
1.54	23.5184	1.23922	23.5184	1.23922
1.55	23.6694	1.24397	23.6694	1.24397
1.56	23.8197	1.2464	23.8197	1.2464
1.57	23.9691	1.24921	23.9691	1.24921
1.58	24.1194	1.2552	24.1194	1.2552
1.59	24.2702	1.26289	24.2702	1.26289
1.6	24.4198	1.26814	24.4198	1.26814
1.61	24.5688	1.26729	24.5688	1.26729
1.62	24.7191	1.26749	24.7191	1.26749
1.63	24.8703	1.2733	24.8703	1.2733
1.64	25.0202	1.27755	25.0202	1.27755
1.65	25.1692	1.2813	25.1692	1.2813
1.66	25.3189	1.28256	25.3189	1.28256
1.67	25.47	1.28775	25.47	1.28775
1.68	25.6206	1.29311	25.6206	1.29311
1.69	25.7697	1.29326	25.7697	1.29326
1.7	25.9192	1.29675	25.9192	1.29675
1.71	26.0702	1.30016	26.0702	1.30016
1.72	26.2209	1.30016	26.2209	1.30016
1.73	26.37	1.30141	26.37	1.30141
1.74	26.5189	1.30269	26.5189	1.30269
1.75	26.6695	1.30409	26.6695	1.30409
1.76	26.8206	1.30646	26.8206	1.30646
1.77	26.9703	1.30675	26.9703	1.30675
1.78	27.1192	1.30877	27.1192	1.30877
1.79	27.2697	1.3146	27.2697	1.3146
1.8	27.4208	1.32172	27.4208	1.32172
1.81	27.5698	1.32133	27.5698	1.32133
1.82	27.7183	1.32145	27.7183	1.32145
1.83	27.8689	1.32743	27.8689	1.32743
1.84	28.0206	1.33522	28.0206	1.33522
1.85	28.1706	1.33611	28.1706	1.33611
1.86	28.3192	1.33512	28.3192	1.33512
1.87	28.4691	1.33738	28.4691	1.33738
1.88	28.62	1.34444	28.62	1.34444
1.89	28.7705	1.34736	28.7705	1.34736
1.9	28.9195	1.35219	28.9195	1.35219
1.91	29.0691	1.35858	29.0691	1.35858
1.92	29.2198	1.36767	29.2198	1.36767
1.93	29.3706	1.37167	29.3706	1.37167
1.94	29.5197	1.37407	29.5197	1.37407
1.95	29.6689	1.37348	29.6689	1.37348
1.96	29.8195	1.3756	29.8195	1.3756
1.97	29.9706	1.3783	29.9706	1.3783
1.98	30.1201	1.37889
1.99	30.2691	1.37593
2	30.4192	1.37831
2.01	30.5705	1.38564
2.02	30.7208	1.39443
2.03	30.8697	1.39593
2.04	31.0194	1.3921
2.05	31.1697	1.39323
2.06	31.3194	1.39724
2.07	31.4689	1.39836
2.08	31.6197	1.40147
2.09	31.7708	1.40408
2.1	31.9203	1.4028
2.11	32.0689	1.40134
2.12	32.2191	1.40518
2.13	32.3702	1.41045
2.14	32.5205	1.41355
2.15	32.6694	1.41535
2.16	32.8187	1.41144
2.17	32.9697	1.41657
2.18	33.1203	1.42807
2.19	33.2695	1.43323
2.2	33.4189	1.43625
2.21	33.5697	1.44472
2.22	33.7206	1.4492
2.23	33.87	1.44941
2.24	34.0187	1.44969
2.25	34.1689	1.4544
2.26	34.3198	1.45935
2.27	34.4697	1.46025
2.28	34.6192	1.45148
2.29	34.7694	1.45178
2.3	34.92	1.46061
2.31	35.07	1.46707
2.32	35.2189	1.47212
2.33	35.3687	1.47265
2.34	35.5198	1.47171
2.35	35.6703	1.472
2.36	35.8195	1.47388
2.37	35.9694	1.47742
2.38	36.1202	1.48071
2.39	36.2706	1.48316
2.4	36.4197	1.48177
2.41	36.5697	1.48459
2.42	36.7205	1.4837
2.43	36.8708	1.4819
2.44	37.0203	1.47781
2.45	37.1698	1.47627
2.46	37.32	1.47455
2.47	37.4703	1.4785
2.48	37.62	1.48666
2.49	37.7695	1.48829
2.5	37.9198	1.48686
2.51	38.0703	1.48452
2.52	38.2201	1.47515
2.53	38.3697	1.4725
2.54	38.52	1.47332
2.55	38.6703	1.47973
2.56	38.8194	1.4847
2.57	38.9681	1.48766
2.58	39.1189	1.49401
2.59	39.2703	1.50328
2.6	39.4205	1.50992
2.61	39.5692	1.50894
2.62	39.7191	1.50447
2.63	39.8698	1.50481
2.64	40.0202	1.51259
2.65	40.1694	1.51893
2.66	40.3192	1.52363
2.67	40.4698	1.53046
2.68	40.62	1.53338
2.69	40.7694	1.53813
2.7	40.9192	1.54185
2.71	41.0701	1.54457
2.72	41.2205	1.54548
2.73	41.3702	1.54334
2.74	41.5197	1.54453
2.75	41.67	1.54611
2.76	41.8203	1.55173
2.77	41.9698	1.55431
2.78	42.1192	1.55833
2.79	42.2697	1.56505
2.8	42.4205	1.57195
2.81	42.57	1.57315
2.82	42.7192	1.57229
2.83	42.8692	1.57527
2.84	43.0197	1.58142
2.85	43.1695	1.57984
2.86	43.3189	1.57765
2.87	43.4692	1.57416
2.88	43.6202	1.57516
2.89	43.7702	1.58161
2.9	43.9189	1.59046
2.91	44.0687	1.59805
2.92	44.22	1.60462
2.93	44.3705	1.60611
2.94	44.5195	1.59925
2.95	44.6692	1.59246
2.96	44.82	1.59349
2.97	44.9701	1.58942
2.974	45.03	1.59001
2.976	45.0598	1.59066
2.978	45.0895	1.59137
2.988	45.2122	1.58724
2.998	45.2506	1.52234
3.008	45.1956	1.40384
3.018	45.0553	1.23369
3.028	44.838	1.0407
3.038	44.5966	0.89542
3.048	44.3878	0.85943
3.058	44.2077	0.90487
3.068	44.023	0.94066
3.078	43.8231	0.93112
3.088	43.623	0.91288
3.098	43.4378	0.92016
3.108	43.2644	0.94072
3.118	43.0903	0.93979
3.128	42.9128	0.91965
3.138	42.7387	0.90431
3.148	42.5714	0.90438
3.158	42.4076	0.90739
3.168	42.2437	0.90083
3.178	42.0808	0.89304
3.188	41.92	0.89465
3.198	41.7605	0.89678
3.208	41.6025	0.90348
3.218	41.4459	0.89992
3.228	41.2903	0.89427
3.238	41.1347	0.88958
3.248	40.98	0.88213
3.258	40.8267	0.88093
3.268	40.6737	0.8831
3.278	40.52	0.8801
3.288	40.3667	0.8776
3.298	40.2148	0.87097
3.308	40.0637	0.864
3.318	39.9116	0.85539
3.328	39.7594	0.85615
3.338	39.6083	0.86263
3.348	39.458	0.86431
3.358	39.3067	0.86256
3.368	39.1553	0.85955
3.378	39.0052	0.86267
3.388	38.8552	0.86753
3.398	38.7036	0.86806
3.408	38.5516	0.8646
3.418	38.4016	0.86049
3.428	38.253	0.85833
3.438	38.1031	0.84777
3.448	37.9517	0.83141
3.458	37.8005	0.80718
3.468	37.6509	0.79166
3.478	37.5011	0.7846
3.488	37.3505	0.78072
3.498	37.2	0.78292
3.508	37.0502	0.78498
3.518	36.9001	0.78291
3.528	36.7498	0.78094
3.538	36.5998	0.77933
3.548	36.4505	0.77689
3.558	36.3006	0.77477
3.568	36.1498	0.77171
3.578	35.9994	0.76784
3.588	35.85	0.77021
3.598	35.7009	0.77438
3.608	35.5503	0.77064
3.618	35.3995	0.76435
3.628	35.25	0.7596
3.638	35.1008	0.75881
3.648	34.95	0.75433
3.658	34.7994	0.74453
3.668	34.65	0.74158
3.678	34.5011	0.74368
3.688	34.3508	0.74576
3.698	34.1998	0.7458
3.708	34.0495	0.74428
3.718	33.9003	0.74478
3.728	33.7503	0.73598
3.738	33.5994	0.72433
3.748	33.4494	0.71845
3.758	33.3005	0.71774
3.768	33.1506	0.7171
3.778	32.9994	0.71571
3.788	32.8486	0.71378
3.798	32.6995	0.7139
3.808	32.5503	0.71314
3.818	32.3992	0.7079
3.828	32.2483	0.70098
3.838	32.0991	0.70034
3.848	31.9502	0.70209
3.858	31.7995	0.70199
3.868	31.6486	0.70041
3.878	31.4991	0.70104
3.888	31.3503	0.70232
3.898	31.2	0.69438
3.908	31.0486	0.68762
3.918	30.8984	0.67921
3.928	30.7497	0.67234
3.938	30.6003	0.67084
3.948	30.45	0.66914
3.958	30.3	0.66688
3.968	30.1505	0.663
3.978	30	0.65859
3.988	29.8494	0.65414
3.998	29.6995	0.65264
4.008	29.5505	0.65732
4.018	29.4005	0.65773
4.028	29.2492	0.65423
4.038	29.0994	0.65196
4.048	28.9505	0.65476
4.058	28.8009	0.65538
4.068	28.6498	0.64622
4.078	28.4991	0.63374
4.088	28.3495	0.63112
4.098	28.2005	0.63139
4.108	28.0498	0.62928
4.118	27.8989	0.62841
4.128	27.7494	0.62646
4.138	27.6005	0.62436
4.148	27.4497	0.61608
4.158	27.2984	0.61105
4.168	27.1491	0.61415
4.178	27.0006	0.61528
4.188	26.8505	0.6154
4.198	26.6991	0.60694
4.208	26.5487	0.60222
4.218	26.3998	0.60041
4.228	26.2502	0.5988
4.238	26.0991	0.59226
4.248	25.9491	0.59002
4.258	25.8003	0.5918
4.268	25.6509	0.59247
4.278	25.5	0.58931
4.288	25.3494	0.58604
4.298	25.2	0.58029
4.308	25.0506	0.578
4.318	24.8998	0.57419
4.328	24.7492	0.56596
4.338	24.5997	0.56543
4.348	24.4508	0.56731
4.358	24.3003	0.56691
4.368	24.1494	0.56191
4.378	23.9997	0.55755
4.388	23.8508	0.55457
4.398	23.7006	0.54946
4.408	23.5494	0.54552
4.418	23.3989	0.54337
4.428	23.2495	0.5443
4.438	23.0995	0.54031
4.448	22.9491	0.53235
4.458	22.7995	0.53114
4.468	22.6508	0.53131
4.478	22.5005	0.52501
4.488	22.3486	0.51722
4.498	22.1983	0.51006
4.508	22.0497	0.50791
4.518	21.9005	0.50893
4.528	21.7491	0.50753
4.538	21.598	0.50241
4.548	21.4492	0.5016
4.558	21.3006	0.50014
4.568	21.15	0.49661
4.578	20.9991	0.49609
4.588	20.8495	0.49504
4.598	20.7002	0.49433
4.608	20.55	0.49167
4.618	20.3992	0.48649
4.628	20.2497	0.48323
4.638	20.1005	0.48342
4.648	19.9503	0.48617
4.658	19.7994	0.48728
4.668	19.6494	0.48146
4.678	19.5005	0.47931
4.688	19.3509	0.46688
4.698	19.2	0.4545
4.708	19.0495	0.44853
4.718	18.9002	0.44606
4.728	18.7505	0.44703
4.738	18.5994	0.44771
4.748	18.4488	0.44278
4.758	18.2997	0.44289
4.768	18.1506	0.44162
4.778	17.9998	0.43515
4.788	17.8492	0.42594
4.798	17.6997	0.42098
4.808	17.5505	0.41637
4.818	17.3995	0.40865
4.828	17.2486	0.40326
4.838	17.0991	0.40434
4.848	16.95	0.40675
4.858	16.7997	0.40581
4.868	16.6489	0.40224
4.878	16.4991	0.39765
4.888	16.3498	0.38966
4.898	16.2	0.38345
4.908	16.0495	0.37991
4.918	15.8995	0.37703
4.928	15.7498	0.37439
4.938	15.5994	0.37261
4.948	15.4488	0.36991
4.958	15.2992	0.36874
4.968	15.1506	0.36507
4.978	15.0011	0.36521
4.988	14.8498	0.36146
4.998	14.6991	0.35629
5.008	14.5498	0.3502
5.018	14.4008	0.34891
5.028	14.2501	0.34343
5.038	14.0994	0.33427
5.048	13.9495	0.32577
5.058	13.8003	0.3231
5.068	13.6503	0.31937
5.078	13.4995	0.31266
5.088	13.3497	0.30644
5.098	13.2005	0.30614
5.108	13.0498	0.3017
5.118	12.8991	0.29695
5.128	12.7494	0.29955
5.138	12.6003	0.30406
5.148	12.45	0.30354
5.158	12.2989	0.29501
5.168	12.1489	0.29183
5.178	12	0.29092
5.188	11.8501	0.29307
5.198	11.6994	0.29115
5.208	11.5492	0.28667
5.218	11.3998	0.29026
5.228	11.25	0.29264
5.238	11.0992	0.2857
5.248	10.9489	0.27921
5.258	10.7995	0.27796
5.268	10.6502	0.28032
5.278	10.4998	0.27147
5.288	10.3495	0.26204
5.298	10.2002	0.2622
5.308	10.0508	0.2616
5.318	9.9	0.25753
5.328	9.74937	0.25162
5.338	9.6	0.24876
5.348	9.45078	0.24992
5.358	9.30031	0.24642
5.368	9.14953	0.24257
5.378	8.99984	0.24475
5.388	8.85047	0.2427
5.398	8.70015	0.23511
5.408	8.54937	0.23167
5.418	8.39969	0.22634
5.428	8.25062	0.22165
5.438	8.09984	0.21643
5.448	7.94844	0.21121
5.458	7.79828	0.21376
5.468	7.64969	0.21767
5.478	7.50047	0.21807
5.488	7.34969	0.21225
5.498	7.19906	0.20423
5.508	7.04937	0.1995
5.518	6.89953	0.19604
5.528	6.74922	0.19122
5.538	6.59906	0.18921
5.548	6.44953	0.19236
5.558	6.29969	0.19425
5.568	6.14937	0.18918
5.578	5.99937	0.1886
5.588	5.85	0.18389
5.598	5.70047	0.18427
5.608	5.55	0.17793
5.618	5.39906	0.16692
5.628	5.24953	0.15928
5.638	5.10047	0.15907
5.648	4.95016	0.1585
5.658	4.79922	0.15076
5.668	4.64937	0.13897
5.678	4.50047	0.13845
5.688	4.35062	0.13674
5.698	4.19969	0.13549
5.708	4.04984	0.13618
5.718	3.90047	0.13772
5.728	3.75047	0.13896
5.738	3.59922	0.13808
5.748	3.44891	0.13225
5.758	3.29984	0.13297
5.768	3.15	0.13018
5.778	2.99922	0.12277
5.788	2.84891	0.117
5.798	2.69984	0.1155
5.808	2.55062	0.1174
5.818	2.39953	0.11753
5.828	2.24859	0.11142
5.838	2.09922	0.10809
5.848	1.95	0.10155
5.858	1.79953	0.09839
5.868	1.64859	0.09356
5.878	1.49906	0.09502
5.888	1.35031	0.10069
5.898	1.2	0.10638
5.908	1.04906	0.11368
5.918	0.89922	0.12827
5.928	0.75062	0.14134
5.938	0.60062	0.13177
5.948	0.44922	0.09823
5.958	0.29875	0.05014
5.968	0.14953	0.0053
5.978	0.00016	-0.02769
5.98	-0.02984	-0.03345
