# Supplementary material for: Mechanical properties of a biodegradable self-expandable polydioxanone monofilament stent: In vitro force relaxation and its clinical relevance
Source: PLoS One. 2020 Jul 8;15(7):e0235842. doi: 10.1371/journal.pone.0235842 (PMC7343154; doi:10.1371/journal.pone.0235842)
Supplement: S5 File — (ZIP) [file pone.0235842.s005.zip › Shear_Data/BackgroundForceProfile/slopeBackground_Sample3.xlsx]

## Sheet: Specimen_RawData_1
Time	Extension	Force	Extension of linear pulling part	Force of linear pulling part	the slope of the pulling part of the background force profile K~FB
(s)	(mm)	(N)	(mm)	(N)	(N/mm)
0	0.31453	-0.00192			0.0180306
0.01	0.32578	0.00402
0.02	0.39328	0.05433
0.03	0.53234	0.17878
0.04	0.71125	0.3846
0.05	0.88328	0.56371
0.06	1.03937	0.67457
0.07	1.19812	0.75059
0.08	1.36937	0.81936
0.09	1.54469	0.86487
0.1	1.71422	0.87185
0.11	1.87719	0.85569
0.12	2.03828	0.84021
0.13	2.20203	0.83329
0.14	2.36609	0.83163
0.15	2.52687	0.82903
0.16	2.68375	0.83081
0.17	2.84078	0.83439
0.18	2.99906	0.84185
0.19	3.15594	0.85093
0.2	3.30984	0.86249
0.21	3.46344	0.86701
0.22	3.61812	0.87161
0.23	3.77234	0.87688
0.24	3.92453	0.88154
0.25	4.07656	0.88305
0.26	4.22984	0.88728
0.27	4.3825	0.88951
0.28	4.53281	0.89096
0.29	4.68344	0.89247
0.3	4.83578	0.8955
0.31	4.98797	0.89739
0.32	5.13828	0.90126
0.33	5.28828	0.90329
0.34	5.43953	0.90853
0.35	5.59062	0.91305
0.36	5.74078	0.91628
0.37	5.89062	0.9165
0.38	6.04172	0.92093
0.39	6.19266	0.92346
0.4	6.34297	0.92709
0.41	6.49219	0.92962
0.42	6.64234	0.92825
0.43	6.79344	0.93192
0.44	6.94406	0.93857
0.45	7.09328	0.93717
0.46	7.24328	0.93757
0.47	7.39406	0.93905
0.48	7.54453	0.93902
0.49	7.69453	0.94383
0.5	7.84437	0.95218
0.51	7.99453	0.96232
0.52	8.14375	0.96787
0.53	8.29265	0.97548
0.54	8.44312	0.98392
0.55	8.59469	0.99205
0.56	8.74515	0.99904
0.57	8.8939	0.99698
0.58	9.04297	0.99397
0.59	9.19406	0.99668
0.6	9.345	1.00028
0.61	9.49453	1.00542
0.62	9.64359	1.01071
0.63	9.79406	1.01529
0.64	9.94484	1.01737
0.65	10.0947	1.01763	10.0947	1.01763
0.66	10.2441	1.01733	10.2441	1.01733
0.67	10.3944	1.01679	10.3944	1.01679
0.68	10.5451	1.01997	10.5451	1.01997
0.69	10.6952	1.02696	10.6952	1.02696
0.7	10.8445	1.03789	10.8445	1.03789
0.71	10.9945	1.04343	10.9945	1.04343
0.72	11.1448	1.04412	11.1448	1.04412
0.73	11.2947	1.04549	11.2947	1.04549
0.74	11.4442	1.048	11.4442	1.048
0.75	11.5945	1.05274	11.5945	1.05274
0.76	11.7452	1.05626	11.7452	1.05626
0.77	11.8951	1.05961	11.8951	1.05961
0.78	12.0445	1.06168	12.0445	1.06168
0.79	12.1941	1.0664	12.1941	1.0664
0.8	12.3447	1.0691	12.3447	1.0691
0.81	12.495	1.07453	12.495	1.07453
0.82	12.6444	1.08278	12.6444	1.08278
0.83	12.7939	1.08902	12.7939	1.08902
0.84	12.9447	1.08822	12.9447	1.08822
0.85	13.0952	1.09057	13.0952	1.09057
0.86	13.2444	1.09372	13.2444	1.09372
0.87	13.3938	1.09675	13.3938	1.09675
0.88	13.5445	1.09716	13.5445	1.09716
0.89	13.6953	1.0972	13.6953	1.0972
0.9	13.8445	1.0935	13.8445	1.0935
0.91	13.9941	1.0946	13.9941	1.0946
0.92	14.1445	1.0998	14.1445	1.0998
0.93	14.2948	1.10105	14.2948	1.10105
0.94	14.4445	1.10462	14.4445	1.10462
0.95	14.5939	1.10773	14.5939	1.10773
0.96	14.7447	1.11037	14.7447	1.11037
0.97	14.8951	1.11518	14.8951	1.11518
0.98	15.0447	1.11906	15.0447	1.11906
0.99	15.1942	1.12266	15.1942	1.12266
1	15.3448	1.12541	15.3448	1.12541
1.01	15.4958	1.12856	15.4958	1.12856
1.02	15.645	1.12706	15.645	1.12706
1.03	15.7933	1.12718	15.7933	1.12718
1.04	15.943	1.13034	15.943	1.13034
1.05	16.0944	1.13717	16.0944	1.13717
1.06	16.2455	1.14346	16.2455	1.14346
1.07	16.3947	1.14392	16.3947	1.14392
1.08	16.5439	1.13851	16.5439	1.13851
1.09	16.6945	1.13963	16.6945	1.13963
1.1	16.8452	1.14486	16.8452	1.14486
1.11	16.9945	1.15057	16.9945	1.15057
1.12	17.1439	1.15714	17.1439	1.15714
1.13	17.2945	1.16321	17.2945	1.16321
1.14	17.4452	1.16737	17.4452	1.16737
1.15	17.5942	1.16598	17.5942	1.16598
1.16	17.7434	1.16648	17.7434	1.16648
1.17	17.8942	1.17134	17.8942	1.17134
1.18	18.0453	1.1755	18.0453	1.1755
1.19	18.195	1.17442	18.195	1.17442
1.2	18.3439	1.17011	18.3439	1.17011
1.21	18.4942	1.17011	18.4942	1.17011
1.22	18.6452	1.17375	18.6452	1.17375
1.23	18.7948	1.17929	18.7948	1.17929
1.24	18.9436	1.18566	18.9436	1.18566
1.25	19.0936	1.19585	19.0936	1.19585
1.26	19.2447	1.20669	19.2447	1.20669
1.27	19.3948	1.2127	19.3948	1.2127
1.28	19.5439	1.21569	19.5439	1.21569
1.29	19.6941	1.2155	19.6941	1.2155
1.3	19.8448	1.21588	19.8448	1.21588
1.31	19.9947	1.21261	19.9947	1.21261
1.32	20.1438	1.20852	20.1438	1.20852
1.33	20.2937	1.21105	20.2937	1.21105
1.34	20.4448	1.21929	20.4448	1.21929
1.35	20.5953	1.22155	20.5953	1.22155
1.36	20.7445	1.22088	20.7445	1.22088
1.37	20.8938	1.21617	20.8938	1.21617
1.38	21.0445	1.21502	21.0445	1.21502
1.39	21.1955	1.2207	21.1955	1.2207
1.4	21.3452	1.22901	21.3452	1.22901
1.41	21.4944	1.23398	21.4944	1.23398
1.42	21.6448	1.23711	21.6448	1.23711
1.43	21.7956	1.24563	21.7956	1.24563
1.44	21.9448	1.24506	21.9448	1.24506
1.45	22.0939	1.24528	22.0939	1.24528
1.46	22.2445	1.24799	22.2445	1.24799
1.47	22.3956	1.24942	22.3956	1.24942
1.48	22.545	1.24885	22.545	1.24885
1.49	22.6934	1.25102	22.6934	1.25102
1.5	22.8438	1.25025	22.8438	1.25025
1.51	22.9958	1.25635	22.9958	1.25635
1.52	23.1461	1.26272	23.1461	1.26272
1.53	23.2937	1.26446	23.2937	1.26446
1.54	23.4425	1.26646	23.4425	1.26646
1.55	23.5936	1.27434	23.5936	1.27434
1.56	23.7447	1.2791	23.7447	1.2791
1.57	23.8944	1.27711	23.8944	1.27711
1.58	24.0436	1.27649	24.0436	1.27649
1.59	24.1944	1.28169	24.1944	1.28169
1.6	24.3448	1.29032	24.3448	1.29032
1.61	24.4941	1.29338	24.4941	1.29338
1.62	24.6436	1.28933	24.6436	1.28933
1.63	24.7945	1.29157	24.7945	1.29157
1.64	24.9452	1.29604	24.9452	1.29604
1.65	25.0945	1.29794	25.0945	1.29794
1.66	25.2436	1.29996	25.2436	1.29996
1.67	25.3941	1.30341	25.3941	1.30341
1.68	25.5453	1.31054	25.5453	1.31054
1.69	25.6952	1.31157	25.6952	1.31157
1.7	25.8441	1.31122	25.8441	1.31122
1.71	25.9944	1.30855	25.9944	1.30855
1.72	26.1455	1.31259	26.1455	1.31259
1.73	26.2955	1.31578	26.2955	1.31578
1.74	26.4442	1.31197	26.4442	1.31197
1.75	26.5939	1.32286	26.5939	1.32286
1.76	26.7448	1.33154	26.7448	1.33154
1.77	26.8955	1.3343	26.8955	1.3343
1.78	27.0445	1.33475	27.0445	1.33475
1.79	27.1941	1.33246	27.1941	1.33246
1.8	27.345	1.32932	27.345	1.32932
1.81	27.4951	1.33144	27.4951	1.33144
1.82	27.6436	1.33612	27.6436	1.33612
1.83	27.7931	1.34141	27.7931	1.34141
1.84	27.9447	1.34672	27.9447	1.34672
1.85	28.0955	1.35185	28.0955	1.35185
1.86	28.2447	1.35243	28.2447	1.35243
1.87	28.3934	1.35643	28.3934	1.35643
1.88	28.5442	1.3614	28.5442	1.3614
1.89	28.6952	1.36416	28.6952	1.36416
1.9	28.8448	1.36578	28.8448	1.36578
1.91	28.9941	1.36996	28.9941	1.36996
1.92	29.1444	1.37396	29.1444	1.37396
1.93	29.2953	1.37941	29.2953	1.37941
1.94	29.4452	1.38135	29.4452	1.38135
1.95	29.5938	1.37975	29.5938	1.37975
1.96	29.7439	1.37918	29.7439	1.37918
1.97	29.8952	1.38293	29.8952	1.38293
1.98	30.0453	1.38698
1.99	30.1942	1.3916
2	30.3438	1.39506
2.01	30.4948	1.39935
2.02	30.6458	1.40505
2.03	30.795	1.40899
2.04	30.9439	1.40749
2.05	31.0939	1.41098
2.06	31.2441	1.41556
2.07	31.3939	1.4183
2.08	31.5442	1.42067
2.09	31.695	1.42583
2.1	31.8453	1.42817
2.11	31.9944	1.43024
2.12	32.1436	1.43382
2.13	32.2945	1.4313
2.14	32.4455	1.43377
2.15	32.5948	1.43523
2.16	32.7436	1.43601
2.17	32.8939	1.43856
2.18	33.045	1.44764
2.19	33.195	1.45262
2.2	33.3437	1.45316
2.21	33.4939	1.45802
2.22	33.645	1.46326
2.23	33.7953	1.46156
2.24	33.9442	1.46699
2.25	34.0936	1.46852
2.26	34.2442	1.47257
2.27	34.3948	1.47636
2.28	34.5442	1.47758
2.29	34.6939	1.47776
2.3	34.8444	1.48093
2.31	34.995	1.48164
2.32	35.1442	1.47951
2.33	35.2933	1.47864
2.34	35.444	1.4812
2.35	35.595	1.48347
2.36	35.7447	1.48764
2.37	35.8941	1.4872
2.38	36.0445	1.48935
2.39	36.1951	1.49426
2.4	36.3448	1.49866
2.41	36.4942	1.50101
2.42	36.6448	1.50404
2.43	36.7955	1.50764
2.44	36.9455	1.51056
2.45	37.0947	1.50992
2.46	37.2445	1.5048
2.47	37.3952	1.50239
2.48	37.5453	1.50594
2.49	37.6945	1.5112
2.5	37.8444	1.51341
2.51	37.9948	1.513
2.52	38.1452	1.50529
2.53	38.2947	1.50114
2.54	38.4447	1.50342
2.55	38.595	1.51064
2.56	38.7444	1.51748
2.57	38.8931	1.52073
2.58	39.0431	1.52758
2.59	39.1947	1.53441
2.6	39.3455	1.53812
2.61	39.4944	1.53438
2.62	39.6434	1.53415
2.63	39.7942	1.54117
2.64	39.945	1.55019
2.65	40.0947	1.55917
2.66	40.2439	1.56446
2.67	40.3941	1.57054
2.68	40.5448	1.57412
2.69	40.6947	1.57198
2.7	40.8441	1.566
2.71	40.9944	1.56407
2.72	41.145	1.56788
2.73	41.2951	1.57262
2.74	41.4445	1.57653
2.75	41.5945	1.58073
2.76	41.745	1.58038
2.77	41.8948	1.57881
2.78	42.0441	1.58235
2.79	42.1942	1.5893
2.8	42.3451	1.59409
2.81	42.4953	1.5967
2.82	42.6442	1.59823
2.83	42.7937	1.59932
2.84	42.944	1.60104
2.85	43.0945	1.60334
2.86	43.2441	1.60616
2.87	43.3936	1.607
2.88	43.5444	1.60698
2.89	43.695	1.60711
2.9	43.8444	1.60933
2.91	43.9934	1.61214
2.92	44.1441	1.61669
2.93	44.2951	1.62003
2.94	44.4448	1.6179
2.95	44.5941	1.6172
2.96	44.7445	1.61797
2.97	44.895	1.62086
2.978	45.0148	1.62132
2.98	45.0447	1.6211
2.982	45.0744	1.62097
2.992	45.197	1.61415
3.002	45.2355	1.54604
3.012	45.1808	1.4274
3.022	45.0403	1.25311
3.032	44.8228	1.05707
3.042	44.5814	0.91095
3.052	44.3727	0.88229
3.062	44.1925	0.93362
3.072	44.008	0.9684
3.082	43.8081	0.9585
3.092	43.6078	0.93951
3.102	43.4226	0.94177
3.112	43.2494	0.96115
3.122	43.0752	0.96064
3.132	42.8976	0.93997
3.142	42.7234	0.92691
3.152	42.5562	0.92663
3.162	42.3923	0.92819
3.172	42.2286	0.92089
3.182	42.0658	0.91092
3.192	41.9047	0.91077
3.202	41.7452	0.91194
3.212	41.5872	0.90877
3.222	41.4308	0.9019
3.232	41.2751	0.89703
3.242	41.1195	0.8948
3.252	40.9647	0.89095
3.262	40.8114	0.88821
3.272	40.6584	0.88543
3.282	40.5048	0.88424
3.292	40.3514	0.88013
3.302	40.1997	0.88625
3.312	40.0484	0.89599
3.322	39.8962	0.89787
3.332	39.7441	0.89093
3.342	39.5931	0.8848
3.352	39.4428	0.87987
3.362	39.2914	0.87694
3.372	39.1401	0.87352
3.382	38.9898	0.87614
3.392	38.84	0.87866
3.402	38.6883	0.8766
3.412	38.5362	0.87821
3.422	38.3862	0.87986
3.432	38.2375	0.87998
3.442	38.0878	0.87352
3.452	37.9366	0.85629
3.462	37.7855	0.83595
3.472	37.6355	0.82143
3.482	37.4858	0.81756
3.492	37.3351	0.81749
3.502	37.1848	0.81513
3.512	37.035	0.81616
3.522	36.8848	0.81204
3.532	36.7347	0.80495
3.542	36.5847	0.79917
3.552	36.4353	0.79987
3.562	36.2856	0.79994
3.572	36.1347	0.80194
3.582	35.9839	0.79838
3.592	35.8347	0.79672
3.602	35.6856	0.79477
3.612	35.5352	0.79026
3.622	35.3844	0.78768
3.632	35.2348	0.78376
3.642	35.0853	0.78496
3.652	34.9347	0.77815
3.662	34.7842	0.77478
3.672	34.635	0.77694
3.682	34.4858	0.78213
3.692	34.3353	0.77871
3.702	34.1844	0.77119
3.712	34.0344	0.77014
3.722	33.8852	0.76501
3.732	33.735	0.75821
3.742	33.5842	0.74988
3.752	33.4342	0.74584
3.762	33.2853	0.74705
3.772	33.1353	0.74985
3.782	32.9842	0.74895
3.792	32.8336	0.74985
3.802	32.6845	0.75267
3.812	32.535	0.74767
3.822	32.3839	0.73667
3.832	32.2333	0.73234
3.842	32.0842	0.73133
3.852	31.935	0.7325
3.862	31.7841	0.72901
3.872	31.6333	0.72544
3.882	31.4839	0.72235
3.892	31.3353	0.7225
3.902	31.1847	0.71649
3.912	31.0333	0.71072
3.922	30.8833	0.70359
3.932	30.7344	0.70414
3.942	30.5847	0.7
3.952	30.4347	0.69484
3.962	30.285	0.69
3.972	30.1353	0.69077
3.982	29.9845	0.69132
3.992	29.8339	0.68845
4.002	29.6842	0.69081
4.012	29.5355	0.69647
4.022	29.3851	0.70031
4.032	29.2338	0.69303
4.042	29.0841	0.688
4.052	28.9353	0.68618
4.062	28.7856	0.68026
4.072	28.6345	0.67307
4.082	28.4839	0.66721
4.092	28.3345	0.66585
4.102	28.1852	0.66271
4.112	28.0345	0.65552
4.122	27.8836	0.64831
4.132	27.7341	0.64811
4.142	27.5851	0.64921
4.152	27.4344	0.6455
4.162	27.2833	0.64112
4.172	27.1339	0.63821
4.182	26.9853	0.6393
4.192	26.8351	0.63991
4.202	26.6837	0.63139
4.212	26.5336	0.62712
4.222	26.3847	0.62479
4.232	26.2348	0.62208
4.242	26.0837	0.61812
4.252	25.9337	0.61454
4.262	25.7852	0.61252
4.272	25.6358	0.6097
4.282	25.4845	0.60903
4.292	25.3341	0.60622
4.302	25.1848	0.6049
4.312	25.0355	0.60391
4.322	24.8847	0.59828
4.332	24.7339	0.59121
4.342	24.5845	0.58576
4.352	24.4355	0.583
4.362	24.285	0.58119
4.372	24.1341	0.57915
4.382	23.9844	0.58078
4.392	23.8356	0.58463
4.402	23.6855	0.58686
4.412	23.5342	0.58314
4.422	23.3837	0.57576
4.432	23.2344	0.57356
4.442	23.0842	0.56808
4.452	22.9337	0.56245
4.462	22.7845	0.56329
4.472	22.6358	0.56373
4.482	22.4853	0.55822
4.492	22.3333	0.55086
4.502	22.1831	0.54394
4.512	22.0345	0.54484
4.522	21.8853	0.54602
4.532	21.7338	0.5417
4.542	21.5828	0.53764
4.552	21.4342	0.53916
4.562	21.2855	0.53916
4.572	21.1347	0.53656
4.582	20.9839	0.53418
4.592	20.8342	0.53392
4.602	20.685	0.53294
4.612	20.5347	0.52758
4.622	20.3839	0.5209
4.632	20.2344	0.51807
4.642	20.0851	0.51786
4.652	19.935	0.51533
4.662	19.7842	0.50613
4.672	19.6344	0.49722
4.682	19.4855	0.49171
4.692	19.3356	0.48817
4.702	19.1845	0.47718
4.712	19.0344	0.46713
4.722	18.8851	0.46459
4.732	18.735	0.46496
4.742	18.5839	0.46439
4.752	18.4336	0.46461
4.762	18.2847	0.46436
4.772	18.1355	0.46557
4.782	17.9845	0.46126
4.792	17.8337	0.45666
4.802	17.6845	0.44983
4.812	17.5352	0.44602
4.822	17.3842	0.44249
4.832	17.2333	0.43807
4.842	17.0839	0.43706
4.852	16.9348	0.43795
4.862	16.7845	0.43139
4.872	16.6334	0.4226
4.882	16.4838	0.4154
4.892	16.3347	0.41127
4.902	16.1847	0.40486
4.912	16.0341	0.39756
4.922	15.8841	0.39549
4.932	15.7347	0.39434
4.942	15.5841	0.39367
4.952	15.4333	0.3938
4.962	15.2837	0.39475
4.972	15.1355	0.39394
4.982	14.9859	0.38834
4.992	14.8347	0.38359
5.002	14.6836	0.3817
5.012	14.5345	0.37925
5.022	14.3855	0.37414
5.032	14.235	0.37095
5.042	14.0841	0.36451
5.052	13.9342	0.36043
5.062	13.7851	0.36083
5.072	13.6351	0.35908
5.082	13.4845	0.35343
5.092	13.3347	0.34435
5.102	13.1853	0.33805
5.112	13.0345	0.33469
5.122	12.8839	0.33493
5.132	12.7342	0.33205
5.142	12.5853	0.33381
5.152	12.4347	0.32867
5.162	12.2836	0.31862
5.172	12.1339	0.31665
5.182	11.985	0.31825
5.192	11.835	0.314
5.202	11.6842	0.30662
5.212	11.5341	0.3037
5.222	11.3847	0.30153
5.232	11.2347	0.29863
5.242	11.0841	0.29593
5.252	10.9337	0.29539
5.262	10.7842	0.29774
5.272	10.6348	0.3016
5.282	10.4845	0.30078
5.292	10.3344	0.29912
5.302	10.185	0.2986
5.312	10.0355	0.29034
5.322	9.88469	0.2842
5.332	9.73422	0.27651
5.342	9.58469	0.27333
5.352	9.43531	0.27066
5.362	9.28484	0.26695
5.372	9.13422	0.26586
5.382	8.98453	0.26417
5.392	8.83531	0.26478
5.402	8.68484	0.26126
5.412	8.5339	0.25387
5.422	8.38453	0.25419
5.432	8.23531	0.25442
5.442	8.08469	0.25266
5.452	7.93312	0.24364
5.462	7.78297	0.2344
5.472	7.63437	0.23319
5.482	7.48516	0.23708
5.492	7.33453	0.23569
5.502	7.18406	0.23081
5.512	7.03422	0.23203
5.522	6.88422	0.23151
5.532	6.73391	0.22925
5.542	6.58391	0.22922
5.552	6.43437	0.22555
5.562	6.28437	0.22036
5.572	6.13406	0.21457
5.582	5.98437	0.21356
5.592	5.83484	0.20994
5.602	5.68516	0.20861
5.612	5.53453	0.20448
5.622	5.38391	0.19636
5.632	5.23453	0.19298
5.642	5.08516	0.19101
5.652	4.93469	0.18279
5.662	4.78391	0.17342
5.672	4.63453	0.16888
5.682	4.48547	0.17062
5.692	4.33516	0.16366
5.702	4.18422	0.15273
5.712	4.03453	0.14878
5.722	3.88547	0.1496
5.732	3.73531	0.1451
5.742	3.58406	0.13885
5.752	3.43375	0.13831
5.762	3.28469	0.13749
5.772	3.13469	0.13626
5.782	2.98391	0.13532
5.792	2.83375	0.1324
5.802	2.68484	0.12898
5.812	2.53531	0.12714
5.822	2.38422	0.11851
5.832	2.23344	0.11866
5.842	2.08406	0.12044
5.852	1.93484	0.11969
5.862	1.78422	0.11751
5.872	1.63344	0.11655
5.882	1.48406	0.11933
5.892	1.335	0.12503
5.902	1.18453	0.13172
5.912	1.03359	0.13553
5.922	0.88406	0.14577
5.932	0.73531	0.15828
5.942	0.58531	0.1525
5.952	0.43406	0.13211
5.962	0.28359	0.08768
5.972	0.13437	0.03282
5.982	-0.01516	-0.01116
