# Supplementary material for: Mechanical properties of a biodegradable self-expandable polydioxanone monofilament stent: In vitro force relaxation and its clinical relevance
Source: PLoS One. 2020 Jul 8;15(7):e0235842. doi: 10.1371/journal.pone.0235842 (PMC7343154; doi:10.1371/journal.pone.0235842)
Supplement: S5 File — (ZIP) [file pone.0235842.s005.zip › Shear_Data/BackgroundForceProfile/slopeBackground_Sample4.xlsx]

## Sheet: Specimen_RawData_1
Time	Extension	Force	Extension of linear pulling part	Force of linear pulling part	the slope of the pulling part of the background force profile K~FB
(s)	(mm)	(N)	(mm)	(N)	(N/mm)
0	0.32766	0.00587			0.0181173
0.01	0.33906	0.01686
0.02	0.40594	0.0674
0.03	0.54422	0.18672
0.04	0.72203	0.39086
0.05	0.89344	0.57682
0.06	1.04969	0.69325
0.07	1.20906	0.77196
0.08	1.38047	0.83739
0.09	1.55594	0.8733
0.1	1.72562	0.87402
0.11	1.88859	0.8549
0.12	2.05	0.83922
0.13	2.21391	0.83636
0.14	2.37828	0.84042
0.15	2.53906	0.83978
0.16	2.69609	0.84088
0.17	2.85328	0.84893
0.18	3.01172	0.85414
0.19	3.16844	0.85729
0.2	3.3225	0.86198
0.21	3.47609	0.86531
0.22	3.63094	0.86851
0.23	3.78516	0.87478
0.24	3.93734	0.87964
0.25	4.08953	0.8855
0.26	4.24281	0.89002
0.27	4.39531	0.8947
0.28	4.54578	0.89661
0.29	4.69656	0.8965
0.3	4.84891	0.89781
0.31	5.00094	0.90072
0.32	5.15125	0.90648
0.33	5.30141	0.90917
0.34	5.45281	0.91323
0.35	5.60391	0.91755
0.36	5.75375	0.91915
0.37	5.90375	0.9215
0.38	6.055	0.92718
0.39	6.20609	0.9263
0.4	6.35609	0.92786
0.41	6.50547	0.92992
0.42	6.65562	0.92829
0.43	6.80672	0.93038
0.44	6.95719	0.93314
0.45	7.10656	0.93688
0.46	7.25641	0.94105
0.47	7.40719	0.94416
0.48	7.55766	0.948
0.49	7.7075	0.95364
0.5	7.8575	0.96099
0.51	8.0075	0.9705
0.52	8.15687	0.97928
0.53	8.30578	0.98386
0.54	8.45625	0.98628
0.55	8.60797	0.98815
0.56	8.75828	0.99084
0.57	8.90687	0.99033
0.58	9.05609	0.99203
0.59	9.20734	0.99818
0.6	9.35812	1.00649
0.61	9.5075	1.01031
0.62	9.65672	1.0102
0.63	9.80734	1.00971
0.64	9.95797	1.01252
0.65	10.1078	1.01462	10.1078	1.01462
0.66	10.2572	1.01374	10.2572	1.01374
0.67	10.4077	1.01942	10.4077	1.01942
0.68	10.5583	1.02763	10.5583	1.02763
0.69	10.7083	1.03415	10.7083	1.03415
0.7	10.8576	1.03798	10.8576	1.03798
0.71	11.0076	1.04002	11.0076	1.04002
0.72	11.158	1.04036	11.158	1.04036
0.73	11.3078	1.03979	11.3078	1.03979
0.74	11.4573	1.04161	11.4573	1.04161
0.75	11.6076	1.04604	11.6076	1.04604
0.76	11.7584	1.05511	11.7584	1.05511
0.77	11.9084	1.06172	11.9084	1.06172
0.78	12.0577	1.0645	12.0577	1.0645
0.79	12.2073	1.06628	12.2073	1.06628
0.8	12.3578	1.07013	12.3578	1.07013
0.81	12.5081	1.07251	12.5081	1.07251
0.82	12.6575	1.07891	12.6575	1.07891
0.83	12.8072	1.08677	12.8072	1.08677
0.84	12.9581	1.0943	12.9581	1.0943
0.85	13.1084	1.0955	13.1084	1.0955
0.86	13.2575	1.10046	13.2575	1.10046
0.87	13.4069	1.10174	13.4069	1.10174
0.88	13.5578	1.10312	13.5578	1.10312
0.89	13.7086	1.10204	13.7086	1.10204
0.9	13.8578	1.09961	13.8578	1.09961
0.91	14.0072	1.09792	14.0072	1.09792
0.92	14.1577	1.10604	14.1577	1.10604
0.93	14.308	1.10971	14.308	1.10971
0.94	14.4576	1.11325	14.4576	1.11325
0.95	14.6072	1.11627	14.6072	1.11627
0.96	14.7578	1.11977	14.7578	1.11977
0.97	14.9084	1.12192	14.9084	1.12192
0.98	15.0578	1.12842	15.0578	1.12842
0.99	15.2073	1.1311	15.2073	1.1311
1	15.3581	1.13283	15.3581	1.13283
1.01	15.5089	1.13215	15.5089	1.13215
1.02	15.658	1.13204	15.658	1.13204
1.03	15.8064	1.13328	15.8064	1.13328
1.04	15.9563	1.13631	15.9563	1.13631
1.05	16.1076	1.1401	16.1076	1.1401
1.06	16.2586	1.14215	16.2586	1.14215
1.07	16.4077	1.14083	16.4077	1.14083
1.08	16.557	1.1328	16.557	1.1328
1.09	16.7078	1.13563	16.7078	1.13563
1.1	16.8583	1.14472	16.8583	1.14472
1.11	17.0075	1.15453	17.0075	1.15453
1.12	17.157	1.15802	17.157	1.15802
1.13	17.3078	1.16538	17.3078	1.16538
1.14	17.4583	1.17206	17.4583	1.17206
1.15	17.6073	1.1719	17.6073	1.1719
1.16	17.7566	1.17004	17.7566	1.17004
1.17	17.9077	1.17097	17.9077	1.17097
1.18	18.0586	1.17298	18.0586	1.17298
1.19	18.208	1.17365	18.208	1.17365
1.2	18.357	1.16956	18.357	1.16956
1.21	18.5077	1.16994	18.5077	1.16994
1.22	18.6584	1.17841	18.6584	1.17841
1.23	18.8078	1.18509	18.8078	1.18509
1.24	18.9566	1.19304	18.9566	1.19304
1.25	19.1069	1.20241	19.1069	1.20241
1.26	19.2581	1.20338	19.2581	1.20338
1.27	19.4081	1.20463	19.4081	1.20463
1.28	19.557	1.20713	19.557	1.20713
1.29	19.7072	1.21211	19.7072	1.21211
1.3	19.8581	1.21443	19.8581	1.21443
1.31	20.0078	1.21617	20.0078	1.21617
1.32	20.1569	1.21176	20.1569	1.21176
1.33	20.307	1.21625	20.307	1.21625
1.34	20.4581	1.22495	20.4581	1.22495
1.35	20.6084	1.22889	20.6084	1.22889
1.36	20.7573	1.23248	20.7573	1.23248
1.37	20.9069	1.23386	20.9069	1.23386
1.38	21.0578	1.23272	21.0578	1.23272
1.39	21.2087	1.23205	21.2087	1.23205
1.4	21.3583	1.23515	21.3583	1.23515
1.41	21.5073	1.23589	21.5073	1.23589
1.42	21.6581	1.23777	21.6581	1.23777
1.43	21.8089	1.24638	21.8089	1.24638
1.44	21.958	1.24793	21.958	1.24793
1.45	22.1069	1.24704	22.1069	1.24704
1.46	22.2577	1.25059	22.2577	1.25059
1.47	22.4088	1.25198	22.4088	1.25198
1.48	22.5581	1.25703	22.5581	1.25703
1.49	22.7066	1.25982	22.7066	1.25982
1.5	22.857	1.25745	22.857	1.25745
1.51	23.0089	1.2592	23.0089	1.2592
1.52	23.1591	1.26342	23.1591	1.26342
1.53	23.3069	1.26432	23.3069	1.26432
1.54	23.4558	1.26803	23.4558	1.26803
1.55	23.6069	1.27489	23.6069	1.27489
1.56	23.7578	1.27816	23.7578	1.27816
1.57	23.9073	1.27452	23.9073	1.27452
1.58	24.0569	1.27288	24.0569	1.27288
1.59	24.2073	1.2763	24.2073	1.2763
1.6	24.358	1.28427	24.358	1.28427
1.61	24.5073	1.28952	24.5073	1.28952
1.62	24.6569	1.29333	24.6569	1.29333
1.63	24.8076	1.30021	24.8076	1.30021
1.64	24.9584	1.30815	24.9584	1.30815
1.65	25.1078	1.31116	25.1078	1.31116
1.66	25.2569	1.31064	25.2569	1.31064
1.67	25.4073	1.31174	25.4073	1.31174
1.68	25.5586	1.31582	25.5586	1.31582
1.69	25.7083	1.31415	25.7083	1.31415
1.7	25.8572	1.31506	25.8572	1.31506
1.71	26.0075	1.31642	26.0075	1.31642
1.72	26.1588	1.32073	26.1588	1.32073
1.73	26.3086	1.32184	26.3086	1.32184
1.74	26.4572	1.32086	26.4572	1.32086
1.75	26.6072	1.32307	26.6072	1.32307
1.76	26.7583	1.32837	26.7583	1.32837
1.77	26.9086	1.33135	26.9086	1.33135
1.78	27.0576	1.3333	27.0576	1.3333
1.79	27.2073	1.33417	27.2073	1.33417
1.8	27.3583	1.33605	27.3583	1.33605
1.81	27.5083	1.33801	27.5083	1.33801
1.82	27.6567	1.34307	27.6567	1.34307
1.83	27.8066	1.34448	27.8066	1.34448
1.84	27.958	1.35368	27.958	1.35368
1.85	28.1086	1.35955	28.1086	1.35955
1.86	28.2578	1.35781	28.2578	1.35781
1.87	28.4067	1.35725	28.4067	1.35725
1.88	28.5575	1.36282	28.5575	1.36282
1.89	28.7083	1.36336	28.7083	1.36336
1.9	28.8578	1.36764	28.8578	1.36764
1.91	29.007	1.37095	29.007	1.37095
1.92	29.1575	1.37273	29.1575	1.37273
1.93	29.3084	1.37718	29.3084	1.37718
1.94	29.4581	1.37803	29.4581	1.37803
1.95	29.6069	1.38032	29.6069	1.38032
1.96	29.7572	1.38285	29.7572	1.38285
1.97	29.9084	1.38907	29.9084	1.38907
1.98	30.0584	1.39345
1.99	30.2072	1.39708
2	30.3569	1.40273
2.01	30.508	1.40771
2.02	30.6591	1.41053
2.03	30.8081	1.4128
2.04	30.957	1.41405
2.05	31.1072	1.41758
2.06	31.2575	1.42142
2.07	31.4072	1.41943
2.08	31.5573	1.41599
2.09	31.7081	1.4185
2.1	31.8586	1.42129
2.11	32.0075	1.42414
2.12	32.1567	1.42786
2.13	32.3077	1.43265
2.14	32.4586	1.43969
2.15	32.6078	1.44198
2.16	32.7567	1.43803
2.17	32.9072	1.44188
2.18	33.0583	1.45316
2.19	33.2081	1.45817
2.2	33.357	1.45915
2.21	33.5072	1.46521
2.22	33.6581	1.46499
2.23	33.8084	1.461
2.24	33.9573	1.46373
2.25	34.1067	1.46779
2.26	34.2575	1.4751
2.27	34.4078	1.48111
2.28	34.5572	1.48151
2.29	34.7072	1.48173
2.3	34.8578	1.48283
2.31	35.0081	1.48269
2.32	35.1572	1.48184
2.33	35.3066	1.48444
2.34	35.4573	1.48856
2.35	35.6083	1.48814
2.36	35.7578	1.489
2.37	35.9072	1.49432
2.38	36.0578	1.50074
2.39	36.2084	1.50362
2.4	36.358	1.49877
2.41	36.5073	1.49521
2.42	36.6581	1.49719
2.43	36.8087	1.50145
2.44	36.9586	1.50316
2.45	37.1078	1.50446
2.46	37.2576	1.50318
2.47	37.4083	1.50634
2.48	37.5583	1.51046
2.49	37.7077	1.51621
2.5	37.8575	1.51623
2.51	38.0081	1.51684
2.52	38.1583	1.5126
2.53	38.308	1.50619
2.54	38.458	1.50326
2.55	38.608	1.50896
2.56	38.7575	1.51735
2.57	38.9062	1.523
2.58	39.0564	1.52661
2.59	39.2078	1.53139
2.6	39.3586	1.53332
2.61	39.5076	1.53437
2.62	39.6567	1.53791
2.63	39.8075	1.54604
2.64	39.9583	1.55321
2.65	40.1078	1.55574
2.66	40.2569	1.55905
2.67	40.4073	1.56418
2.68	40.5581	1.57042
2.69	40.7078	1.57168
2.7	40.857	1.56714
2.71	41.0075	1.56828
2.72	41.1584	1.57335
2.73	41.3083	1.57358
2.74	41.4577	1.57408
2.75	41.6078	1.57472
2.76	41.7581	1.57911
2.77	41.908	1.58261
2.78	42.0572	1.58817
2.79	42.2073	1.5911
2.8	42.3583	1.59372
2.81	42.5083	1.5925
2.82	42.6573	1.59033
2.83	42.807	1.5934
2.84	42.9575	1.60161
2.85	43.1076	1.60179
2.86	43.2572	1.60194
2.87	43.4069	1.60307
2.88	43.5578	1.60312
2.89	43.7081	1.60605
2.9	43.8573	1.61271
2.91	44.0066	1.61805
2.92	44.1573	1.62423
2.93	44.3084	1.62491
2.94	44.458	1.623
2.95	44.6072	1.62238
2.96	44.7576	1.62446
2.97	44.9081	1.62485
2.978	45.0278	1.62468
2.98	45.0577	1.62506
2.982	45.0875	1.62579
2.992	45.2103	1.62264
3.002	45.2489	1.55889
3.012	45.1941	1.44041
3.022	45.0536	1.27026
3.032	44.8359	1.07459
3.042	44.5944	0.92461
3.052	44.3859	0.88778
3.062	44.2061	0.9277
3.072	44.0214	0.96075
3.082	43.8214	0.95231
3.092	43.6212	0.93385
3.102	43.4359	0.93989
3.112	43.2627	0.96195
3.122	43.0884	0.965
3.132	42.9109	0.94492
3.142	42.7367	0.92914
3.152	42.5695	0.92655
3.162	42.4056	0.92585
3.172	42.2419	0.91807
3.182	42.0789	0.90757
3.192	41.918	0.9077
3.202	41.7584	0.91318
3.212	41.6005	0.9104
3.222	41.4439	0.90424
3.232	41.2883	0.8983
3.242	41.1328	0.8974
3.252	40.9778	0.89378
3.262	40.8245	0.89281
3.272	40.6717	0.89754
3.282	40.5181	0.89844
3.292	40.3647	0.89628
3.302	40.213	0.89687
3.312	40.0615	0.8951
3.322	39.9094	0.88989
3.332	39.7573	0.88801
3.342	39.6062	0.88577
3.352	39.4559	0.88459
3.362	39.3047	0.88065
3.372	39.1533	0.87593
3.382	39.003	0.87911
3.392	38.8531	0.88101
3.402	38.7016	0.88209
3.412	38.5495	0.88418
3.422	38.3994	0.8838
3.432	38.2505	0.88496
3.442	38.1011	0.87354
3.452	37.9498	0.85477
3.462	37.7986	0.83022
3.472	37.6487	0.81538
3.482	37.4989	0.80296
3.492	37.3484	0.79723
3.502	37.1981	0.7989
3.512	37.0481	0.80206
3.522	36.8981	0.80135
3.532	36.7478	0.8038
3.542	36.5978	0.80563
3.552	36.4484	0.80833
3.562	36.2987	0.81047
3.572	36.1478	0.80914
3.582	35.9972	0.80332
3.592	35.848	0.80267
3.602	35.6987	0.80308
3.612	35.5483	0.80122
3.622	35.3975	0.79525
3.632	35.2477	0.78781
3.642	35.0986	0.78462
3.652	34.948	0.77963
3.662	34.7973	0.77263
3.672	34.6478	0.77143
3.682	34.4989	0.77682
3.692	34.3486	0.77725
3.702	34.1978	0.77049
3.712	34.0475	0.76739
3.722	33.8981	0.76446
3.732	33.7483	0.76415
3.742	33.5975	0.75931
3.752	33.4475	0.75717
3.762	33.2984	0.75568
3.772	33.1486	0.75348
3.782	32.9973	0.75218
3.792	32.8469	0.75179
3.802	32.6977	0.75189
3.812	32.5481	0.74983
3.822	32.3972	0.7461
3.832	32.2466	0.73711
3.842	32.0972	0.73225
3.852	31.9481	0.72872
3.862	31.7975	0.72493
3.872	31.6466	0.71789
3.882	31.497	0.71353
3.892	31.3484	0.71174
3.902	31.198	0.705
3.912	31.0466	0.70276
3.922	30.8962	0.70267
3.932	30.7475	0.70391
3.942	30.5981	0.70804
3.952	30.448	0.70784
3.962	30.298	0.70644
3.972	30.1484	0.70015
3.982	29.998	0.69328
3.992	29.8472	0.6867
4.002	29.6973	0.68616
4.012	29.5483	0.68713
4.022	29.3983	0.68401
4.032	29.2472	0.67914
4.042	29.0973	0.6787
4.052	28.9486	0.68177
4.062	28.7989	0.68179
4.072	28.6478	0.67416
4.082	28.497	0.6698
4.092	28.3475	0.66835
4.102	28.1984	0.66669
4.112	28.0478	0.66214
4.122	27.8969	0.65598
4.132	27.7472	0.65165
4.142	27.5983	0.65152
4.152	27.4478	0.65025
4.162	27.2966	0.6434
4.172	27.1469	0.64005
4.182	26.9984	0.64289
4.192	26.8484	0.64601
4.202	26.697	0.63754
4.212	26.5467	0.6294
4.222	26.3978	0.62752
4.232	26.248	0.6271
4.242	26.0969	0.6216
4.252	25.9469	0.62152
4.262	25.7983	0.62371
4.272	25.6491	0.62454
4.282	25.498	0.61611
4.292	25.3472	0.61084
4.302	25.198	0.61181
4.312	25.0486	0.61294
4.322	24.8978	0.60658
4.332	24.747	0.59733
4.342	24.5975	0.59458
4.352	24.4486	0.59104
4.362	24.2983	0.58658
4.372	24.1473	0.58401
4.382	23.9977	0.58496
4.392	23.8487	0.58992
4.402	23.6986	0.58926
4.412	23.5473	0.58117
4.422	23.397	0.57255
4.432	23.2475	0.57475
4.442	23.0975	0.57148
4.452	22.9467	0.56442
4.462	22.7975	0.56174
4.472	22.6489	0.55991
4.482	22.4986	0.55703
4.492	22.3467	0.54779
4.502	22.1962	0.54277
4.512	22.0477	0.54596
4.522	21.8986	0.54835
4.532	21.7472	0.54585
4.542	21.5959	0.53716
4.552	21.447	0.53462
4.562	21.2984	0.53559
4.572	21.148	0.53358
4.582	20.9972	0.52672
4.592	20.8473	0.51959
4.602	20.6981	0.51517
4.612	20.5478	0.51304
4.622	20.3972	0.50843
4.632	20.2475	0.5091
4.642	20.0983	0.51325
4.652	19.9481	0.51376
4.662	19.7973	0.51034
4.672	19.6475	0.50959
4.682	19.4984	0.50792
4.692	19.3489	0.50137
4.702	19.1978	0.49378
4.712	19.0475	0.48662
4.722	18.8981	0.48633
4.732	18.7483	0.48452
4.742	18.5973	0.47722
4.752	18.4467	0.47091
4.762	18.2977	0.469
4.772	18.1484	0.4606
4.782	17.9977	0.44875
4.792	17.8469	0.4426
4.802	17.6975	0.43683
4.812	17.5483	0.43654
4.822	17.3975	0.43573
4.832	17.2464	0.43203
4.842	17.0969	0.42968
4.852	16.948	0.42724
4.862	16.7977	0.42283
4.872	16.6467	0.41934
4.882	16.4969	0.41683
4.892	16.3478	0.41386
4.902	16.198	0.41241
4.912	16.0473	0.40779
4.922	15.8973	0.40333
4.932	15.748	0.40419
4.942	15.5975	0.40391
4.952	15.4466	0.40045
4.962	15.2969	0.39465
4.972	15.1484	0.39222
4.982	14.9991	0.39035
4.992	14.848	0.38503
5.002	14.6969	0.38088
5.012	14.5475	0.37686
5.022	14.3987	0.37111
5.032	14.2483	0.36278
5.042	14.0973	0.35733
5.052	13.9473	0.35492
5.062	13.7983	0.3543
5.072	13.6484	0.35345
5.082	13.4977	0.34748
5.092	13.3478	0.34118
5.102	13.1984	0.33802
5.112	13.0478	0.33633
5.122	12.897	0.33371
5.132	12.7475	0.33108
5.142	12.5984	0.33351
5.152	12.448	0.33245
5.162	12.2969	0.32478
5.172	12.1469	0.32002
5.182	11.9981	0.31779
5.192	11.8481	0.31484
5.202	11.6973	0.30741
5.212	11.5472	0.30281
5.222	11.3978	0.29622
5.232	11.248	0.29744
5.242	11.0973	0.29659
5.252	10.947	0.29419
5.262	10.7973	0.29369
5.272	10.648	0.29731
5.282	10.4978	0.2967
5.292	10.3475	0.29283
5.302	10.1981	0.29199
5.312	10.0486	0.28999
5.322	9.89797	0.28402
5.332	9.74734	0.27699
5.342	9.59781	0.27509
5.352	9.44859	0.27636
5.362	9.29828	0.27398
5.372	9.14734	0.2697
5.382	8.99765	0.26668
5.392	8.84844	0.26549
5.402	8.69797	0.26418
5.412	8.54719	0.26566
5.422	8.3975	0.26522
5.432	8.24859	0.26331
5.442	8.09797	0.25853
5.452	7.9464	0.25146
5.462	7.79609	0.24361
5.472	7.6475	0.24092
5.482	7.49844	0.23978
5.492	7.34797	0.2375
5.502	7.19719	0.2307
5.512	7.04719	0.22534
5.522	6.8975	0.21702
5.532	6.74719	0.21248
5.542	6.59687	0.20905
5.552	6.4475	0.20767
5.562	6.29766	0.20964
5.572	6.14734	0.21316
5.582	5.9975	0.20804
5.592	5.84797	0.20336
5.602	5.69844	0.20098
5.612	5.54781	0.1963
5.622	5.39719	0.18962
5.632	5.2475	0.19093
5.642	5.09844	0.19018
5.652	4.94812	0.18176
5.662	4.79719	0.17186
5.672	4.64734	0.16387
5.682	4.49844	0.15938
5.692	4.34844	0.15566
5.702	4.1975	0.1507
5.712	4.04766	0.15202
5.722	3.89844	0.15398
5.732	3.74844	0.15335
5.742	3.59734	0.14855
5.752	3.44687	0.14158
5.762	3.29766	0.14337
5.772	3.14797	0.14193
5.782	2.99719	0.14093
5.792	2.84703	0.14238
5.802	2.69797	0.13893
5.812	2.54844	0.13463
5.822	2.3975	0.12815
5.832	2.24672	0.12598
5.842	2.09719	0.12658
5.852	1.94797	0.1211
5.862	1.79734	0.11577
5.872	1.64656	0.11416
5.882	1.49703	0.11722
5.892	1.34812	0.123
5.902	1.19781	0.12966
5.912	1.04703	0.13318
5.922	0.89719	0.13798
5.932	0.74844	0.15023
5.942	0.59859	0.14599
5.952	0.44734	0.12339
5.962	0.29672	0.08188
5.972	0.1475	0.03431
5.982	-0.00203	0.00053
