# Supplementary material for: Mechanical properties of a biodegradable self-expandable polydioxanone monofilament stent: In vitro force relaxation and its clinical relevance
Source: PLoS One. 2020 Jul 8;15(7):e0235842. doi: 10.1371/journal.pone.0235842 (PMC7343154; doi:10.1371/journal.pone.0235842)
Supplement: S5 File — (ZIP) [file pone.0235842.s005.zip › Shear_Data/BackgroundForceProfile/slopeBackground_Sample5.xlsx]

## Sheet: Specimen_RawData_1
Time	Extension	Force	Extension of linear pulling part	Force of linear pulling part	the slope of the pulling part of the background force profile K~FB
(s)	(mm)	(N)	(mm)	(N)	(N/mm)
0	0.33641	0.00284			0.0182486
0.01	0.34781	0.01574
0.02	0.41469	0.07192
0.03	0.55375	0.19671
0.04	0.73281	0.40845
0.05	0.90516	0.58971
0.06	1.06125	0.69533
0.07	1.21984	0.76513
0.08	1.39094	0.82225
0.09	1.56656	0.85405
0.1	1.73625	0.8527
0.11	1.89906	0.83548
0.12	2.06016	0.82185
0.13	2.22391	0.82095
0.14	2.38797	0.82086
0.15	2.54875	0.81889
0.16	2.70562	0.82073
0.17	2.86281	0.82892
0.18	3.02094	0.84129
0.19	3.17766	0.84474
0.2	3.33156	0.84835
0.21	3.48516	0.85052
0.22	3.64	0.85518
0.23	3.79406	0.86345
0.24	3.94641	0.86874
0.25	4.09859	0.87359
0.26	4.25172	0.87969
0.27	4.40406	0.88439
0.28	4.55453	0.88465
0.29	4.70531	0.88272
0.3	4.85781	0.88604
0.31	5.00984	0.89035
0.32	5.16	0.89136
0.33	5.31016	0.89192
0.34	5.46156	0.89407
0.35	5.61266	0.89867
0.36	5.76234	0.90068
0.37	5.9125	0.90672
0.38	6.06359	0.91498
0.39	6.21469	0.92163
0.4	6.36453	0.92419
0.41	6.51406	0.92562
0.42	6.66437	0.92682
0.43	6.81562	0.92788
0.44	6.96562	0.9283
0.45	7.115	0.92471
0.46	7.26516	0.92595
0.47	7.41609	0.92996
0.48	7.56641	0.93332
0.49	7.71625	0.93693
0.5	7.86609	0.94306
0.51	8.01625	0.95477
0.52	8.16562	0.96573
0.53	8.31437	0.9766
0.54	8.46484	0.98052
0.55	8.61656	0.9814
0.56	8.76703	0.98298
0.57	8.91547	0.9786
0.58	9.06484	0.97728
0.59	9.21594	0.98115
0.6	9.36672	0.98787
0.61	9.51594	0.99166
0.62	9.66531	0.99398
0.63	9.81594	0.99083
0.64	9.96672	0.99073
0.65	10.1164	0.9913	10.1164	0.9913
0.66	10.2658	0.99148	10.2658	0.99148
0.67	10.4164	0.99409	10.4164	0.99409
0.68	10.567	1.00557	10.567	1.00557
0.69	10.7169	1.01546	10.7169	1.01546
0.7	10.8663	1.02183	10.8663	1.02183
0.71	11.0164	1.02366	11.0164	1.02366
0.72	11.1669	1.02296	11.1669	1.02296
0.73	11.3166	1.02678	11.3166	1.02678
0.74	11.4659	1.03184	11.4659	1.03184
0.75	11.6164	1.03603	11.6164	1.03603
0.76	11.767	1.0402	11.767	1.0402
0.77	11.917	1.04642	11.917	1.04642
0.78	12.0663	1.04872	12.0663	1.04872
0.79	12.2161	1.05137	12.2161	1.05137
0.8	12.3666	1.05603	12.3666	1.05603
0.81	12.5169	1.05905	12.5169	1.05905
0.82	12.6661	1.06252	12.6661	1.06252
0.83	12.8159	1.06748	12.8159	1.06748
0.84	12.9667	1.07251	12.9667	1.07251
0.85	13.1172	1.07858	13.1172	1.07858
0.86	13.2661	1.08259	13.2661	1.08259
0.87	13.4155	1.08342	13.4155	1.08342
0.88	13.5666	1.08464	13.5666	1.08464
0.89	13.7173	1.08678	13.7173	1.08678
0.9	13.8666	1.08852	13.8666	1.08852
0.91	14.0158	1.08922	14.0158	1.08922
0.92	14.1664	1.09383	14.1664	1.09383
0.93	14.3167	1.09922	14.3167	1.09922
0.94	14.4663	1.10315	14.4663	1.10315
0.95	14.6158	1.10366	14.6158	1.10366
0.96	14.7666	1.1024	14.7666	1.1024
0.97	14.917	1.10075	14.917	1.10075
0.98	15.0664	1.10878	15.0664	1.10878
0.99	15.2159	1.11075	15.2159	1.11075
1	15.3669	1.1135	15.3669	1.1135
1.01	15.5175	1.11855	15.5175	1.11855
1.02	15.6667	1.11867	15.6667	1.11867
1.03	15.815	1.12145	15.815	1.12145
1.04	15.9648	1.12513	15.9648	1.12513
1.05	16.1164	1.1271	16.1164	1.1271
1.06	16.2672	1.1311	16.2672	1.1311
1.07	16.4163	1.13111	16.4163	1.13111
1.08	16.5658	1.12927	16.5658	1.12927
1.09	16.7166	1.13282	16.7166	1.13282
1.1	16.8669	1.13796	16.8669	1.13796
1.11	17.0161	1.14297	17.0161	1.14297
1.12	17.1658	1.14459	17.1658	1.14459
1.13	17.3166	1.15049	17.3166	1.15049
1.14	17.4669	1.15581	17.4669	1.15581
1.15	17.6159	1.15631	17.6159	1.15631
1.16	17.7653	1.15677	17.7653	1.15677
1.17	17.9164	1.15816	17.9164	1.15816
1.18	18.0672	1.16086	18.0672	1.16086
1.19	18.2164	1.16007	18.2164	1.16007
1.2	18.3656	1.15484	18.3656	1.15484
1.21	18.5164	1.15911	18.5164	1.15911
1.22	18.667	1.1675	18.667	1.1675
1.23	18.8163	1.17441	18.8163	1.17441
1.24	18.9652	1.18114	18.9652	1.18114
1.25	19.1156	1.18795	19.1156	1.18795
1.26	19.2667	1.19293	19.2667	1.19293
1.27	19.4167	1.19397	19.4167	1.19397
1.28	19.5656	1.19446	19.5656	1.19446
1.29	19.7159	1.19865	19.7159	1.19865
1.3	19.8667	1.2019	19.8667	1.2019
1.31	20.0164	1.19922	20.0164	1.19922
1.32	20.1656	1.19602	20.1656	1.19602
1.33	20.3156	1.1994	20.3156	1.1994
1.34	20.4667	1.20712	20.4667	1.20712
1.35	20.6169	1.2117	20.6169	1.2117
1.36	20.7661	1.21296	20.7661	1.21296
1.37	20.9158	1.21658	20.9158	1.21658
1.38	21.0666	1.21953	21.0666	1.21953
1.39	21.2172	1.22014	21.2172	1.22014
1.4	21.3667	1.22663	21.3667	1.22663
1.41	21.5161	1.22922	21.5161	1.22922
1.42	21.6669	1.22847	21.6669	1.22847
1.43	21.8175	1.22809	21.8175	1.22809
1.44	21.9666	1.22804	21.9666	1.22804
1.45	22.1155	1.22955	22.1155	1.22955
1.46	22.2664	1.23371	22.2664	1.23371
1.47	22.4175	1.2361	22.4175	1.2361
1.48	22.5669	1.24048	22.5669	1.24048
1.49	22.7152	1.23814	22.7152	1.23814
1.5	22.8658	1.23684	22.8658	1.23684
1.51	23.0178	1.24341	23.0178	1.24341
1.52	23.1676	1.25116	23.1676	1.25116
1.53	23.3156	1.25215	23.3156	1.25215
1.54	23.4645	1.25379	23.4645	1.25379
1.55	23.6156	1.2627	23.6156	1.2627
1.56	23.7664	1.26933	23.7664	1.26933
1.57	23.9159	1.26783	23.9159	1.26783
1.58	24.0658	1.26687	24.0658	1.26687
1.59	24.2162	1.26762	24.2162	1.26762
1.6	24.3666	1.27286	24.3666	1.27286
1.61	24.5158	1.27409	24.5158	1.27409
1.62	24.6655	1.27335	24.6655	1.27335
1.63	24.8166	1.27918	24.8166	1.27918
1.64	24.967	1.28797	24.967	1.28797
1.65	25.1163	1.28908	25.1163	1.28908
1.66	25.2653	1.28899	25.2653	1.28899
1.67	25.4161	1.29391	25.4161	1.29391
1.68	25.5672	1.30207	25.5672	1.30207
1.69	25.7167	1.3049	25.7167	1.3049
1.7	25.8658	1.30362	25.8658	1.30362
1.71	26.0164	1.306	26.0164	1.306
1.72	26.1675	1.31179	26.1675	1.31179
1.73	26.3172	1.31115	26.3172	1.31115
1.74	26.4658	1.30237	26.4658	1.30237
1.75	26.6158	1.29934	26.6158	1.29934
1.76	26.767	1.30431	26.767	1.30431
1.77	26.9172	1.30746	26.9172	1.30746
1.78	27.0661	1.31202	27.0661	1.31202
1.79	27.2159	1.31719	27.2159	1.31719
1.8	27.367	1.32501	27.367	1.32501
1.81	27.517	1.32904	27.517	1.32904
1.82	27.6653	1.32951	27.6653	1.32951
1.83	27.815	1.33092	27.815	1.33092
1.84	27.9666	1.33881	27.9666	1.33881
1.85	28.1175	1.34247	28.1175	1.34247
1.86	28.2662	1.34154	28.2662	1.34154
1.87	28.4153	1.34155	28.4153	1.34155
1.88	28.5663	1.3504	28.5663	1.3504
1.89	28.717	1.3556	28.717	1.3556
1.9	28.8664	1.35703	28.8664	1.35703
1.91	29.0156	1.3609	29.0156	1.3609
1.92	29.1661	1.36428	29.1661	1.36428
1.93	29.3172	1.36792	29.3172	1.36792
1.94	29.4669	1.37348	29.4669	1.37348
1.95	29.6155	1.37214	29.6155	1.37214
1.96	29.7658	1.37151	29.7658	1.37151
1.97	29.917	1.3751	29.917	1.3751
1.98	30.067	1.38142
1.99	30.2159	1.38067
2	30.3656	1.38279
2.01	30.5167	1.38678
2.02	30.6676	1.39316
2.03	30.8167	1.39832
2.04	30.9658	1.39607
2.05	31.1158	1.39691
2.06	31.2659	1.4025
2.07	31.4158	1.40266
2.08	31.5661	1.40403
2.09	31.717	1.4069
2.1	31.8672	1.40631
2.11	32.0161	1.40672
2.12	32.1655	1.4103
2.13	32.3164	1.41543
2.14	32.4673	1.42204
2.15	32.6164	1.42716
2.16	32.7653	1.42166
2.17	32.9159	1.42543
2.18	33.0669	1.43669
2.19	33.2167	1.44267
2.2	33.3656	1.44319
2.21	33.5158	1.44827
2.22	33.667	1.45109
2.23	33.817	1.45182
2.24	33.9658	1.4545
2.25	34.1155	1.45797
2.26	34.2662	1.46353
2.27	34.4164	1.46845
2.28	34.5658	1.46593
2.29	34.7158	1.46671
2.3	34.8664	1.47046
2.31	35.0167	1.46977
2.32	35.1658	1.46792
2.33	35.3152	1.46856
2.34	35.4661	1.47363
2.35	35.6169	1.47894
2.36	35.7664	1.4798
2.37	35.9159	1.4822
2.38	36.0664	1.49077
2.39	36.2172	1.49328
2.4	36.3665	1.49034
2.41	36.5161	1.48592
2.42	36.6669	1.48676
2.43	36.8175	1.49362
2.44	36.9672	1.50034
2.45	37.1164	1.50427
2.46	37.2664	1.50584
2.47	37.4169	1.50784
2.48	37.5669	1.51032
2.49	37.7162	1.50964
2.5	37.8662	1.50422
2.51	38.0169	1.4931
2.52	38.1669	1.48425
2.53	38.3166	1.48456
2.54	38.4665	1.49016
2.55	38.6167	1.49262
2.56	38.7662	1.49777
2.57	38.9148	1.50734
2.58	39.065	1.51511
2.59	39.2166	1.51895
2.6	39.3672	1.52433
2.61	39.5161	1.52457
2.62	39.6653	1.52841
2.63	39.8161	1.53492
2.64	39.9669	1.53825
2.65	40.1162	1.54027
2.66	40.2656	1.54308
2.67	40.4161	1.5467
2.68	40.5667	1.55308
2.69	40.7164	1.55927
2.7	40.8658	1.56095
2.71	41.0161	1.56056
2.72	41.167	1.5625
2.73	41.317	1.56453
2.74	41.4664	1.56648
2.75	41.6164	1.5692
2.76	41.7669	1.57189
2.77	41.9167	1.57548
2.78	42.0659	1.57981
2.79	42.2161	1.58387
2.8	42.3669	1.58819
2.81	42.5167	1.58687
2.82	42.6661	1.58171
2.83	42.8158	1.58287
2.84	42.9661	1.58826
2.85	43.1162	1.59128
2.86	43.2658	1.59391
2.87	43.4155	1.59427
2.88	43.5664	1.59806
2.89	43.7169	1.6026
2.9	43.8659	1.60595
2.91	44.0151	1.60919
2.92	44.1661	1.60979
2.93	44.317	1.61155
2.94	44.4666	1.60949
2.95	44.6158	1.6059
2.96	44.7664	1.60729
2.97	44.9169	1.60856
2.976	45.0065	1.61029
2.978	45.0365	1.61082
2.98	45.0662	1.61174
2.99	45.1889	1.6046
3	45.2273	1.52763
3.01	45.1726	1.4017
3.02	45.0323	1.23503
3.03	44.8148	1.04388
3.04	44.5736	0.90231
3.05	44.3647	0.87166
3.06	44.1845	0.91642
3.07	44	0.94595
3.08	43.8	0.93457
3.09	43.5997	0.91469
3.1	43.4147	0.92422
3.11	43.2413	0.95189
3.12	43.067	0.95427
3.13	42.8894	0.93717
3.14	42.7153	0.92267
3.15	42.5481	0.92214
3.16	42.3842	0.92565
3.17	42.2205	0.91563
3.18	42.0577	0.9022
3.19	41.8966	0.89803
3.2	41.737	0.89925
3.21	41.5791	0.89962
3.22	41.4226	0.89651
3.23	41.2669	0.89596
3.24	41.1112	0.89089
3.25	40.9566	0.88828
3.26	40.8033	0.88819
3.27	40.6503	0.88998
3.28	40.4966	0.88893
3.29	40.3433	0.88419
3.3	40.1917	0.88254
3.31	40.0401	0.88129
3.32	39.888	0.87893
3.33	39.7359	0.87796
3.34	39.585	0.87589
3.35	39.4345	0.87202
3.36	39.2831	0.86981
3.37	39.132	0.87266
3.38	38.9817	0.8762
3.39	38.8317	0.88099
3.4	38.68	0.87908
3.41	38.5281	0.87817
3.42	38.3783	0.87739
3.43	38.2295	0.87251
3.44	38.0797	0.85821
3.45	37.9283	0.83783
3.46	37.7772	0.81747
3.47	37.6275	0.80502
3.48	37.4776	0.79877
3.49	37.327	0.79617
3.5	37.1767	0.7983
3.51	37.0269	0.80022
3.52	36.8767	0.79854
3.53	36.7266	0.79668
3.54	36.5765	0.79346
3.55	36.4272	0.78985
3.56	36.2773	0.78784
3.57	36.1264	0.78603
3.58	35.9758	0.78434
3.59	35.8267	0.78365
3.6	35.6775	0.78744
3.61	35.5269	0.78605
3.62	35.3761	0.78402
3.63	35.2266	0.78106
3.64	35.0773	0.7767
3.65	34.9266	0.76922
3.66	34.7759	0.76483
3.67	34.6267	0.76634
3.68	34.4776	0.76781
3.69	34.3272	0.76376
3.7	34.1761	0.75778
3.71	34.0262	0.75633
3.72	33.877	0.75378
3.73	33.7267	0.74492
3.74	33.5759	0.73425
3.75	33.4261	0.72748
3.76	33.2773	0.73174
3.77	33.1272	0.73099
3.78	32.9758	0.72481
3.79	32.8255	0.72248
3.8	32.6764	0.72527
3.81	32.5269	0.72907
3.82	32.3758	0.72801
3.83	32.2251	0.72034
3.84	32.0761	0.71827
3.85	31.9269	0.71577
3.86	31.7759	0.71271
3.87	31.6252	0.71069
3.88	31.4761	0.71062
3.89	31.327	0.70834
3.9	31.1764	0.70378
3.91	31.0252	0.69817
3.92	30.8752	0.69649
3.93	30.7264	0.69241
3.94	30.5767	0.68875
3.95	30.4266	0.68438
3.96	30.2769	0.67783
3.97	30.1272	0.67722
3.98	29.9764	0.6787
3.99	29.8258	0.67483
4	29.6761	0.67144
4.01	29.527	0.67442
4.02	29.3767	0.67735
4.03	29.2256	0.66998
4.04	29.0761	0.66744
4.05	28.9273	0.67022
4.06	28.7775	0.66897
4.07	28.6262	0.66114
4.08	28.4755	0.64978
4.09	28.3263	0.64409
4.1	28.177	0.64526
4.11	28.0263	0.64551
4.12	27.8755	0.64346
4.13	27.7261	0.64756
4.14	27.577	0.64425
4.15	27.4261	0.63457
4.16	27.275	0.62964
4.17	27.1258	0.6309
4.18	26.9773	0.63212
4.19	26.8269	0.62165
4.2	26.6755	0.60995
4.21	26.5253	0.60709
4.22	26.3766	0.60755
4.23	26.2266	0.60983
4.24	26.0755	0.60672
4.25	25.9256	0.60531
4.26	25.7772	0.60232
4.27	25.6275	0.59704
4.28	25.4764	0.59195
4.29	25.3259	0.58794
4.3	25.1769	0.59411
4.31	25.0272	0.59856
4.32	24.8764	0.59317
4.33	24.7258	0.58618
4.34	24.5766	0.58526
4.35	24.4275	0.57941
4.36	24.2767	0.57296
4.37	24.1259	0.56417
4.38	23.9764	0.56614
4.39	23.8275	0.5685
4.4	23.6772	0.56634
4.41	23.5259	0.5636
4.42	23.3758	0.56054
4.43	23.2261	0.56071
4.44	23.0759	0.55342
4.45	22.9255	0.54605
4.46	22.7763	0.54598
4.47	22.6276	0.547
4.48	22.477	0.54196
4.49	22.3252	0.53782
4.5	22.175	0.53703
4.51	22.0266	0.53476
4.52	21.8772	0.53311
4.53	21.7256	0.52715
4.54	21.5747	0.52689
4.55	21.4259	0.53036
4.56	21.2772	0.52611
4.57	21.1264	0.51602
4.58	20.9758	0.50931
4.59	20.8263	0.50825
4.6	20.6769	0.50879
4.61	20.5264	0.50647
4.62	20.3758	0.50128
4.63	20.2263	0.50093
4.64	20.077	0.49804
4.65	19.9266	0.49364
4.66	19.7759	0.48613
4.67	19.6262	0.48225
4.68	19.4772	0.48063
4.69	19.3273	0.4752
4.7	19.1766	0.47101
4.71	19.0261	0.47229
4.72	18.8769	0.47328
4.73	18.7269	0.47582
4.74	18.5758	0.47548
4.75	18.4255	0.46841
4.76	18.2766	0.46035
4.77	18.1272	0.45016
4.78	17.9761	0.44001
4.79	17.8255	0.43492
4.8	17.6764	0.43255
4.81	17.527	0.42916
4.82	17.3759	0.42561
4.83	17.225	0.42132
4.84	17.0756	0.42012
4.85	16.9266	0.42137
4.86	16.7761	0.41773
4.87	16.6253	0.41111
4.88	16.4756	0.40831
4.89	16.3266	0.40564
4.9	16.1766	0.40356
4.91	16.0259	0.39858
4.92	15.8761	0.38907
4.93	15.7264	0.38512
4.94	15.5759	0.38794
4.95	15.4252	0.3866
4.96	15.2756	0.37991
4.97	15.1273	0.37809
4.98	14.9777	0.37623
4.99	14.8264	0.36986
5	14.6755	0.36454
5.01	14.5266	0.36136
5.02	14.3773	0.35873
5.03	14.2267	0.35124
5.04	14.0759	0.34273
5.05	13.9261	0.34044
5.06	13.7772	0.3442
5.07	13.6269	0.34693
5.08	13.4763	0.34144
5.09	13.3266	0.33362
5.1	13.177	0.33314
5.11	13.0262	0.32965
5.12	12.8758	0.32497
5.13	12.7264	0.32332
5.14	12.577	0.32266
5.15	12.4264	0.31584
5.16	12.2755	0.3065
5.17	12.1258	0.3061
5.18	11.9769	0.30848
5.19	11.8267	0.30748
5.2	11.6759	0.3006
5.21	11.5258	0.29958
5.22	11.3766	0.29911
5.23	11.2267	0.29563
5.24	11.0759	0.29163
5.25	10.9256	0.29052
5.26	10.7762	0.28738
5.27	10.6267	0.28582
5.28	10.4764	0.28339
5.29	10.3262	0.28184
5.3	10.1769	0.27862
5.31	10.0272	0.27354
5.32	9.87656	0.26915
5.33	9.72594	0.26979
5.34	9.57656	0.26926
5.35	9.42719	0.26798
5.36	9.27672	0.26258
5.37	9.12594	0.26113
5.38	8.9764	0.26218
5.39	8.82703	0.26016
5.4	8.6764	0.25527
5.41	8.52578	0.24965
5.42	8.3764	0.2458
5.43	8.22703	0.24311
5.44	8.0764	0.23708
5.45	7.92484	0.2355
5.46	7.77484	0.22986
5.47	7.62625	0.22913
5.48	7.47687	0.23008
5.49	7.32641	0.22707
5.5	7.17578	0.21769
5.51	7.02594	0.21179
5.52	6.87609	0.20239
5.53	6.72562	0.19762
5.54	6.57578	0.19743
5.55	6.42625	0.19314
5.56	6.27625	0.19023
5.57	6.12594	0.19002
5.58	5.97625	0.19067
5.59	5.82672	0.1897
5.6	5.67703	0.18699
5.61	5.52641	0.1836
5.62	5.37578	0.17945
5.63	5.22625	0.17839
5.64	5.07687	0.17319
5.65	4.92672	0.16441
5.66	4.77594	0.15499
5.67	4.62625	0.14583
5.68	4.47719	0.14178
5.69	4.32703	0.13763
5.7	4.17609	0.13413
5.71	4.02641	0.13223
5.72	3.87734	0.13183
5.73	3.72687	0.13223
5.74	3.57578	0.13067
5.75	3.42562	0.1318
5.76	3.27656	0.13369
5.77	3.12656	0.13487
5.78	2.97562	0.12939
5.79	2.82578	0.1246
5.8	2.67672	0.12323
5.81	2.52719	0.12257
5.82	2.37594	0.12124
5.83	2.22531	0.11995
5.84	2.07609	0.11748
5.85	1.92656	0.11251
5.86	1.77594	0.1116
5.87	1.62516	0.10814
5.88	1.47594	0.10496
5.89	1.32687	0.10468
5.9	1.17641	0.11094
5.91	1.02547	0.11643
5.92	0.87594	0.12847
5.93	0.72719	0.1427
5.94	0.57703	0.14204
5.95	0.42578	0.12109
5.96	0.27531	0.0745
5.97	0.12609	0.01983
5.98	-0.02344	-0.01884
