# Supplementary material for: Mechanical properties of a biodegradable self-expandable polydioxanone monofilament stent: In vitro force relaxation and its clinical relevance
Source: PLoS One. 2020 Jul 8;15(7):e0235842. doi: 10.1371/journal.pone.0235842 (PMC7343154; doi:10.1371/journal.pone.0235842)
Supplement: S5 File — (ZIP) [file pone.0235842.s005.zip › Shear_Data/BackgroundForceProfile/slopeBackground_Sample6.xlsx]

## Sheet: Specimen_RawData_1
Time	Extension	Force	Extension of linear pulling part	Force of linear pulling part	the slope of the pulling part of the background force profile K~FB
(s)	(mm)	(N)	(mm)	(N)	(N/mm)
0	0.34094	-0.00337			0.0180352
0.01	0.35234	0.00703
0.02	0.41984	0.0569
0.03	0.55937	0.17783
0.04	0.73922	0.38803
0.05	0.91203	0.57105
0.06	1.06797	0.68105
0.07	1.22625	0.75736
0.08	1.39719	0.82461
0.09	1.57281	0.86552
0.1	1.7425	0.86533
0.11	1.905	0.84287
0.12	2.06578	0.82765
0.13	2.22937	0.82266
0.14	2.39359	0.82214
0.15	2.55406	0.81742
0.16	2.71094	0.81839
0.17	2.86797	0.82512
0.18	3.02609	0.83415
0.19	3.1825	0.84267
0.2	3.33641	0.84847
0.21	3.49	0.85457
0.22	3.645	0.85658
0.23	3.79891	0.86066
0.24	3.95094	0.86413
0.25	4.10328	0.86909
0.26	4.25641	0.87331
0.27	4.40875	0.87715
0.28	4.55922	0.87953
0.29	4.71	0.88236
0.3	4.86234	0.88562
0.31	5.01437	0.88992
0.32	5.16453	0.88472
0.33	5.31484	0.88323
0.34	5.46609	0.88729
0.35	5.61703	0.89316
0.36	5.76687	0.89719
0.37	5.91703	0.90609
0.38	6.06828	0.91688
0.39	6.21922	0.91931
0.4	6.36906	0.92419
0.41	6.51844	0.92734
0.42	6.66906	0.92548
0.43	6.82016	0.92661
0.44	6.97031	0.92685
0.45	7.11937	0.92616
0.46	7.26969	0.92814
0.47	7.42047	0.92962
0.48	7.57094	0.93271
0.49	7.72062	0.93576
0.5	7.87062	0.93985
0.51	8.02078	0.94406
0.52	8.17	0.94731
0.53	8.3189	0.9586
0.54	8.46953	0.96626
0.55	8.62109	0.97434
0.56	8.7714	0.98032
0.57	8.91984	0.97765
0.58	9.06922	0.97496
0.59	9.22047	0.97891
0.6	9.3714	0.97978
0.61	9.52062	0.98194
0.62	9.66984	0.98319
0.63	9.82062	0.9879
0.64	9.97125	0.9966
0.65	10.1209	1.00127	10.1209	1.00127
0.66	10.2703	1.00013	10.2703	1.00013
0.67	10.4208	1.00339	10.4208	1.00339
0.68	10.5717	1.00766	10.5717	1.00766
0.69	10.7214	1.01188	10.7214	1.01188
0.7	10.8708	1.01791	10.8708	1.01791
0.71	11.0208	1.02399	11.0208	1.02399
0.72	11.1713	1.02908	11.1713	1.02908
0.73	11.3211	1.0327	11.3211	1.0327
0.74	11.4703	1.03374	11.4703	1.03374
0.75	11.6208	1.03628	11.6208	1.03628
0.76	11.7716	1.04197	11.7716	1.04197
0.77	11.9214	1.0449	11.9214	1.0449
0.78	12.0708	1.04552	12.0708	1.04552
0.79	12.2205	1.04831	12.2205	1.04831
0.8	12.3711	1.0547	12.3711	1.0547
0.81	12.5214	1.06213	12.5214	1.06213
0.82	12.6706	1.0648	12.6706	1.0648
0.83	12.8203	1.0706	12.8203	1.0706
0.84	12.9711	1.07559	12.9711	1.07559
0.85	13.1216	1.07753	13.1216	1.07753
0.86	13.2706	1.08058	13.2706	1.08058
0.87	13.42	1.0848	13.42	1.0848
0.88	13.5711	1.08848	13.5711	1.08848
0.89	13.7217	1.0881	13.7217	1.0881
0.9	13.8709	1.08727	13.8709	1.08727
0.91	14.0203	1.08798	14.0203	1.08798
0.92	14.1709	1.09139	14.1709	1.09139
0.93	14.3212	1.09142	14.3212	1.09142
0.94	14.4706	1.0963	14.4706	1.0963
0.95	14.6203	1.10082	14.6203	1.10082
0.96	14.7711	1.10253	14.7711	1.10253
0.97	14.9216	1.10379	14.9216	1.10379
0.98	15.0709	1.10929	15.0709	1.10929
0.99	15.2205	1.10966	15.2205	1.10966
1	15.3714	1.1168	15.3714	1.1168
1.01	15.522	1.12017	15.522	1.12017
1.02	15.6711	1.11825	15.6711	1.11825
1.03	15.8194	1.11655	15.8194	1.11655
1.04	15.9694	1.11871	15.9694	1.11871
1.05	16.1209	1.12346	16.1209	1.12346
1.06	16.2716	1.12881	16.2716	1.12881
1.07	16.4208	1.13079	16.4208	1.13079
1.08	16.5703	1.12885	16.5703	1.12885
1.09	16.7209	1.13154	16.7209	1.13154
1.1	16.8714	1.13542	16.8714	1.13542
1.11	17.0206	1.13641	17.0206	1.13641
1.12	17.1703	1.13704	17.1703	1.13704
1.13	17.3209	1.13983	17.3209	1.13983
1.14	17.4714	1.14316	17.4714	1.14316
1.15	17.6205	1.14669	17.6205	1.14669
1.16	17.7698	1.15033	17.7698	1.15033
1.17	17.9208	1.15594	17.9208	1.15594
1.18	18.0717	1.15859	18.0717	1.15859
1.19	18.2211	1.15648	18.2211	1.15648
1.2	18.3701	1.15054	18.3701	1.15054
1.21	18.5208	1.15293	18.5208	1.15293
1.22	18.6716	1.15958	18.6716	1.15958
1.23	18.8208	1.16691	18.8208	1.16691
1.24	18.9697	1.17696	18.9697	1.17696
1.25	19.1201	1.18723	19.1201	1.18723
1.26	19.2712	1.1953	19.2712	1.1953
1.27	19.4211	1.19664	19.4211	1.19664
1.28	19.5702	1.19632	19.5702	1.19632
1.29	19.7205	1.19496	19.7205	1.19496
1.3	19.8712	1.19509	19.8712	1.19509
1.31	20.0209	1.19813	20.0209	1.19813
1.32	20.17	1.19844	20.17	1.19844
1.33	20.3202	1.2024	20.3202	1.2024
1.34	20.4714	1.2086	20.4714	1.2086
1.35	20.6216	1.21307	20.6216	1.21307
1.36	20.7706	1.21583	20.7706	1.21583
1.37	20.9201	1.21999	20.9201	1.21999
1.38	21.0709	1.22315	21.0709	1.22315
1.39	21.2217	1.22059	21.2217	1.22059
1.4	21.3714	1.22066	21.3714	1.22066
1.41	21.5205	1.22305	21.5205	1.22305
1.42	21.6713	1.22212	21.6713	1.22212
1.43	21.822	1.22534	21.822	1.22534
1.44	21.9711	1.22532	21.9711	1.22532
1.45	22.12	1.22573	22.12	1.22573
1.46	22.2709	1.23102	22.2709	1.23102
1.47	22.422	1.23483	22.422	1.23483
1.48	22.5712	1.23616	22.5712	1.23616
1.49	22.7197	1.23617	22.7197	1.23617
1.5	22.8703	1.23105	22.8703	1.23105
1.51	23.0223	1.23598	23.0223	1.23598
1.52	23.172	1.24108	23.172	1.24108
1.53	23.32	1.24389	23.32	1.24389
1.54	23.4692	1.24957	23.4692	1.24957
1.55	23.6201	1.25634	23.6201	1.25634
1.56	23.7709	1.26157	23.7709	1.26157
1.57	23.9206	1.26216	23.9206	1.26216
1.58	24.0702	1.2629	24.0702	1.2629
1.59	24.2208	1.26818	24.2208	1.26818
1.6	24.3711	1.27514	24.3711	1.27514
1.61	24.5203	1.27767	24.5203	1.27767
1.62	24.67	1.27557	24.67	1.27557
1.63	24.8209	1.28141	24.8209	1.28141
1.64	24.9716	1.28519	24.9716	1.28519
1.65	25.1206	1.28507	25.1206	1.28507
1.66	25.2698	1.28516	25.2698	1.28516
1.67	25.4206	1.28901	25.4206	1.28901
1.68	25.5717	1.29507	25.5717	1.29507
1.69	25.7213	1.29858	25.7213	1.29858
1.7	25.8703	1.30134	25.8703	1.30134
1.71	26.0209	1.30465	26.0209	1.30465
1.72	26.1719	1.30568	26.1719	1.30568
1.73	26.3216	1.30576	26.3216	1.30576
1.74	26.4703	1.30052	26.4703	1.30052
1.75	26.6205	1.30315	26.6205	1.30315
1.76	26.7714	1.31401	26.7714	1.31401
1.77	26.9217	1.32242	26.9217	1.32242
1.78	27.0708	1.3253	27.0708	1.3253
1.79	27.2205	1.3247	27.2205	1.3247
1.8	27.3716	1.32083	27.3716	1.32083
1.81	27.5214	1.32296	27.5214	1.32296
1.82	27.6697	1.32337	27.6697	1.32337
1.83	27.8197	1.32528	27.8197	1.32528
1.84	27.9713	1.33433	27.9713	1.33433
1.85	28.1219	1.3411	28.1219	1.3411
1.86	28.2708	1.34055	28.2708	1.34055
1.87	28.4198	1.33984	28.4198	1.33984
1.88	28.5708	1.34903	28.5708	1.34903
1.89	28.7216	1.3534	28.7216	1.3534
1.9	28.8709	1.35633	28.8709	1.35633
1.91	29.0202	1.3582	29.0202	1.3582
1.92	29.1708	1.35542	29.1708	1.35542
1.93	29.3217	1.35933	29.3217	1.35933
1.94	29.4713	1.36443	29.4713	1.36443
1.95	29.6198	1.36081	29.6198	1.36081
1.96	29.7703	1.36156	29.7703	1.36156
1.97	29.9216	1.37176	29.9216	1.37176
1.98	30.0717	1.37908
1.99	30.2203	1.38248
2	30.3701	1.38856
2.01	30.5212	1.39324
2.02	30.672	1.39471
2.03	30.8211	1.39527
2.04	30.9702	1.39368
2.05	31.1203	1.39625
2.06	31.2706	1.40112
2.07	31.4203	1.40217
2.08	31.5705	1.40539
2.09	31.7214	1.40923
2.1	31.8717	1.40948
2.11	32.0206	1.40772
2.12	32.17	1.40934
2.13	32.3209	1.41368
2.14	32.4717	1.41848
2.15	32.6209	1.41974
2.16	32.7698	1.42078
2.17	32.9205	1.42954
2.18	33.0714	1.43863
2.19	33.2211	1.44143
2.2	33.37	1.44292
2.21	33.5205	1.44528
2.22	33.6716	1.44225
2.23	33.8214	1.4419
2.24	33.9703	1.44416
2.25	34.12	1.44835
2.26	34.2708	1.45527
2.27	34.4209	1.46091
2.28	34.5703	1.46296
2.29	34.7203	1.46689
2.3	34.8709	1.46845
2.31	35.0212	1.46814
2.32	35.1703	1.46506
2.33	35.3197	1.46587
2.34	35.4706	1.46604
2.35	35.6214	1.46724
2.36	35.7708	1.47187
2.37	35.9205	1.47676
2.38	36.0709	1.48133
2.39	36.2216	1.48453
2.4	36.3711	1.48142
2.41	36.5206	1.47901
2.42	36.6714	1.48045
2.43	36.822	1.48884
2.44	36.9716	1.49478
2.45	37.1208	1.49821
2.46	37.2709	1.49671
2.47	37.4216	1.49967
2.48	37.5714	1.50136
2.49	37.7208	1.50306
2.5	37.8706	1.49847
2.51	38.0212	1.49294
2.52	38.1714	1.49018
2.53	38.3211	1.4897
2.54	38.4711	1.4919
2.55	38.6212	1.49703
2.56	38.7705	1.50369
2.57	38.9194	1.50889
2.58	39.0695	1.51127
2.59	39.2211	1.51774
2.6	39.3717	1.52315
2.61	39.5205	1.52613
2.62	39.6698	1.52595
2.63	39.8206	1.53093
2.64	39.9714	1.5362
2.65	40.1208	1.53954
2.66	40.27	1.54173
2.67	40.4205	1.55006
2.68	40.5712	1.55549
2.69	40.7209	1.55813
2.7	40.8703	1.55613
2.71	41.0208	1.5567
2.72	41.1716	1.5552
2.73	41.3214	1.55416
2.74	41.4708	1.5558
2.75	41.6211	1.55623
2.76	41.7714	1.55759
2.77	41.9211	1.56209
2.78	42.0703	1.56866
2.79	42.2206	1.57388
2.8	42.3714	1.57869
2.81	42.5212	1.58228
2.82	42.6703	1.58786
2.83	42.82	1.5886
2.84	42.9706	1.5893
2.85	43.1208	1.58786
2.86	43.2703	1.58622
2.87	43.42	1.58503
2.88	43.5709	1.58954
2.89	43.7212	1.5985
2.9	43.8705	1.60362
2.91	44.0197	1.60781
2.92	44.1706	1.60983
2.93	44.3216	1.60954
2.94	44.4709	1.60539
2.95	44.6203	1.60097
2.96	44.7709	1.60164
2.97	44.9214	1.60357
2.976	45.0112	1.60494
2.978	45.0411	1.6049
2.98	45.0708	1.60573
2.99	45.1933	1.60249
3	45.2316	1.53905
3.01	45.1769	1.42008
3.02	45.0364	1.24993
3.03	44.8191	1.05789
3.04	44.578	0.91103
3.05	44.3692	0.87505
3.06	44.1891	0.91603
3.07	44.0044	0.94548
3.08	43.8044	0.93481
3.09	43.6042	0.91502
3.1	43.4192	0.92329
3.11	43.2458	0.94568
3.12	43.0714	0.94562
3.13	42.8939	0.92656
3.14	42.72	0.91276
3.15	42.5526	0.91397
3.16	42.3887	0.9156
3.17	42.225	0.90598
3.18	42.062	0.89545
3.19	41.9011	0.89855
3.2	41.7416	0.90074
3.21	41.5836	0.89596
3.22	41.427	0.88644
3.23	41.2714	0.88141
3.24	41.1158	0.88257
3.25	40.9611	0.88037
3.26	40.8078	0.87891
3.27	40.6548	0.88029
3.28	40.5011	0.88018
3.29	40.3478	0.87847
3.3	40.1961	0.87921
3.31	40.0447	0.88184
3.32	39.8925	0.87757
3.33	39.7405	0.87399
3.34	39.5894	0.87362
3.35	39.4391	0.87097
3.36	39.2876	0.86521
3.37	39.1364	0.8648
3.38	38.9862	0.86778
3.39	38.8362	0.87214
3.4	38.6845	0.87284
3.41	38.5326	0.8766
3.42	38.3826	0.88056
3.43	38.2339	0.8739
3.44	38.0842	0.86139
3.45	37.9328	0.83894
3.46	37.7817	0.81423
3.47	37.632	0.79789
3.48	37.4822	0.78876
3.49	37.3316	0.78654
3.5	37.1812	0.789
3.51	37.0312	0.79363
3.52	36.8812	0.79027
3.53	36.7311	0.78709
3.54	36.5811	0.78347
3.55	36.4316	0.78551
3.56	36.2817	0.78627
3.57	36.1308	0.78595
3.58	35.9803	0.78578
3.59	35.8309	0.783
3.6	35.6817	0.78308
3.61	35.5314	0.7813
3.62	35.3808	0.77186
3.63	35.2311	0.76799
3.64	35.0816	0.76823
3.65	34.9309	0.7624
3.66	34.7806	0.75705
3.67	34.6312	0.76032
3.68	34.4822	0.76799
3.69	34.3317	0.77021
3.7	34.1806	0.76035
3.71	34.0308	0.75415
3.72	33.8816	0.75347
3.73	33.7312	0.7525
3.74	33.5805	0.74794
3.75	33.4306	0.74382
3.76	33.2817	0.74242
3.77	33.1317	0.73567
3.78	32.9803	0.72748
3.79	32.8298	0.72486
3.8	32.6808	0.72544
3.81	32.5312	0.72606
3.82	32.3803	0.72103
3.83	32.2297	0.71694
3.84	32.0806	0.71872
3.85	31.9314	0.72146
3.86	31.7805	0.71631
3.87	31.6298	0.70515
3.88	31.4805	0.69958
3.89	31.3317	0.69458
3.9	31.1809	0.68489
3.91	31.0297	0.67574
3.92	30.8795	0.67355
3.93	30.7309	0.6814
3.94	30.5814	0.68527
3.95	30.4311	0.6825
3.96	30.2812	0.68164
3.97	30.1317	0.68161
3.98	29.9811	0.681
3.99	29.8303	0.6714
4	29.6806	0.66646
4.01	29.5317	0.6673
4.02	29.3814	0.66821
4.03	29.2303	0.66876
4.04	29.0805	0.66845
4.05	28.9317	0.66835
4.06	28.7819	0.66915
4.07	28.6309	0.66187
4.08	28.4801	0.6506
4.09	28.3308	0.64585
4.1	28.1814	0.64236
4.11	28.0306	0.63693
4.12	27.8798	0.63039
4.13	27.7305	0.63057
4.14	27.5814	0.63373
4.15	27.4308	0.63248
4.16	27.2795	0.62772
4.17	27.1302	0.6263
4.18	26.9817	0.62656
4.19	26.8314	0.62034
4.2	26.6798	0.61606
4.21	26.5298	0.61869
4.22	26.3811	0.61493
4.23	26.2311	0.60755
4.24	26.08	0.60088
4.25	25.9302	0.60175
4.26	25.7816	0.60444
4.27	25.632	0.60703
4.28	25.4809	0.6027
4.29	25.3305	0.59807
4.3	25.1812	0.59132
4.31	25.0317	0.58644
4.32	24.8809	0.58427
4.33	24.7303	0.58458
4.34	24.5809	0.58357
4.35	24.4319	0.58049
4.36	24.2812	0.57432
4.37	24.1305	0.56854
4.38	23.9809	0.56495
4.39	23.8319	0.56563
4.4	23.6817	0.56422
4.41	23.5305	0.56169
4.42	23.3802	0.55586
4.43	23.2306	0.55929
4.44	23.0805	0.56259
4.45	22.93	0.56168
4.46	22.7806	0.55796
4.47	22.632	0.5538
4.48	22.4816	0.54718
4.49	22.3297	0.53764
4.5	22.1794	0.53227
4.51	22.0311	0.52932
4.52	21.8817	0.52619
4.53	21.7301	0.52064
4.54	21.5791	0.51776
4.55	21.4306	0.52345
4.56	21.2819	0.52214
4.57	21.1311	0.51796
4.58	20.9801	0.51091
4.59	20.8308	0.51249
4.6	20.6814	0.51277
4.61	20.5311	0.51116
4.62	20.3803	0.51044
4.63	20.2309	0.50877
4.64	20.0816	0.50742
4.65	19.9312	0.50433
4.66	19.7805	0.49588
4.67	19.6308	0.48912
4.68	19.4817	0.48464
4.69	19.3319	0.47767
4.7	19.1809	0.4707
4.71	19.0308	0.46974
4.72	18.8814	0.4688
4.73	18.7314	0.46493
4.74	18.5801	0.45846
4.75	18.4297	0.45405
4.76	18.2809	0.45017
4.77	18.1317	0.44544
4.78	17.9808	0.43661
4.79	17.8301	0.42909
4.8	17.6808	0.43069
4.81	17.5314	0.43283
4.82	17.3805	0.42976
4.83	17.2295	0.4258
4.84	17.0801	0.42322
4.85	16.9311	0.42267
4.86	16.7806	0.41983
4.87	16.6298	0.41213
4.88	16.4801	0.40635
4.89	16.3311	0.4036
4.9	16.1811	0.39956
4.91	16.0306	0.39059
4.92	15.8805	0.37988
4.93	15.7309	0.37446
4.94	15.5805	0.37153
4.95	15.4297	0.37218
4.96	15.2802	0.37494
4.97	15.1317	0.37783
4.98	14.9822	0.38087
4.99	14.8309	0.37282
5	14.68	0.36709
5.01	14.5309	0.36585
5.02	14.3819	0.36382
5.03	14.2314	0.35576
5.04	14.0803	0.34715
5.05	13.9306	0.3452
5.06	13.7816	0.34654
5.07	13.6314	0.34047
5.08	13.4808	0.33269
5.09	13.3309	0.32819
5.1	13.1816	0.32395
5.11	13.0308	0.31986
5.12	12.8802	0.31524
5.13	12.7308	0.31237
5.14	12.5816	0.31256
5.15	12.4309	0.31171
5.16	12.28	0.30779
5.17	12.1302	0.30774
5.18	11.9812	0.31092
5.19	11.8313	0.30966
5.2	11.6805	0.3018
5.21	11.5303	0.30008
5.22	11.3809	0.29799
5.23	11.2311	0.29251
5.24	11.0805	0.28694
5.25	10.9301	0.28503
5.26	10.7808	0.2827
5.27	10.6312	0.28443
5.28	10.4809	0.28261
5.29	10.3308	0.27861
5.3	10.1814	0.27665
5.31	10.0316	0.27569
5.32	9.88094	0.27216
5.33	9.73062	0.26663
5.34	9.58109	0.26139
5.35	9.43172	0.2612
5.36	9.28109	0.25892
5.37	9.13062	0.25651
5.38	8.98094	0.25581
5.39	8.83156	0.25456
5.4	8.68109	0.24997
5.41	8.53031	0.24369
5.42	8.38094	0.23923
5.43	8.23172	0.23631
5.44	8.08094	0.22765
5.45	7.92937	0.22097
5.46	7.77937	0.21938
5.47	7.63078	0.22569
5.48	7.48141	0.22981
5.49	7.33078	0.2275
5.5	7.18031	0.22204
5.51	7.03047	0.21832
5.52	6.88062	0.21266
5.53	6.73016	0.20935
5.54	6.58016	0.20457
5.55	6.43078	0.20423
5.56	6.28078	0.20469
5.57	6.13047	0.20169
5.58	5.98062	0.19896
5.59	5.83125	0.19382
5.6	5.68156	0.19329
5.61	5.53094	0.19203
5.62	5.38016	0.18649
5.63	5.23078	0.18133
5.64	5.08141	0.17625
5.65	4.93109	0.17136
5.66	4.78047	0.16651
5.67	4.63094	0.1603
5.68	4.48172	0.15525
5.69	4.33141	0.14941
5.7	4.18062	0.14559
5.71	4.03094	0.14953
5.72	3.88172	0.14998
5.73	3.73141	0.14443
5.74	3.58031	0.13935
5.75	3.43016	0.13968
5.76	3.28094	0.14257
5.77	3.13094	0.13898
5.78	2.98016	0.13067
5.79	2.83031	0.12198
5.8	2.68125	0.11892
5.81	2.53156	0.11983
5.82	2.38047	0.11675
5.83	2.22984	0.11689
5.84	2.08047	0.11671
5.85	1.93109	0.11284
5.86	1.78047	0.10908
5.87	1.62969	0.10411
5.88	1.48031	0.10209
5.89	1.33141	0.10622
5.9	1.18094	0.10734
5.91	1.03	0.11057
5.92	0.88031	0.12198
5.93	0.73172	0.13578
5.94	0.58156	0.13728
5.95	0.43031	0.11606
5.96	0.27984	0.07077
5.97	0.13062	0.01707
5.98	-0.01891	-0.02074
