# Supplementary material for: Mechanical properties of a biodegradable self-expandable polydioxanone monofilament stent: In vitro force relaxation and its clinical relevance
Source: PLoS One. 2020 Jul 8;15(7):e0235842. doi: 10.1371/journal.pone.0235842 (PMC7343154; doi:10.1371/journal.pone.0235842)
Supplement: S5 File — (ZIP) [file pone.0235842.s005.zip › Shear_Data/BackgroundForceProfile/slopeBackground_Sample7.xlsx]

## Sheet: Specimen_RawData_1
Time	Extension	Force	Extension of linear pulling part	Force of linear pulling part	the slope of the pulling part of the background force profile K~FB
(s)	(mm)	(N)	(mm)	(N)	(N/mm)
0	0.33953	0.00042			0.0181227
0.01	0.35094	0.0124
0.02	0.41828	0.06675
0.03	0.55766	0.19655
0.04	0.73719	0.41079
0.05	0.90984	0.59311
0.06	1.06609	0.69536
0.07	1.22437	0.76482
0.08	1.39547	0.82586
0.09	1.57094	0.85797
0.1	1.74062	0.85582
0.11	1.90328	0.83491
0.12	2.06422	0.81948
0.13	2.22781	0.81406
0.14	2.39203	0.81388
0.15	2.55266	0.81098
0.16	2.70937	0.81563
0.17	2.86641	0.82484
0.18	3.02469	0.83343
0.19	3.18125	0.8393
0.2	3.335	0.84451
0.21	3.48875	0.8476
0.22	3.64359	0.85309
0.23	3.7975	0.85866
0.24	3.94969	0.86207
0.25	4.10203	0.86475
0.26	4.25516	0.87119
0.27	4.4075	0.87694
0.28	4.55781	0.87667
0.29	4.70859	0.87697
0.3	4.86125	0.88024
0.31	5.01297	0.88333
0.32	5.16312	0.88488
0.33	5.31344	0.88247
0.34	5.46484	0.88245
0.35	5.61594	0.89101
0.36	5.76547	0.89961
0.37	5.91547	0.89977
0.38	6.06687	0.90544
0.39	6.21797	0.90759
0.4	6.36781	0.91095
0.41	6.51719	0.91419
0.42	6.6675	0.91379
0.43	6.81859	0.91523
0.44	6.96891	0.91506
0.45	7.11828	0.90793
0.46	7.26828	0.9063
0.47	7.41906	0.91112
0.48	7.56953	0.91816
0.49	7.71937	0.92619
0.5	7.86922	0.93717
0.51	8.01937	0.94777
0.52	8.16859	0.95473
0.53	8.3175	0.95994
0.54	8.46812	0.96398
0.55	8.61969	0.96819
0.56	8.77	0.9729
0.57	8.91859	0.97556
0.58	9.06812	0.97581
0.59	9.21922	0.97978
0.6	9.36984	0.98492
0.61	9.51922	0.9878
0.62	9.66859	0.99531
0.63	9.81922	1.00062
0.64	9.96969	1.00041
0.65	10.1195	1.0014	10.1195	1.0014
0.66	10.2691	1.0024	10.2691	1.0024
0.67	10.4195	1.004	10.4195	1.004
0.68	10.5703	1.00578	10.5703	1.00578
0.69	10.72	1.00754	10.72	1.00754
0.7	10.8695	1.01266	10.8695	1.01266
0.71	11.0195	1.01767	11.0195	1.01767
0.72	11.1698	1.01753	11.1698	1.01753
0.73	11.3197	1.0212	11.3197	1.0212
0.74	11.4691	1.02369	11.4691	1.02369
0.75	11.6195	1.02801	11.6195	1.02801
0.76	11.7701	1.03234	11.7701	1.03234
0.77	11.9201	1.04144	11.9201	1.04144
0.78	12.0695	1.04225	12.0695	1.04225
0.79	12.2192	1.04174	12.2192	1.04174
0.8	12.3697	1.04746	12.3697	1.04746
0.81	12.52	1.05348	12.52	1.05348
0.82	12.6692	1.06016	12.6692	1.06016
0.83	12.8191	1.06571	12.8191	1.06571
0.84	12.97	1.07007	12.97	1.07007
0.85	13.1202	1.07591	13.1202	1.07591
0.86	13.2692	1.08024	13.2692	1.08024
0.87	13.4187	1.07971	13.4187	1.07971
0.88	13.5698	1.08485	13.5698	1.08485
0.89	13.7205	1.0888	13.7205	1.0888
0.9	13.8695	1.08817	13.8695	1.08817
0.91	14.0191	1.08718	14.0191	1.08718
0.92	14.1697	1.09253	14.1697	1.09253
0.93	14.3198	1.09464	14.3198	1.09464
0.94	14.4694	1.09291	14.4694	1.09291
0.95	14.6191	1.09385	14.6191	1.09385
0.96	14.7697	1.09643	14.7697	1.09643
0.97	14.9201	1.09957	14.9201	1.09957
0.98	15.0695	1.10521	15.0695	1.10521
0.99	15.2191	1.10697	15.2191	1.10697
1	15.37	1.10976	15.37	1.10976
1.01	15.5205	1.11187	15.5205	1.11187
1.02	15.6697	1.11208	15.6697	1.11208
1.03	15.818	1.11507	15.818	1.11507
1.04	15.968	1.1158	15.968	1.1158
1.05	16.1195	1.12009	16.1195	1.12009
1.06	16.2702	1.12491	16.2702	1.12491
1.07	16.4192	1.12902	16.4192	1.12902
1.08	16.5688	1.12608	16.5688	1.12608
1.09	16.7195	1.12076	16.7195	1.12076
1.1	16.87	1.12123	16.87	1.12123
1.11	17.0194	1.12752	17.0194	1.12752
1.12	17.1689	1.1339	17.1689	1.1339
1.13	17.3195	1.13983	17.3195	1.13983
1.14	17.4698	1.14561	17.4698	1.14561
1.15	17.6191	1.15076	17.6191	1.15076
1.16	17.7684	1.1483	17.7684	1.1483
1.17	17.9195	1.14839	17.9195	1.14839
1.18	18.0703	1.14844	18.0703	1.14844
1.19	18.2197	1.14869	18.2197	1.14869
1.2	18.3689	1.1465	18.3689	1.1465
1.21	18.5197	1.15073	18.5197	1.15073
1.22	18.6703	1.15837	18.6703	1.15837
1.23	18.8195	1.16594	18.8195	1.16594
1.24	18.9684	1.17106	18.9684	1.17106
1.25	19.1189	1.18115	19.1189	1.18115
1.26	19.27	1.18847	19.27	1.18847
1.27	19.42	1.18648	19.42	1.18648
1.28	19.5688	1.18591	19.5688	1.18591
1.29	19.7191	1.18712	19.7191	1.18712
1.3	19.87	1.19192	19.87	1.19192
1.31	20.0195	1.19301	20.0195	1.19301
1.32	20.1686	1.19414	20.1686	1.19414
1.33	20.3188	1.19431	20.3188	1.19431
1.34	20.47	1.19542	20.47	1.19542
1.35	20.6203	1.19519	20.6203	1.19519
1.36	20.7692	1.19896	20.7692	1.19896
1.37	20.9187	1.20232	20.9187	1.20232
1.38	21.0695	1.21053	21.0695	1.21053
1.39	21.2205	1.21475	21.2205	1.21475
1.4	21.37	1.21825	21.37	1.21825
1.41	21.5192	1.21615	21.5192	1.21615
1.42	21.67	1.2182	21.67	1.2182
1.43	21.8206	1.22427	21.8206	1.22427
1.44	21.9697	1.22443	21.9697	1.22443
1.45	22.1187	1.22473	22.1187	1.22473
1.46	22.2697	1.23062	22.2697	1.23062
1.47	22.4208	1.23433	22.4208	1.23433
1.48	22.5698	1.23597	22.5698	1.23597
1.49	22.7183	1.23631	22.7183	1.23631
1.5	22.8691	1.24016	22.8691	1.24016
1.51	23.0209	1.24423	23.0209	1.24423
1.52	23.1708	1.24796	23.1708	1.24796
1.53	23.3186	1.24712	23.3186	1.24712
1.54	23.4678	1.24448	23.4678	1.24448
1.55	23.6187	1.24937	23.6187	1.24937
1.56	23.7695	1.25441	23.7695	1.25441
1.57	23.9192	1.25623	23.9192	1.25623
1.58	24.0689	1.25508	24.0689	1.25508
1.59	24.2195	1.25553	24.2195	1.25553
1.6	24.3698	1.26249	24.3698	1.26249
1.61	24.5189	1.26997	24.5189	1.26997
1.62	24.6686	1.27445	24.6686	1.27445
1.63	24.8197	1.27585	24.8197	1.27585
1.64	24.9702	1.27543	24.9702	1.27543
1.65	25.1194	1.27244	25.1194	1.27244
1.66	25.2684	1.27067	25.2684	1.27067
1.67	25.4194	1.27822	25.4194	1.27822
1.68	25.5703	1.28474	25.5703	1.28474
1.69	25.7198	1.2907	25.7198	1.2907
1.7	25.8691	1.29425	25.8691	1.29425
1.71	26.0195	1.30126	26.0195	1.30126
1.72	26.1705	1.30569	26.1705	1.30569
1.73	26.3202	1.30721	26.3202	1.30721
1.74	26.4689	1.30563	26.4689	1.30563
1.75	26.6192	1.30748	26.6192	1.30748
1.76	26.7702	1.31205	26.7702	1.31205
1.77	26.9203	1.31474	26.9203	1.31474
1.78	27.0692	1.31571	27.0692	1.31571
1.79	27.2192	1.31879	27.2192	1.31879
1.8	27.3703	1.32191	27.3703	1.32191
1.81	27.5202	1.32485	27.5202	1.32485
1.82	27.6684	1.32405	27.6684	1.32405
1.83	27.8183	1.32457	27.8183	1.32457
1.84	27.9698	1.32572	27.9698	1.32572
1.85	28.1206	1.33162	28.1206	1.33162
1.86	28.2694	1.33361	28.2694	1.33361
1.87	28.4184	1.33413	28.4184	1.33413
1.88	28.5694	1.34099	28.5694	1.34099
1.89	28.7203	1.34973	28.7203	1.34973
1.9	28.8697	1.35515	28.8697	1.35515
1.91	29.0189	1.35838	29.0189	1.35838
1.92	29.1694	1.35809	29.1694	1.35809
1.93	29.3203	1.36071	29.3203	1.36071
1.94	29.47	1.36061	29.47	1.36061
1.95	29.6187	1.36235	29.6187	1.36235
1.96	29.7691	1.36625	29.7691	1.36625
1.97	29.9201	1.37657	29.9201	1.37657
1.98	30.0702	1.38309
1.99	30.2191	1.38172
2	30.3689	1.38117
2.01	30.52	1.38648
2.02	30.6708	1.39061
2.03	30.8198	1.39185
2.04	30.9689	1.39164
2.05	31.1191	1.39791
2.06	31.2692	1.40071
2.07	31.4187	1.39782
2.08	31.5691	1.39439
2.09	31.72	1.39044
2.1	31.8703	1.38936
2.11	32.0192	1.39476
2.12	32.1686	1.40266
2.13	32.3197	1.41125
2.14	32.4705	1.41287
2.15	32.6195	1.41463
2.16	32.7684	1.41457
2.17	32.9191	1.42027
2.18	33.07	1.43105
2.19	33.2197	1.43636
2.2	33.3687	1.43689
2.21	33.5191	1.43838
2.22	33.6701	1.43812
2.23	33.82	1.4385
2.24	33.9689	1.4377
2.25	34.1186	1.44317
2.26	34.2692	1.45456
2.27	34.4195	1.46236
2.28	34.5689	1.46006
2.29	34.7191	1.45704
2.3	34.8697	1.46107
2.31	35.02	1.46082
2.32	35.1689	1.46112
2.33	35.3183	1.46301
2.34	35.4692	1.46825
2.35	35.62	1.47238
2.36	35.7695	1.47332
2.37	35.9191	1.47274
2.38	36.0697	1.47757
2.39	36.2201	1.4821
2.4	36.3697	1.47886
2.41	36.5192	1.47632
2.42	36.67	1.47403
2.43	36.8206	1.47524
2.44	36.9703	1.47332
2.45	37.1197	1.47437
2.46	37.2697	1.47872
2.47	37.4201	1.48222
2.48	37.5701	1.48688
2.49	37.7194	1.48662
2.5	37.8694	1.4861
2.51	38.02	1.4862
2.52	38.17	1.48191
2.53	38.3197	1.47683
2.54	38.4698	1.47253
2.55	38.6198	1.47538
2.56	38.7692	1.48124
2.57	38.918	1.4902
2.58	39.0681	1.49738
2.59	39.2197	1.50768
2.6	39.3703	1.51805
2.61	39.5192	1.52188
2.62	39.6686	1.52198
2.63	39.8194	1.52104
2.64	39.97	1.5212
2.65	40.1194	1.52502
2.66	40.2687	1.53048
2.67	40.4192	1.53792
2.68	40.5698	1.54329
2.69	40.7197	1.54631
2.7	40.8689	1.54666
2.71	41.0194	1.54903
2.72	41.1703	1.55376
2.73	41.3201	1.5606
2.74	41.4694	1.56051
2.75	41.6197	1.56106
2.76	41.77	1.56211
2.77	41.9198	1.56497
2.78	42.069	1.5674
2.79	42.2194	1.57195
2.8	42.3703	1.57558
2.81	42.52	1.57855
2.82	42.6691	1.57641
2.83	42.8187	1.57679
2.84	42.9694	1.57949
2.85	43.1195	1.58121
2.86	43.2689	1.5794
2.87	43.4186	1.57939
2.88	43.5697	1.5823
2.89	43.72	1.58699
2.9	43.8691	1.59036
2.91	44.0183	1.58955
2.92	44.1692	1.59324
2.93	44.3201	1.59705
2.94	44.4697	1.59189
2.95	44.6189	1.58799
2.96	44.7695	1.58904
2.97	44.92	1.59305
2.976	45.0097	1.59537
2.978	45.0395	1.59659
2.98	45.0694	1.59745
2.99	45.1922	1.59505
3	45.2306	1.52983
3.01	45.1759	1.40886
3.02	45.0356	1.23632
3.03	44.8183	1.039
3.04	44.5769	0.88921
3.05	44.3678	0.85851
3.06	44.1875	0.90578
3.07	44.003	0.94065
3.08	43.803	0.9341
3.09	43.6028	0.9159
3.1	43.4177	0.91876
3.11	43.2442	0.94111
3.12	43.07	0.94583
3.13	42.8925	0.92749
3.14	42.7186	0.90858
3.15	42.5512	0.90554
3.16	42.3873	0.9077
3.17	42.2234	0.90317
3.18	42.0606	0.89717
3.19	41.8997	0.89651
3.2	41.74	0.8944
3.21	41.5822	0.89178
3.22	41.4258	0.88957
3.23	41.2702	0.88646
3.24	41.1144	0.88052
3.25	40.9597	0.87375
3.26	40.8064	0.87459
3.27	40.6534	0.87798
3.28	40.4997	0.8822
3.29	40.3464	0.87421
3.3	40.1947	0.86615
3.31	40.0434	0.86337
3.32	39.8911	0.86356
3.33	39.7391	0.86222
3.34	39.5883	0.85924
3.35	39.4376	0.85673
3.36	39.2864	0.8575
3.37	39.1352	0.85904
3.38	38.9848	0.8596
3.39	38.8348	0.86313
3.4	38.6833	0.86412
3.41	38.5312	0.86309
3.42	38.3812	0.85955
3.43	38.2326	0.85298
3.44	38.0828	0.83654
3.45	37.9316	0.81362
3.46	37.7805	0.79659
3.47	37.6306	0.78859
3.48	37.4808	0.78636
3.49	37.3302	0.7862
3.5	37.1798	0.78686
3.51	37.03	0.78572
3.52	36.8798	0.78337
3.53	36.7297	0.78699
3.54	36.5798	0.79221
3.55	36.4303	0.78919
3.56	36.2803	0.78164
3.57	36.1294	0.77275
3.58	35.9792	0.76821
3.59	35.8298	0.7701
3.6	35.6805	0.7701
3.61	35.5298	0.7678
3.62	35.3792	0.76692
3.63	35.2298	0.76923
3.64	35.0803	0.7681
3.65	34.9297	0.75905
3.66	34.7792	0.75567
3.67	34.6298	0.75305
3.68	34.4808	0.7554
3.69	34.3303	0.75559
3.7	34.1794	0.75037
3.71	34.0295	0.74773
3.72	33.8802	0.74461
3.73	33.7298	0.73545
3.74	33.5791	0.7257
3.75	33.4292	0.71988
3.76	33.2803	0.71957
3.77	33.1303	0.72102
3.78	32.9791	0.7215
3.79	32.8286	0.71942
3.8	32.6794	0.72012
3.81	32.5298	0.71932
3.82	32.3789	0.71352
3.83	32.2283	0.70464
3.84	32.0792	0.69771
3.85	31.93	0.69763
3.86	31.7791	0.69291
3.87	31.6283	0.6921
3.88	31.4792	0.69365
3.89	31.3305	0.69649
3.9	31.1797	0.69342
3.91	31.0283	0.68169
3.92	30.8783	0.67468
3.93	30.7295	0.67364
3.94	30.58	0.67176
3.95	30.4297	0.67196
3.96	30.2798	0.67103
3.97	30.1303	0.66988
3.98	29.9797	0.66872
3.99	29.8291	0.66477
4	29.6794	0.66517
4.01	29.5303	0.66784
4.02	29.38	0.66327
4.03	29.2289	0.65575
4.04	29.0792	0.6501
4.05	28.9305	0.65198
4.06	28.7806	0.64972
4.07	28.6295	0.64358
4.08	28.4788	0.63694
4.09	28.3294	0.63366
4.1	28.1802	0.63077
4.11	28.0294	0.62712
4.12	27.8786	0.62556
4.13	27.7292	0.62531
4.14	27.58	0.61857
4.15	27.4292	0.61265
4.16	27.2783	0.60981
4.17	27.1289	0.61239
4.18	26.9803	0.61766
4.19	26.83	0.6187
4.2	26.6788	0.6161
4.21	26.5286	0.61076
4.22	26.3797	0.6142
4.23	26.2297	0.61482
4.24	26.0787	0.60577
4.25	25.9289	0.59832
4.26	25.7801	0.59664
4.27	25.6306	0.59386
4.28	25.4797	0.58897
4.29	25.3291	0.58547
4.3	25.18	0.58367
4.31	25.0303	0.58206
4.32	24.8795	0.5787
4.33	24.7289	0.57578
4.34	24.5797	0.57259
4.35	24.4306	0.56821
4.36	24.28	0.56365
4.37	24.1291	0.558
4.38	23.9795	0.55221
4.39	23.8306	0.55122
4.4	23.6803	0.55003
4.41	23.5291	0.54697
4.42	23.3788	0.54575
4.43	23.2292	0.54499
4.44	23.0791	0.54177
4.45	22.9288	0.54099
4.46	22.7794	0.53768
4.47	22.6308	0.53505
4.48	22.4801	0.52528
4.49	22.3281	0.51708
4.5	22.1781	0.51792
4.51	22.0297	0.52283
4.52	21.8803	0.52377
4.53	21.7288	0.51715
4.54	21.5778	0.50968
4.55	21.4294	0.50836
4.56	21.2806	0.50842
4.57	21.1297	0.50539
4.58	20.9789	0.50371
4.59	20.8295	0.50298
4.6	20.68	0.5021
4.61	20.5295	0.49649
4.62	20.3789	0.49102
4.63	20.2295	0.48958
4.64	20.0803	0.48519
4.65	19.9298	0.48159
4.66	19.7792	0.47783
4.67	19.6295	0.47418
4.68	19.4805	0.46682
4.69	19.3305	0.46067
4.7	19.1797	0.45411
4.71	19.0294	0.45031
4.72	18.8802	0.44978
4.73	18.73	0.45339
4.74	18.5789	0.45596
4.75	18.4284	0.45488
4.76	18.2795	0.45415
4.77	18.1303	0.45167
4.78	17.9794	0.44324
4.79	17.8287	0.43266
4.8	17.6795	0.42674
4.81	17.5301	0.42465
4.82	17.3791	0.42101
4.83	17.2281	0.41576
4.84	17.0789	0.41334
4.85	16.9298	0.41315
4.86	16.7794	0.40896
4.87	16.6283	0.40412
4.88	16.4788	0.40286
4.89	16.3297	0.40101
4.9	16.1797	0.39487
4.91	16.0291	0.39005
4.92	15.8791	0.38092
4.93	15.7297	0.38013
4.94	15.5791	0.37695
4.95	15.4283	0.37248
4.96	15.2789	0.37236
4.97	15.1305	0.37521
4.98	14.9808	0.37224
4.99	14.8295	0.3601
5	14.6788	0.35093
5.01	14.5295	0.34657
5.02	14.3803	0.34431
5.03	14.23	0.34225
5.04	14.0791	0.33713
5.05	13.9292	0.33414
5.06	13.7803	0.33657
5.07	13.63	0.33239
5.08	13.4794	0.31856
5.09	13.3297	0.31212
5.1	13.1801	0.31021
5.11	13.0294	0.30757
5.12	12.8788	0.30624
5.13	12.7294	0.3045
5.14	12.5801	0.30128
5.15	12.4295	0.29831
5.16	12.2786	0.29148
5.17	12.1289	0.29056
5.18	11.98	0.29324
5.19	11.8298	0.29284
5.2	11.6792	0.28738
5.21	11.5291	0.28549
5.22	11.3797	0.28545
5.23	11.2298	0.28194
5.24	11.0791	0.27824
5.25	10.9288	0.27668
5.26	10.7794	0.27891
5.27	10.63	0.28147
5.28	10.4797	0.28004
5.29	10.3294	0.27197
5.3	10.18	0.2675
5.31	10.0305	0.26236
5.32	9.87969	0.25759
5.33	9.72922	0.25693
5.34	9.57969	0.25614
5.35	9.43031	0.25726
5.36	9.27984	0.25329
5.37	9.12922	0.2504
5.38	8.97953	0.25234
5.39	8.83031	0.25178
5.4	8.67969	0.24818
5.41	8.5289	0.24262
5.42	8.37953	0.24008
5.43	8.23031	0.23345
5.44	8.07953	0.22349
5.45	7.92797	0.21593
5.46	7.77797	0.21473
5.47	7.62953	0.21321
5.48	7.48015	0.21308
5.49	7.32937	0.21029
5.5	7.17891	0.20655
5.51	7.02922	0.20645
5.52	6.87922	0.20716
5.53	6.72875	0.20412
5.54	6.57891	0.19853
5.55	6.42937	0.19591
5.56	6.27953	0.19538
5.57	6.12906	0.1945
5.58	5.97922	0.1921
5.59	5.82984	0.18733
5.6	5.68031	0.1856
5.61	5.52953	0.18404
5.62	5.37906	0.18061
5.63	5.22969	0.17469
5.64	5.08016	0.16847
5.65	4.92969	0.16102
5.66	4.77906	0.15302
5.67	4.62953	0.14767
5.68	4.48062	0.14571
5.69	4.33016	0.13984
5.7	4.17906	0.13608
5.71	4.02953	0.13408
5.72	3.88047	0.13402
5.73	3.73016	0.13142
5.74	3.57891	0.12477
5.75	3.42875	0.12005
5.76	3.27969	0.1183
5.77	3.12969	0.12041
5.78	2.97875	0.11632
5.79	2.82891	0.11386
5.8	2.68	0.11183
5.81	2.53016	0.11381
5.82	2.37906	0.11336
5.83	2.22844	0.10817
5.84	2.07922	0.09834
5.85	1.92984	0.095
5.86	1.77906	0.08833
5.87	1.62828	0.08807
5.88	1.47891	0.09223
5.89	1.33	0.09878
5.9	1.17953	0.1029
5.91	1.02875	0.10623
5.92	0.87906	0.12021
5.93	0.73031	0.13078
5.94	0.58016	0.12539
5.95	0.42891	0.10298
5.96	0.27844	0.05823
5.97	0.12937	0.0089
5.98	-0.02016	-0.02925
