# Supplementary material for: Mechanical properties of a biodegradable self-expandable polydioxanone monofilament stent: In vitro force relaxation and its clinical relevance
Source: PLoS One. 2020 Jul 8;15(7):e0235842. doi: 10.1371/journal.pone.0235842 (PMC7343154; doi:10.1371/journal.pone.0235842)
Supplement: S5 File — (ZIP) [file pone.0235842.s005.zip › Shear_Data/BackgroundForceProfile/slopeBackground_Sample8.xlsx]

## Sheet: Specimen_RawData_1
Time	Extension	Force	Extension of linear pulling part	Force of linear pulling part	the slope of the pulling part of the background force profile K~FB
(s)	(mm)	(N)	(mm)	(N)	(N/mm)
0	0.35266	0.00643			0.0180863
0.01	0.36391	0.01352
0.02	0.43062	0.06419
0.03	0.56922	0.19448
0.04	0.74766	0.40577
0.05	0.91984	0.58819
0.06	1.07625	0.69634
0.07	1.235	0.76513
0.08	1.40609	0.82695
0.09	1.58172	0.86334
0.1	1.75172	0.8603
0.11	1.91453	0.83591
0.12	2.07562	0.81442
0.13	2.23953	0.80917
0.14	2.40406	0.81281
0.15	2.56453	0.80886
0.16	2.72141	0.81342
0.17	2.87875	0.82282
0.18	3.03719	0.83154
0.19	3.19359	0.83603
0.2	3.3475	0.84263
0.21	3.50141	0.84699
0.22	3.65641	0.85247
0.23	3.81016	0.85799
0.24	3.96234	0.86163
0.25	4.11484	0.86735
0.26	4.26812	0.87728
0.27	4.42031	0.87955
0.28	4.57062	0.87927
0.29	4.72172	0.88093
0.3	4.87422	0.88558
0.31	5.02594	0.89095
0.32	5.17625	0.89159
0.33	5.32656	0.89072
0.34	5.47781	0.89761
0.35	5.62891	0.90743
0.36	5.77859	0.91036
0.37	5.92891	0.90953
0.38	6.08016	0.91635
0.39	6.23094	0.92271
0.4	6.38078	0.92554
0.41	6.53016	0.92409
0.42	6.68094	0.92274
0.43	6.83187	0.92321
0.44	6.98203	0.92485
0.45	7.13125	0.92094
0.46	7.28141	0.9244
0.47	7.43234	0.92881
0.48	7.58265	0.9317
0.49	7.7325	0.94092
0.5	7.88234	0.94841
0.51	8.0325	0.95782
0.52	8.18172	0.96347
0.53	8.33062	0.96786
0.54	8.4814	0.96903
0.55	8.63312	0.97467
0.56	8.78297	0.98061
0.57	8.93156	0.98134
0.58	9.08125	0.97884
0.59	9.2325	0.9811
0.6	9.38312	0.98707
0.61	9.53219	0.99474
0.62	9.68156	0.99689
0.63	9.8325	0.99823
0.64	9.98312	1.00165
0.65	10.1326	1.00741	10.1326	1.00741
0.66	10.282	1.0103	10.282	1.0103
0.67	10.4328	1.01453	10.4328	1.01453
0.68	10.5836	1.01924	10.5836	1.01924
0.69	10.7333	1.02223	10.7333	1.02223
0.7	10.8825	1.02154	10.8825	1.02154
0.71	11.0327	1.0229	11.0327	1.0229
0.72	11.1831	1.02369	11.1831	1.02369
0.73	11.3328	1.02758	11.3328	1.02758
0.74	11.4822	1.03029	11.4822	1.03029
0.75	11.6327	1.03185	11.6327	1.03185
0.76	11.7834	1.03799	11.7834	1.03799
0.77	11.9333	1.04265	11.9333	1.04265
0.78	12.0826	1.04366	12.0826	1.04366
0.79	12.2323	1.04795	12.2323	1.04795
0.8	12.3828	1.05594	12.3828	1.05594
0.81	12.5331	1.06417	12.5331	1.06417
0.82	12.6823	1.07137	12.6823	1.07137
0.83	12.8323	1.07814	12.8323	1.07814
0.84	12.9831	1.07922	12.9831	1.07922
0.85	13.1333	1.07907	13.1333	1.07907
0.86	13.2823	1.08215	13.2823	1.08215
0.87	13.432	1.08364	13.432	1.08364
0.88	13.583	1.08514	13.583	1.08514
0.89	13.7336	1.08806	13.7336	1.08806
0.9	13.8827	1.09129	13.8827	1.09129
0.91	14.0322	1.09523	14.0322	1.09523
0.92	14.1828	1.09689	14.1828	1.09689
0.93	14.333	1.09997	14.333	1.09997
0.94	14.4823	1.10244	14.4823	1.10244
0.95	14.6322	1.10386	14.6322	1.10386
0.96	14.783	1.10624	14.783	1.10624
0.97	14.9333	1.10723	14.9333	1.10723
0.98	15.0826	1.11111	15.0826	1.11111
0.99	15.2322	1.11431	15.2322	1.11431
1	15.3833	1.11834	15.3833	1.11834
1.01	15.5339	1.1174	15.5339	1.1174
1.02	15.6828	1.11733	15.6828	1.11733
1.03	15.8311	1.11774	15.8311	1.11774
1.04	15.9812	1.11774	15.9812	1.11774
1.05	16.1328	1.1193	16.1328	1.1193
1.06	16.2834	1.12342	16.2834	1.12342
1.07	16.4323	1.12705	16.4323	1.12705
1.08	16.582	1.12556	16.582	1.12556
1.09	16.7328	1.12819	16.7328	1.12819
1.1	16.8831	1.13203	16.8831	1.13203
1.11	17.0323	1.1337	17.0323	1.1337
1.12	17.182	1.13781	17.182	1.13781
1.13	17.3328	1.14332	17.3328	1.14332
1.14	17.4831	1.14673	17.4831	1.14673
1.15	17.632	1.14885	17.632	1.14885
1.16	17.7816	1.15149	17.7816	1.15149
1.17	17.9326	1.15439	17.9326	1.15439
1.18	18.0836	1.16028	18.0836	1.16028
1.19	18.2328	1.16073	18.2328	1.16073
1.2	18.382	1.16115	18.382	1.16115
1.21	18.5327	1.16762	18.5327	1.16762
1.22	18.6834	1.17715	18.6834	1.17715
1.23	18.8327	1.18365	18.8327	1.18365
1.24	18.9816	1.18965	18.9816	1.18965
1.25	19.132	1.19794	19.132	1.19794
1.26	19.2831	1.20241	19.2831	1.20241
1.27	19.4328	1.2026	19.4328	1.2026
1.28	19.5819	1.20124	19.5819	1.20124
1.29	19.7323	1.19924	19.7323	1.19924
1.3	19.8831	1.19789	19.8831	1.19789
1.31	20.0327	1.19768	20.0327	1.19768
1.32	20.1819	1.20135	20.1819	1.20135
1.33	20.332	1.20714	20.332	1.20714
1.34	20.4833	1.21504	20.4833	1.21504
1.35	20.6334	1.21855	20.6334	1.21855
1.36	20.7823	1.21688	20.7823	1.21688
1.37	20.9319	1.2158	20.9319	1.2158
1.38	21.0828	1.21584	21.0828	1.21584
1.39	21.2336	1.21525	21.2336	1.21525
1.4	21.3831	1.21853	21.3831	1.21853
1.41	21.5323	1.21945	21.5323	1.21945
1.42	21.6833	1.22459	21.6833	1.22459
1.43	21.8339	1.23225	21.8339	1.23225
1.44	21.9828	1.23205	21.9828	1.23205
1.45	22.132	1.23456	22.132	1.23456
1.46	22.283	1.24597	22.283	1.24597
1.47	22.4337	1.25239	22.4337	1.25239
1.48	22.583	1.25272	22.583	1.25272
1.49	22.7316	1.25329	22.7316	1.25329
1.5	22.8823	1.25151	22.8823	1.25151
1.51	23.0341	1.25356	23.0341	1.25356
1.52	23.1836	1.25223	23.1836	1.25223
1.53	23.3317	1.252	23.3317	1.252
1.54	23.4811	1.25273	23.4811	1.25273
1.55	23.632	1.25772	23.632	1.25772
1.56	23.7827	1.258	23.7827	1.258
1.57	23.9322	1.25656	23.9322	1.25656
1.58	24.082	1.25919	24.082	1.25919
1.59	24.2328	1.26387	24.2328	1.26387
1.6	24.3828	1.26933	24.3828	1.26933
1.61	24.532	1.27051	24.532	1.27051
1.62	24.6819	1.27058	24.6819	1.27058
1.63	24.8328	1.27702	24.8328	1.27702
1.64	24.9833	1.28333	24.9833	1.28333
1.65	25.1325	1.28597	25.1325	1.28597
1.66	25.2817	1.28857	25.2817	1.28857
1.67	25.4325	1.29298	25.4325	1.29298
1.68	25.5836	1.29515	25.5836	1.29515
1.69	25.7331	1.29725	25.7331	1.29725
1.7	25.8822	1.30054	25.8822	1.30054
1.71	26.0328	1.30474	26.0328	1.30474
1.72	26.1839	1.30973	26.1839	1.30973
1.73	26.3333	1.31406	26.3333	1.31406
1.74	26.482	1.30972	26.482	1.30972
1.75	26.6323	1.31088	26.6323	1.31088
1.76	26.7834	1.31555	26.7834	1.31555
1.77	26.9334	1.31994	26.9334	1.31994
1.78	27.0823	1.32216	27.0823	1.32216
1.79	27.2323	1.32702	27.2323	1.32702
1.8	27.3836	1.3313	27.3836	1.3313
1.81	27.5331	1.3338	27.5331	1.3338
1.82	27.6814	1.33301	27.6814	1.33301
1.83	27.8316	1.33347	27.8316	1.33347
1.84	27.9831	1.33572	27.9831	1.33572
1.85	28.1336	1.33694	28.1336	1.33694
1.86	28.2823	1.33999	28.2823	1.33999
1.87	28.4317	1.34472	28.4317	1.34472
1.88	28.5827	1.35196	28.5827	1.35196
1.89	28.7333	1.35705	28.7333	1.35705
1.9	28.8828	1.35804	28.8828	1.35804
1.91	29.032	1.35839	29.032	1.35839
1.92	29.1825	1.35707	29.1825	1.35707
1.93	29.3334	1.35604	29.3334	1.35604
1.94	29.483	1.36019	29.483	1.36019
1.95	29.6317	1.36505	29.6317	1.36505
1.96	29.7822	1.37266	29.7822	1.37266
1.97	29.9334	1.37912	29.9334	1.37912
1.98	30.0833	1.38054
1.99	30.2322	1.37896
2	30.382	1.38274
2.01	30.5333	1.388
2.02	30.6839	1.3957
2.03	30.8328	1.39889
2.04	30.9822	1.39471
2.05	31.1323	1.39619
2.06	31.2823	1.40253
2.07	31.432	1.40423
2.08	31.5823	1.40429
2.09	31.7333	1.40421
2.1	31.8834	1.40436
2.11	32.0323	1.40811
2.12	32.1819	1.41132
2.13	32.333	1.41518
2.14	32.4836	1.42125
2.15	32.6325	1.42323
2.16	32.7816	1.42635
2.17	32.9323	1.43155
2.18	33.0833	1.43957
2.19	33.2326	1.44527
2.2	33.3817	1.44939
2.21	33.5323	1.45211
2.22	33.6834	1.45198
2.23	33.8331	1.45046
2.24	33.982	1.45184
2.25	34.1317	1.45223
2.26	34.2825	1.45649
2.27	34.4327	1.46071
2.28	34.582	1.45824
2.29	34.732	1.45573
2.3	34.8828	1.46191
2.31	35.0331	1.46455
2.32	35.182	1.46573
2.33	35.3314	1.46499
2.34	35.4825	1.46445
2.35	35.6333	1.46977
2.36	35.7825	1.47514
2.37	35.9322	1.47992
2.38	36.0828	1.48688
2.39	36.2334	1.49162
2.4	36.3828	1.49293
2.41	36.5323	1.49193
2.42	36.6833	1.49604
2.43	36.8337	1.50184
2.44	36.9833	1.50515
2.45	37.1326	1.5041
2.46	37.2828	1.49838
2.47	37.4333	1.4927
2.48	37.5831	1.49479
2.49	37.7325	1.49739
2.5	37.8826	1.49495
2.51	38.0331	1.49267
2.52	38.1831	1.48594
2.53	38.3328	1.47812
2.54	38.4828	1.48094
2.55	38.633	1.49255
2.56	38.7825	1.50158
2.57	38.9312	1.51095
2.58	39.0814	1.51292
2.59	39.2328	1.51655
2.6	39.3834	1.52078
2.61	39.5323	1.52184
2.62	39.6817	1.52233
2.63	39.8325	1.52566
2.64	39.9831	1.52847
2.65	40.1325	1.53559
2.66	40.2819	1.54046
2.67	40.4325	1.5467
2.68	40.583	1.54962
2.69	40.7325	1.54873
2.7	40.8819	1.54663
2.71	41.0326	1.55164
2.72	41.1834	1.55692
2.73	41.3333	1.5604
2.74	41.4825	1.5615
2.75	41.6328	1.56551
2.76	41.7833	1.567
2.77	41.933	1.57001
2.78	42.0823	1.57036
2.79	42.2326	1.57349
2.8	42.3833	1.5767
2.81	42.533	1.5807
2.82	42.6823	1.58462
2.83	42.832	1.58524
2.84	42.9823	1.58817
2.85	43.1325	1.59013
2.86	43.282	1.59296
2.87	43.4319	1.59327
2.88	43.5828	1.59432
2.89	43.7331	1.59348
2.9	43.8822	1.59443
2.91	44.0316	1.59974
2.92	44.1825	1.60771
2.93	44.3334	1.60887
2.94	44.4826	1.60508
2.95	44.632	1.60429
2.96	44.7826	1.60947
2.97	44.9331	1.60794
2.976	45.023	1.60757
2.978	45.0528	1.60748
2.98	45.0825	1.60777
2.99	45.2052	1.60125
3	45.2436	1.53504
3.01	45.1886	1.4164
3.02	45.048	1.2433
3.03	44.8305	1.04758
3.04	44.5894	0.89767
3.05	44.3809	0.86441
3.06	44.2009	0.91474
3.07	44.0161	0.95099
3.08	43.8161	0.9444
3.09	43.6161	0.9242
3.1	43.4311	0.93018
3.11	43.2576	0.95447
3.12	43.0834	0.95843
3.13	42.9058	0.93749
3.14	42.7319	0.92199
3.15	42.5645	0.92045
3.16	42.4006	0.92089
3.17	42.2367	0.91297
3.18	42.0739	0.90799
3.19	41.913	0.90806
3.2	41.7534	0.90461
3.21	41.5955	0.8956
3.22	41.4391	0.89348
3.23	41.2833	0.89287
3.24	41.1277	0.88914
3.25	40.973	0.8845
3.26	40.8197	0.88478
3.27	40.6667	0.88596
3.28	40.5128	0.88659
3.29	40.3597	0.88277
3.3	40.208	0.8804
3.31	40.0566	0.87865
3.32	39.9044	0.87528
3.33	39.7522	0.87375
3.34	39.6013	0.87156
3.35	39.4508	0.86754
3.36	39.2997	0.86157
3.37	39.1483	0.86038
3.38	38.998	0.8649
3.39	38.848	0.86768
3.4	38.6966	0.86798
3.41	38.5445	0.86803
3.42	38.3944	0.86843
3.43	38.2456	0.86738
3.44	38.0959	0.85744
3.45	37.9447	0.83614
3.46	37.7936	0.81443
3.47	37.6437	0.80418
3.48	37.4939	0.79501
3.49	37.3434	0.79275
3.5	37.1931	0.79375
3.51	37.043	0.79889
3.52	36.893	0.80104
3.53	36.7428	0.79993
3.54	36.5928	0.7949
3.55	36.4434	0.78791
3.56	36.2936	0.78574
3.57	36.1427	0.78356
3.58	35.9922	0.78145
3.59	35.8428	0.78291
3.6	35.6937	0.7801
3.61	35.5433	0.77544
3.62	35.3925	0.76936
3.63	35.2428	0.77134
3.64	35.0934	0.77536
3.65	34.943	0.77634
3.66	34.7923	0.77587
3.67	34.643	0.77429
3.68	34.4939	0.77324
3.69	34.3436	0.77175
3.7	34.1927	0.76385
3.71	34.0425	0.75806
3.72	33.8933	0.75115
3.73	33.7431	0.74396
3.74	33.5923	0.73465
3.75	33.4423	0.73071
3.76	33.2934	0.73354
3.77	33.1436	0.73567
3.78	32.9923	0.73388
3.79	32.8417	0.72651
3.8	32.6925	0.72388
3.81	32.5431	0.72318
3.82	32.3922	0.71998
3.83	32.2414	0.71433
3.84	32.0922	0.7098
3.85	31.9431	0.71153
3.86	31.7922	0.71117
3.87	31.6414	0.70812
3.88	31.4922	0.70982
3.89	31.3434	0.70938
3.9	31.193	0.70373
3.91	31.0416	0.69588
3.92	30.8914	0.68837
3.93	30.7427	0.68822
3.94	30.5931	0.69038
3.95	30.443	0.68682
3.96	30.2931	0.68066
3.97	30.1434	0.67606
3.98	29.993	0.67122
3.99	29.8422	0.66794
4	29.6925	0.66504
4.01	29.5436	0.66742
4.02	29.3933	0.66902
4.03	29.2422	0.6676
4.04	29.0923	0.66465
4.05	28.9434	0.66459
4.06	28.7939	0.66252
4.07	28.6428	0.65385
4.08	28.4919	0.64725
4.09	28.3425	0.64767
4.1	28.1933	0.64872
4.11	28.0425	0.64327
4.12	27.8917	0.63804
4.13	27.7422	0.63464
4.14	27.5933	0.63484
4.15	27.4427	0.62983
4.16	27.2913	0.62538
4.17	27.1419	0.6283
4.18	26.9934	0.63468
4.19	26.8434	0.63246
4.2	26.6919	0.62365
4.21	26.5416	0.61841
4.22	26.3926	0.61469
4.23	26.243	0.61028
4.24	26.0919	0.60487
4.25	25.9419	0.60244
4.26	25.7933	0.6043
4.27	25.6438	0.60508
4.28	25.4928	0.60119
4.29	25.3422	0.59967
4.3	25.193	0.59959
4.31	25.0436	0.59633
4.32	24.8926	0.58921
4.33	24.742	0.57763
4.34	24.5926	0.57418
4.35	24.4436	0.57064
4.36	24.2931	0.57037
4.37	24.1422	0.56762
4.38	23.9927	0.56401
4.39	23.8438	0.56545
4.4	23.6936	0.56325
4.41	23.5423	0.55981
4.42	23.3919	0.55647
4.43	23.2423	0.55377
4.44	23.0923	0.55017
4.45	22.9417	0.54812
4.46	22.7925	0.55096
4.47	22.6439	0.54988
4.48	22.4933	0.54059
4.49	22.3416	0.5329
4.5	22.1911	0.52802
4.51	22.0426	0.52786
4.52	21.8934	0.52627
4.53	21.7419	0.52164
4.54	21.5909	0.51773
4.55	21.4423	0.52094
4.56	21.2936	0.52349
4.57	21.143	0.52265
4.58	20.9922	0.52078
4.59	20.8426	0.5195
4.6	20.6933	0.51789
4.61	20.5428	0.51001
4.62	20.3922	0.50235
4.63	20.2425	0.49987
4.64	20.0934	0.49949
4.65	19.9431	0.50083
4.66	19.7923	0.49671
4.67	19.6425	0.49343
4.68	19.4936	0.48768
4.69	19.3438	0.48143
4.7	19.1928	0.47424
4.71	19.0425	0.46782
4.72	18.8933	0.47124
4.73	18.7433	0.47309
4.74	18.5922	0.46781
4.75	18.4416	0.45974
4.76	18.2926	0.45831
4.77	18.1436	0.45903
4.78	17.9927	0.45147
4.79	17.8419	0.4418
4.8	17.6925	0.43506
4.81	17.5431	0.43476
4.82	17.3923	0.43091
4.83	17.2414	0.42463
4.84	17.0919	0.42386
4.85	16.9428	0.42717
4.86	16.7925	0.42735
4.87	16.6417	0.42142
4.88	16.492	0.41844
4.89	16.3428	0.41378
4.9	16.193	0.40981
4.91	16.0425	0.40665
4.92	15.8923	0.40264
4.93	15.7428	0.39946
4.94	15.5923	0.39414
4.95	15.4416	0.39031
4.96	15.292	0.39498
4.97	15.1434	0.39512
4.98	14.9941	0.39126
4.99	14.8428	0.38105
5	14.6917	0.37373
5.01	14.5427	0.36855
5.02	14.3936	0.36726
5.03	14.2431	0.36084
5.04	14.0922	0.35089
5.05	13.9423	0.34576
5.06	13.7933	0.3445
5.07	13.6431	0.34356
5.08	13.4925	0.33474
5.09	13.3427	0.32437
5.1	13.1933	0.31676
5.11	13.0427	0.31378
5.12	12.8919	0.31537
5.13	12.7423	0.31868
5.14	12.5933	0.32478
5.15	12.4428	0.32663
5.16	12.2917	0.32569
5.17	12.1419	0.32117
5.18	11.9931	0.31817
5.19	11.8431	0.3139
5.2	11.6923	0.30304
5.21	11.542	0.29527
5.22	11.3928	0.29567
5.23	11.2431	0.29605
5.24	11.0923	0.29279
5.25	10.942	0.28815
5.26	10.7925	0.28565
5.27	10.643	0.2838
5.28	10.493	0.27728
5.29	10.3427	0.27583
5.3	10.1931	0.27799
5.31	10.0436	0.27691
5.32	9.89297	0.27158
5.33	9.74234	0.26682
5.34	9.59281	0.26339
5.35	9.44359	0.26355
5.36	9.29297	0.26121
5.37	9.14234	0.26108
5.38	8.99265	0.26075
5.39	8.84344	0.25656
5.4	8.69297	0.25221
5.41	8.54203	0.24683
5.42	8.3925	0.24669
5.43	8.24344	0.24395
5.44	8.09281	0.23718
5.45	7.94125	0.22759
5.46	7.79109	0.22025
5.47	7.6425	0.22133
5.48	7.49344	0.22212
5.49	7.34266	0.22002
5.5	7.19203	0.21358
5.51	7.04219	0.21192
5.52	6.8925	0.20967
5.53	6.74203	0.20607
5.54	6.59203	0.20548
5.55	6.4425	0.20784
5.56	6.2925	0.20745
5.57	6.14219	0.20484
5.58	5.99234	0.19891
5.59	5.84297	0.19445
5.6	5.69344	0.19309
5.61	5.54281	0.19237
5.62	5.39203	0.18716
5.63	5.24266	0.18738
5.64	5.09344	0.18028
5.65	4.94297	0.17124
5.66	4.79219	0.1586
5.67	4.6425	0.15238
5.68	4.49359	0.15204
5.69	4.34344	0.15169
5.7	4.19234	0.14773
5.71	4.04265	0.14522
5.72	3.89359	0.14231
5.73	3.74328	0.13717
5.74	3.59219	0.12752
5.75	3.44187	0.12394
5.76	3.29266	0.12664
5.77	3.14281	0.12792
5.78	2.99203	0.12113
5.79	2.84187	0.1188
5.8	2.69297	0.12093
5.81	2.54359	0.12865
5.82	2.39234	0.12635
5.83	2.24156	0.1186
5.84	2.09234	0.11279
5.85	1.94312	0.10896
5.86	1.79234	0.10568
5.87	1.64156	0.09937
5.88	1.49203	0.09648
5.89	1.34312	0.10365
5.9	1.19281	0.11207
5.91	1.04187	0.11878
5.92	0.89219	0.1288
5.93	0.74344	0.13731
5.94	0.59344	0.13153
5.95	0.44219	0.10918
5.96	0.29156	0.06867
5.97	0.1425	0.02041
5.98	-0.00687	-0.01967
