# Supplementary material for: Mechanical properties of a biodegradable self-expandable polydioxanone monofilament stent: In vitro force relaxation and its clinical relevance
Source: PLoS One. 2020 Jul 8;15(7):e0235842. doi: 10.1371/journal.pone.0235842 (PMC7343154; doi:10.1371/journal.pone.0235842)
Supplement: S5 File — (ZIP) [file pone.0235842.s005.zip › Shear_Data/BackgroundForceProfile/slopeBackground_Sample9.xlsx]

## Sheet: Specimen_RawData_1
Time	Extension	Force	Extension of linear pulling part	Force of linear pulling part	the slope of the pulling part of the background force profile K~FB
(s)	(mm)	(N)	(mm)	(N)	(N/mm)
0	0.35375	0.0137			0.0180187
0.01	0.365	0.0217
0.02	0.43156	0.07006
0.03	0.56969	0.19472
0.04	0.74797	0.40355
0.05	0.92047	0.58244
0.06	1.07687	0.68635
0.07	1.23562	0.75844
0.08	1.40672	0.82168
0.09	1.5825	0.85971
0.1	1.7525	0.85739
0.11	1.91531	0.83288
0.12	2.07656	0.81442
0.13	2.24047	0.8059
0.14	2.40484	0.81081
0.15	2.56547	0.8132
0.16	2.72234	0.81763
0.17	2.87969	0.82644
0.18	3.03812	0.8334
0.19	3.19469	0.83357
0.2	3.34844	0.83392
0.21	3.5025	0.83845
0.22	3.6575	0.84314
0.23	3.81141	0.8485
0.24	3.96359	0.85199
0.25	4.11609	0.85633
0.26	4.26937	0.86113
0.27	4.42141	0.86604
0.28	4.57172	0.87026
0.29	4.72281	0.87514
0.3	4.87547	0.87953
0.31	5.02719	0.88065
0.32	5.17734	0.88032
0.33	5.32766	0.88136
0.34	5.47906	0.88791
0.35	5.63	0.89619
0.36	5.77984	0.89868
0.37	5.92984	0.90162
0.38	6.08109	0.90598
0.39	6.23203	0.9079
0.4	6.38203	0.90894
0.41	6.53141	0.91166
0.42	6.68187	0.91689
0.43	6.83297	0.91938
0.44	6.98312	0.92515
0.45	7.13266	0.92389
0.46	7.28281	0.92189
0.47	7.43344	0.92473
0.48	7.58375	0.92631
0.49	7.73375	0.93105
0.5	7.88359	0.93851
0.51	8.0339	0.94649
0.52	8.18297	0.94904
0.53	8.33172	0.95333
0.54	8.48265	0.95967
0.55	8.63422	0.96796
0.56	8.78437	0.97692
0.57	8.93281	0.97562
0.58	9.0825	0.97422
0.59	9.23375	0.97748
0.6	9.38437	0.98122
0.61	9.53344	0.98595
0.62	9.68297	0.98687
0.63	9.83375	0.99045
0.64	9.98422	0.99595
0.65	10.1339	1.00257	10.1339	1.00257
0.66	10.2834	1.00249	10.2834	1.00249
0.67	10.4339	1.00335	10.4339	1.00335
0.68	10.5845	1.00684	10.5845	1.00684
0.69	10.7344	1.01285	10.7344	1.01285
0.7	10.8837	1.01633	10.8837	1.01633
0.71	11.0339	1.01999	11.0339	1.01999
0.72	11.1842	1.02516	11.1842	1.02516
0.73	11.3339	1.0259	11.3339	1.0259
0.74	11.4834	1.02771	11.4834	1.02771
0.75	11.6339	1.03469	11.6339	1.03469
0.76	11.7845	1.03944	11.7845	1.03944
0.77	11.9344	1.04185	11.9344	1.04185
0.78	12.0838	1.04077	12.0838	1.04077
0.79	12.2336	1.04146	12.2336	1.04146
0.8	12.3841	1.04665	12.3841	1.04665
0.81	12.5344	1.05393	12.5344	1.05393
0.82	12.6836	1.0606	12.6836	1.0606
0.83	12.8336	1.06561	12.8336	1.06561
0.84	12.9844	1.06429	12.9844	1.06429
0.85	13.1345	1.06549	13.1345	1.06549
0.86	13.2834	1.07012	13.2834	1.07012
0.87	13.4331	1.07607	13.4331	1.07607
0.88	13.5842	1.08384	13.5842	1.08384
0.89	13.7347	1.08562	13.7347	1.08562
0.9	13.8837	1.08426	13.8837	1.08426
0.91	14.0334	1.08325	14.0334	1.08325
0.92	14.1839	1.08856	14.1839	1.08856
0.93	14.3341	1.09278	14.3341	1.09278
0.94	14.4836	1.0976	14.4836	1.0976
0.95	14.6333	1.10136	14.6333	1.10136
0.96	14.7841	1.10427	14.7841	1.10427
0.97	14.9345	1.10661	14.9345	1.10661
0.98	15.0838	1.11273	15.0838	1.11273
0.99	15.2334	1.11555	15.2334	1.11555
1	15.3844	1.11583	15.3844	1.11583
1.01	15.5348	1.11509	15.5348	1.11509
1.02	15.6841	1.11417	15.6841	1.11417
1.03	15.8323	1.11368	15.8323	1.11368
1.04	15.9823	1.11793	15.9823	1.11793
1.05	16.1339	1.12212	16.1339	1.12212
1.06	16.2845	1.12598	16.2845	1.12598
1.07	16.4336	1.12431	16.4336	1.12431
1.08	16.5833	1.1223	16.5833	1.1223
1.09	16.7341	1.12899	16.7341	1.12899
1.1	16.8842	1.13831	16.8842	1.13831
1.11	17.0334	1.14401	17.0334	1.14401
1.12	17.1833	1.1446	17.1833	1.1446
1.13	17.3341	1.14457	17.3341	1.14457
1.14	17.4844	1.14741	17.4844	1.14741
1.15	17.6333	1.14834	17.6333	1.14834
1.16	17.7828	1.14704	17.7828	1.14704
1.17	17.9339	1.15144	17.9339	1.15144
1.18	18.0845	1.15581	18.0845	1.15581
1.19	18.2341	1.15254	18.2341	1.15254
1.2	18.3833	1.1515	18.3833	1.1515
1.21	18.5339	1.15788	18.5339	1.15788
1.22	18.6845	1.16636	18.6845	1.16636
1.23	18.8336	1.17057	18.8336	1.17057
1.24	18.9826	1.17717	18.9826	1.17717
1.25	19.1333	1.18467	19.1333	1.18467
1.26	19.2844	1.19027	19.2844	1.19027
1.27	19.4341	1.19108	19.4341	1.19108
1.28	19.5831	1.19345	19.5831	1.19345
1.29	19.7334	1.19476	19.7334	1.19476
1.3	19.8842	1.19728	19.8842	1.19728
1.31	20.0338	1.19797	20.0338	1.19797
1.32	20.183	1.19662	20.183	1.19662
1.33	20.3333	1.1986	20.3333	1.1986
1.34	20.4844	1.20332	20.4844	1.20332
1.35	20.6345	1.20424	20.6345	1.20424
1.36	20.7834	1.20907	20.7834	1.20907
1.37	20.9331	1.21427	20.9331	1.21427
1.38	21.0841	1.21462	21.0841	1.21462
1.39	21.2348	1.2144	21.2348	1.2144
1.4	21.3842	1.21665	21.3842	1.21665
1.41	21.5336	1.22026	21.5336	1.22026
1.42	21.6844	1.22293	21.6844	1.22293
1.43	21.835	1.22496	21.835	1.22496
1.44	21.9839	1.22071	21.9839	1.22071
1.45	22.1331	1.22202	22.1331	1.22202
1.46	22.2842	1.23051	22.2842	1.23051
1.47	22.435	1.2334	22.435	1.2334
1.48	22.5841	1.23372	22.5841	1.23372
1.49	22.7326	1.237	22.7326	1.237
1.5	22.8836	1.24033	22.8836	1.24033
1.51	23.0353	1.24489	23.0353	1.24489
1.52	23.1848	1.25017	23.1848	1.25017
1.53	23.3328	1.25405	23.3328	1.25405
1.54	23.4822	1.25594	23.4822	1.25594
1.55	23.6333	1.25902	23.6333	1.25902
1.56	23.7839	1.25733	23.7839	1.25733
1.57	23.9333	1.25537	23.9333	1.25537
1.58	24.0833	1.25657	24.0833	1.25657
1.59	24.2338	1.25918	24.2338	1.25918
1.6	24.3839	1.26389	24.3839	1.26389
1.61	24.5331	1.26812	24.5331	1.26812
1.62	24.6831	1.26618	24.6831	1.26618
1.63	24.8341	1.26863	24.8341	1.26863
1.64	24.9844	1.27436	24.9844	1.27436
1.65	25.1336	1.27871	25.1336	1.27871
1.66	25.283	1.28449	25.283	1.28449
1.67	25.4337	1.29112	25.4337	1.29112
1.68	25.5847	1.29594	25.5847	1.29594
1.69	25.7341	1.29609	25.7341	1.29609
1.7	25.8833	1.29729	25.8833	1.29729
1.71	26.0341	1.29828	26.0341	1.29828
1.72	26.1848	1.30107	26.1848	1.30107
1.73	26.3344	1.30159	26.3344	1.30159
1.74	26.4833	1.2965	26.4833	1.2965
1.75	26.6334	1.29954	26.6334	1.29954
1.76	26.7845	1.30651	26.7845	1.30651
1.77	26.9345	1.31318	26.9345	1.31318
1.78	27.0836	1.31666	27.0836	1.31666
1.79	27.2336	1.32108	27.2336	1.32108
1.8	27.3845	1.32802	27.3845	1.32802
1.81	27.5342	1.33041	27.5342	1.33041
1.82	27.6826	1.32934	27.6826	1.32934
1.83	27.833	1.33145	27.833	1.33145
1.84	27.9844	1.33732	27.9844	1.33732
1.85	28.135	1.33488	28.135	1.33488
1.86	28.2836	1.32924	28.2836	1.32924
1.87	28.4328	1.3311	28.4328	1.3311
1.88	28.5837	1.33953	28.5837	1.33953
1.89	28.7344	1.34624	28.7344	1.34624
1.9	28.8839	1.35027	28.8839	1.35027
1.91	29.0333	1.35603	29.0333	1.35603
1.92	29.1836	1.35691	29.1836	1.35691
1.93	29.3345	1.35751	29.3345	1.35751
1.94	29.4842	1.36068	29.4842	1.36068
1.95	29.633	1.3598	29.633	1.3598
1.96	29.7834	1.36306	29.7834	1.36306
1.97	29.9345	1.36878	29.9345	1.36878
1.98	30.0845	1.37469
1.99	30.2333	1.37852
2	30.3833	1.38228
2.01	30.5345	1.38378
2.02	30.685	1.38775
2.03	30.8341	1.39064
2.04	30.9833	1.38948
2.05	31.1334	1.38975
2.06	31.2836	1.3954
2.07	31.4331	1.39734
2.08	31.5834	1.40067
2.09	31.7345	1.40766
2.1	31.8847	1.4142
2.11	32.0334	1.42135
2.12	32.183	1.42606
2.13	32.3341	1.43016
2.14	32.4847	1.4316
2.15	32.6336	1.42647
2.16	32.7828	1.41645
2.17	32.9336	1.4149
2.18	33.0845	1.42049
2.19	33.2339	1.42434
2.2	33.383	1.42848
2.21	33.5336	1.43815
2.22	33.6845	1.44245
2.23	33.8342	1.44381
2.24	33.983	1.44578
2.25	34.1328	1.4516
2.26	34.2837	1.45567
2.27	34.4339	1.4579
2.28	34.5833	1.4534
2.29	34.7333	1.45577
2.3	34.8839	1.46351
2.31	35.0344	1.46215
2.32	35.1833	1.45776
2.33	35.3327	1.45983
2.34	35.4836	1.46424
2.35	35.6344	1.46788
2.36	35.7839	1.47112
2.37	35.9334	1.47624
2.38	36.0841	1.47939
2.39	36.2345	1.48043
2.4	36.3841	1.47571
2.41	36.5337	1.47254
2.42	36.6845	1.47813
2.43	36.835	1.48717
2.44	36.9847	1.49281
2.45	37.1339	1.49484
2.46	37.2839	1.49135
2.47	37.4345	1.49115
2.48	37.5844	1.4966
2.49	37.7338	1.49859
2.5	37.8837	1.49129
2.51	38.0344	1.48606
2.52	38.1844	1.47633
2.53	38.3339	1.47441
2.54	38.4841	1.48
2.55	38.6342	1.48892
2.56	38.7836	1.49495
2.57	38.9323	1.49949
2.58	39.0825	1.50379
2.59	39.2342	1.50999
2.6	39.3845	1.51226
2.61	39.5334	1.51284
2.62	39.683	1.51643
2.63	39.8337	1.52162
2.64	39.9844	1.52658
2.65	40.1337	1.53124
2.66	40.283	1.53345
2.67	40.4336	1.53522
2.68	40.5842	1.53761
2.69	40.7337	1.54154
2.7	40.8833	1.54452
2.71	41.0339	1.54944
2.72	41.1845	1.55095
2.73	41.3344	1.55524
2.74	41.4838	1.56012
2.75	41.6341	1.5626
2.76	41.7844	1.56486
2.77	41.9341	1.5657
2.78	42.0833	1.56811
2.79	42.2337	1.57205
2.8	42.3845	1.57509
2.81	42.5342	1.57808
2.82	42.6834	1.5767
2.83	42.8331	1.57755
2.84	42.9836	1.57961
2.85	43.1337	1.57532
2.86	43.2831	1.57534
2.87	43.4331	1.57892
2.88	43.5841	1.58523
2.89	43.7341	1.59006
2.9	43.8831	1.5982
2.91	44.0326	1.60623
2.92	44.1837	1.61042
2.93	44.3345	1.60895
2.94	44.4837	1.6042
2.95	44.6333	1.59815
2.96	44.7839	1.59795
2.97	44.9342	1.59651
2.976	45.0241	1.59699
2.978	45.0539	1.59703
2.98	45.0836	1.59776
2.99	45.2064	1.5965
3	45.2445	1.5298
3.01	45.1898	1.40755
3.02	45.0494	1.24028
3.03	44.832	1.04873
3.04	44.5908	0.90271
3.05	44.3822	0.86874
3.06	44.202	0.91532
3.07	44.0173	0.95001
3.08	43.8173	0.93833
3.09	43.6173	0.91738
3.1	43.4322	0.92238
3.11	43.2587	0.94571
3.12	43.0845	0.95215
3.13	42.9069	0.9313
3.14	42.733	0.91329
3.15	42.5656	0.9111
3.16	42.4017	0.91136
3.17	42.2378	0.90293
3.18	42.075	0.89798
3.19	41.9141	0.89825
3.2	41.7547	0.89517
3.21	41.5966	0.89076
3.22	41.44	0.88501
3.23	41.2844	0.8854
3.24	41.1289	0.88496
3.25	40.9741	0.88669
3.26	40.8206	0.89034
3.27	40.6678	0.89314
3.28	40.5142	0.88815
3.29	40.3608	0.87919
3.3	40.209	0.8732
3.31	40.0577	0.86965
3.32	39.9056	0.86513
3.33	39.7534	0.86076
3.34	39.6025	0.85923
3.35	39.4522	0.85746
3.36	39.3008	0.85534
3.37	39.1494	0.85965
3.38	38.999	0.86158
3.39	38.8492	0.8628
3.4	38.6978	0.86366
3.41	38.5456	0.86482
3.42	38.3956	0.86243
3.43	38.2469	0.85541
3.44	38.0972	0.84311
3.45	37.9458	0.82783
3.46	37.7948	0.80783
3.47	37.645	0.79254
3.48	37.4952	0.78457
3.49	37.3445	0.78441
3.5	37.1942	0.78762
3.51	37.0444	0.78948
3.52	36.8942	0.78544
3.53	36.7439	0.78428
3.54	36.5939	0.78433
3.55	36.4445	0.78765
3.56	36.2948	0.78715
3.57	36.1439	0.78404
3.58	35.9933	0.77901
3.59	35.8441	0.77804
3.6	35.695	0.77649
3.61	35.5444	0.77056
3.62	35.3936	0.76507
3.63	35.2439	0.76366
3.64	35.0947	0.76532
3.65	34.9441	0.75969
3.66	34.7934	0.7533
3.67	34.6442	0.75336
3.68	34.4952	0.75899
3.69	34.3447	0.76542
3.7	34.1937	0.76157
3.71	34.0436	0.7563
3.72	33.8945	0.75081
3.73	33.7444	0.74116
3.74	33.5934	0.73262
3.75	33.4434	0.72604
3.76	33.2945	0.72351
3.77	33.1448	0.72441
3.78	32.9936	0.71958
3.79	32.843	0.71514
3.8	32.6937	0.7127
3.81	32.5444	0.71042
3.82	32.3934	0.70649
3.83	32.2426	0.70119
3.84	32.0933	0.69693
3.85	31.9442	0.69545
3.86	31.7936	0.7011
3.87	31.6426	0.70423
3.88	31.4933	0.7135
3.89	31.3445	0.71744
3.9	31.1941	0.70942
3.91	31.0426	0.6927
3.92	30.8925	0.68499
3.93	30.7437	0.68176
3.94	30.5944	0.68345
3.95	30.4442	0.67843
3.96	30.2942	0.67935
3.97	30.1447	0.67609
3.98	29.9941	0.67203
3.99	29.8434	0.66984
4	29.6938	0.67173
4.01	29.5447	0.67051
4.02	29.3944	0.66897
4.03	29.2433	0.66156
4.04	29.0936	0.65765
4.05	28.9448	0.65613
4.06	28.795	0.65433
4.07	28.6438	0.6484
4.08	28.4931	0.64136
4.09	28.3436	0.63864
4.1	28.1945	0.64242
4.11	28.0437	0.6409
4.12	27.8928	0.63405
4.13	27.7434	0.62936
4.14	27.5944	0.63058
4.15	27.4438	0.62719
4.16	27.2925	0.61876
4.17	27.143	0.61959
4.18	26.9947	0.6238
4.19	26.8444	0.62188
4.2	26.693	0.61606
4.21	26.5428	0.61425
4.22	26.3939	0.61464
4.23	26.2442	0.6114
4.24	26.0931	0.60438
4.25	25.943	0.60092
4.26	25.7944	0.60311
4.27	25.645	0.60092
4.28	25.4941	0.59585
4.29	25.3434	0.59188
4.3	25.1942	0.58856
4.31	25.0447	0.58593
4.32	24.8939	0.57937
4.33	24.7431	0.57327
4.34	24.5939	0.57007
4.35	24.4448	0.57198
4.36	24.2944	0.56621
4.37	24.1434	0.56127
4.38	23.9937	0.55748
4.39	23.845	0.55911
4.4	23.6948	0.55973
4.41	23.5434	0.55846
4.42	23.3931	0.55657
4.43	23.2436	0.55398
4.44	23.0936	0.54798
4.45	22.943	0.54553
4.46	22.7936	0.54581
4.47	22.6452	0.54675
4.48	22.4947	0.54126
4.49	22.3426	0.53446
4.5	22.1922	0.52954
4.51	22.0439	0.5271
4.52	21.8948	0.52502
4.53	21.7433	0.52229
4.54	21.592	0.51786
4.55	21.4434	0.52046
4.56	21.2948	0.52091
4.57	21.1442	0.51769
4.58	20.9933	0.51274
4.59	20.8436	0.51101
4.6	20.6944	0.50643
4.61	20.5442	0.50214
4.62	20.3934	0.49738
4.63	20.2437	0.49726
4.64	20.0945	0.49855
4.65	19.9442	0.49327
4.66	19.7936	0.48385
4.67	19.6438	0.47808
4.68	19.4947	0.47498
4.69	19.345	0.47164
4.7	19.1941	0.4639
4.71	19.0436	0.45893
4.72	18.8944	0.45857
4.73	18.7445	0.45921
4.74	18.5933	0.45944
4.75	18.4428	0.45405
4.76	18.2939	0.45138
4.77	18.1447	0.44801
4.78	17.9937	0.43795
4.79	17.843	0.42669
4.8	17.6938	0.42193
4.81	17.5445	0.42237
4.82	17.3934	0.42056
4.83	17.2425	0.41742
4.84	17.093	0.42013
4.85	16.9441	0.41865
4.86	16.7937	0.41567
4.87	16.6426	0.40797
4.88	16.493	0.40447
4.89	16.3441	0.39843
4.9	16.1941	0.39332
4.91	16.0434	0.38782
4.92	15.8934	0.38041
4.93	15.7439	0.37647
4.94	15.5934	0.37534
4.95	15.4427	0.37372
4.96	15.2931	0.36938
4.97	15.1447	0.3655
4.98	14.9952	0.36445
4.99	14.8439	0.35726
5	14.693	0.35482
5.01	14.5437	0.35365
5.02	14.3948	0.3526
5.03	14.2444	0.35002
5.04	14.0934	0.34366
5.05	13.9434	0.33881
5.06	13.7945	0.33582
5.07	13.6445	0.33204
5.08	13.4938	0.32509
5.09	13.3439	0.32284
5.1	13.1944	0.31951
5.11	13.0439	0.31617
5.12	12.8933	0.31331
5.13	12.7436	0.31166
5.14	12.5945	0.3131
5.15	12.4439	0.3074
5.16	12.293	0.30099
5.17	12.1431	0.29888
5.18	11.9942	0.29988
5.19	11.8442	0.29921
5.2	11.6936	0.29472
5.21	11.5433	0.28974
5.22	11.3939	0.28423
5.23	11.2444	0.27882
5.24	11.0936	0.27679
5.25	10.943	0.27529
5.26	10.7936	0.27856
5.27	10.6444	0.28012
5.28	10.4941	0.27484
5.29	10.3438	0.27132
5.3	10.1944	0.2696
5.31	10.0447	0.26712
5.32	9.89422	0.26441
5.33	9.74359	0.26071
5.34	9.59406	0.26198
5.35	9.44469	0.26044
5.36	9.29422	0.25634
5.37	9.14359	0.25382
5.38	8.99391	0.25397
5.39	8.84453	0.25069
5.4	8.69406	0.24881
5.41	8.54328	0.24748
5.42	8.39359	0.24735
5.43	8.24469	0.24564
5.44	8.09406	0.23685
5.45	7.94234	0.22738
5.46	7.79234	0.21952
5.47	7.64375	0.21989
5.48	7.49453	0.21882
5.49	7.34375	0.21368
5.5	7.19312	0.20639
5.51	7.04344	0.20217
5.52	6.89359	0.20143
5.53	6.74312	0.19809
5.54	6.59312	0.19797
5.55	6.44359	0.19719
5.56	6.29375	0.19269
5.57	6.14344	0.18932
5.58	5.99344	0.1859
5.59	5.84406	0.18486
5.6	5.69469	0.18856
5.61	5.54406	0.18912
5.62	5.39328	0.18458
5.63	5.24359	0.1759
5.64	5.09437	0.17183
5.65	4.94406	0.16467
5.66	4.79344	0.15458
5.67	4.64375	0.15067
5.68	4.49484	0.14693
5.69	4.34469	0.13835
5.7	4.19359	0.13006
5.71	4.04375	0.1299
5.72	3.89469	0.13226
5.73	3.74469	0.13024
5.74	3.59344	0.12649
5.75	3.44297	0.12485
5.76	3.29391	0.12526
5.77	3.14406	0.12452
5.78	2.99312	0.1155
5.79	2.84312	0.11259
5.8	2.69406	0.11625
5.81	2.54469	0.12203
5.82	2.39344	0.11981
5.83	2.24281	0.11219
5.84	2.09344	0.10713
5.85	1.94422	0.10051
5.86	1.79359	0.0986
5.87	1.64266	0.09788
5.88	1.49328	0.09766
5.89	1.34437	0.10621
5.9	1.19406	0.11061
5.91	1.04297	0.10998
5.92	0.89328	0.11519
5.93	0.74469	0.1255
5.94	0.59469	0.12557
5.95	0.44328	0.10212
5.96	0.29281	0.05609
5.97	0.14375	0.00941
5.98	-0.00578	-0.02854
