# Supplementary material for: Mechanical properties of a biodegradable self-expandable polydioxanone monofilament stent: In vitro force relaxation and its clinical relevance
Source: PLoS One. 2020 Jul 8;15(7):e0235842. doi: 10.1371/journal.pone.0235842 (PMC7343154; doi:10.1371/journal.pone.0235842)
Supplement: S5 File — (ZIP) [file pone.0235842.s005.zip › Shear_Data/BackgroundForceProfile/Statistics_slope_Background.xlsx]

## Sheet: List1
sample	Background Slope
	(N/mm)
1	0.01825
2	0.0182234
3	0.0180306
4	0.0181173
5	0.0182486
6	0.0180352
7	0.0181227
8	0.0180863
9	0.0180187
10	0.0180175
11	0.0181078
12	0.0181609
13	0.0182024
14	0.0182832
15	0.018576
16	0.0181117
17	0.0182401
18	0.0181004
19	0.0182674
20	0.0180117
21	0.0181919
22	0.0183002
23	0.018529
24	0.0183991
25	0.0185642
				Background Slope
				(N/m)
	0.0181919	median		18.1919
	0.0180933	1.Q		18.0933
	0.0182753	2.Q		18.2753
