# Supplementary material for: Mechanical properties of a biodegradable self-expandable polydioxanone monofilament stent: In vitro force relaxation and its clinical relevance
Source: PLoS One. 2020 Jul 8;15(7):e0235842. doi: 10.1371/journal.pone.0235842 (PMC7343154; doi:10.1371/journal.pone.0235842)
Supplement: S5 File — (ZIP) [file pone.0235842.s005.zip › Shear_Data/DRP_PullingPulleyDiameter.xlsx]

## Sheet: List1
	DRP - Pulling Pulley Diameter
	(mm)
	52.3
	52.33
	52.36
	52.31
	52.3
	52.26
	52.3
	52.3
	52.3
	52.3
	52.3
	52.31
	52.31
	52.35
	52.31
	52.32
	52.26
	52.31
	52.35
	52.31
mean	52.3095
SD	0.025021
