# Supplementary material for: Mechanical properties of a biodegradable self-expandable polydioxanone monofilament stent: In vitro force relaxation and its clinical relevance
Source: PLoS One. 2020 Jul 8;15(7):e0235842. doi: 10.1371/journal.pone.0235842 (PMC7343154; doi:10.1371/journal.pone.0235842)
Supplement: S5 File — (ZIP) [file pone.0235842.s005.zip › Shear_Data/LW_SpecimenLength.xlsx]

## Sheet: List1
	LW - Specimen Length (chucks distance)
	(mm)
	13.2
	13.18
	13.18
	13.24
	13.2
	13.18
	13.18
	13.22
	13.22
	13.24
	13.18
	13.2
	13.22
	13.22
	13.18
	13.22
	13.18
	13.2
	13.18
	13.2
mean	13.201
SD	0.0210013
