# Supplementary material for: Mechanical properties of a biodegradable self-expandable polydioxanone monofilament stent: In vitro force relaxation and its clinical relevance
Source: PLoS One. 2020 Jul 8;15(7):e0235842. doi: 10.1371/journal.pone.0235842 (PMC7343154; doi:10.1371/journal.pone.0235842)
Supplement: S5 File — (ZIP) [file pone.0235842.s005.zip › Shear_Data/TotalForceProfile/slopeTotalForce_Sample1.xlsx]

## Sheet: Specimen_RawData_1
Time	Extension	Force	Extension of linear pulling part	Force of linear pulling part	the slope of the pulling part of the Total force profile K~FT
(s)	(mm)	(N)	(mm)	(N)	(N/mm)
0	0.08094	-0.00158			0.0190423
0.01	0.09234	0.00646
0.02	0.15875	0.05321
0.03	0.29609	0.14373
0.04	0.47437	0.2714
0.05	0.64719	0.45866
0.06	0.80281	0.62839
0.07	0.96125	0.7682
0.08	1.13406	0.88763
0.09	1.31062	0.95535
0.1	1.47875	0.96777
0.11	1.64078	0.94814
0.12	1.80391	0.928
0.13	1.96844	0.92493
0.14	2.13109	0.93049
0.15	2.29141	0.93117
0.16	2.45016	0.9375
0.17	2.60766	0.94377
0.18	2.76391	0.94708
0.19	2.92062	0.94885
0.2	3.07672	0.95287
0.21	3.23109	0.95691
0.22	3.38359	0.96119
0.23	3.53703	0.96837
0.24	3.69125	0.97454
0.25	3.84406	0.98117
0.26	3.99547	0.9835
0.27	4.14734	0.97935
0.28	4.3	0.97796
0.29	4.45156	0.98144
0.3	4.60156	0.98215
0.31	4.7525	0.98468
0.32	4.90469	0.99502
0.33	5.05594	1.0007
0.34	5.20578	1.003
0.35	5.35594	1.00518
0.36	5.50703	1.00968
0.37	5.65797	1.0127
0.38	5.80781	1.01299
0.39	5.95797	1.00901
0.4	6.10906	1.01276
0.41	6.25969	1.01776
0.42	6.40953	1.01612
0.43	6.55906	1.00909
0.44	6.70953	1.00801
0.45	6.86047	1.0077
0.46	7.01047	1.01144
0.47	7.15984	1.01185
0.48	7.31	1.01184
0.49	7.46078	1.01819
0.5	7.61172	1.03236
0.51	7.76187	1.04252
0.52	7.91047	1.05222
0.53	8.05922	1.06029
0.54	8.20937	1.06308
0.55	8.35984	1.06594
0.56	8.51062	1.0725
0.57	8.6614	1.07743
0.58	8.81094	1.07855
0.59	8.95969	1.07563
0.6	9.10984	1.07268
0.61	9.26094	1.07683
0.62	9.41125	1.08804
0.63	9.56047	1.09605
0.64	9.71	1.09934
0.65	9.86094	1.10428
0.66	10.0114	1.1042	10.0114	1.1042
0.67	10.1609	1.1035	10.1609	1.1035
0.68	10.3105	1.10585	10.3105	1.10585
0.69	10.4612	1.10762	10.4612	1.10762
0.7	10.6117	1.11465	10.6117	1.11465
0.71	10.7614	1.11789	10.7614	1.11789
0.72	10.9108	1.11724	10.9108	1.11724
0.73	11.0609	1.12146	11.0609	1.12146
0.74	11.2114	1.12705	11.2114	1.12705
0.75	11.3611	1.12626	11.3611	1.12626
0.76	11.5106	1.12683	11.5106	1.12683
0.77	11.6609	1.13332	11.6609	1.13332
0.78	11.8116	1.13963	11.8116	1.13963
0.79	11.9614	1.14286	11.9614	1.14286
0.8	12.1109	1.15058	12.1109	1.15058
0.81	12.2606	1.155	12.2606	1.155
0.82	12.4113	1.16001	12.4113	1.16001
0.83	12.5612	1.1675	12.5612	1.1675
0.84	12.7105	1.17244	12.7105	1.17244
0.85	12.8606	1.17797	12.8606	1.17797
0.86	13.0114	1.18712	13.0114	1.18712
0.87	13.1614	1.18707	13.1614	1.18707
0.88	13.3103	1.18301	13.3103	1.18301
0.89	13.4602	1.18918	13.4602	1.18918
0.9	13.6114	1.19398	13.6114	1.19398
0.91	13.7619	1.19768	13.7619	1.19768
0.92	13.9109	1.20039	13.9109	1.20039
0.93	14.0605	1.20255	14.0605	1.20255
0.94	14.2109	1.21028	14.2109	1.21028
0.95	14.3613	1.21173	14.3613	1.21173
0.96	14.5108	1.2109	14.5108	1.2109
0.97	14.6605	1.21055	14.6605	1.21055
0.98	14.8111	1.21295	14.8111	1.21295
0.99	14.9612	1.21368	14.9612	1.21368
1	15.1106	1.21942	15.1106	1.21942
1.01	15.2609	1.22469	15.2609	1.22469
1.02	15.4125	1.22737	15.4125	1.22737
1.03	15.5617	1.22899	15.5617	1.22899
1.04	15.7094	1.23412	15.7094	1.23412
1.05	15.8584	1.23543	15.8584	1.23543
1.06	16.0101	1.24285	16.0101	1.24285
1.07	16.1619	1.24731	16.1619	1.24731
1.08	16.3116	1.24191	16.3116	1.24191
1.09	16.4601	1.23983	16.4601	1.23983
1.1	16.6102	1.24517	16.6102	1.24517
1.11	16.7613	1.24704	16.7613	1.24704
1.12	16.9116	1.25014	16.9116	1.25014
1.13	17.0606	1.25335	17.0606	1.25335
1.14	17.2101	1.25463	17.2101	1.25463
1.15	17.3609	1.26189	17.3609	1.26189
1.16	17.5113	1.26912	17.5113	1.26912
1.17	17.6605	1.26979	17.6605	1.26979
1.18	17.8102	1.26747	17.8102	1.26747
1.19	17.9611	1.2686	17.9611	1.2686
1.2	18.1117	1.26983	18.1117	1.26983
1.21	18.2609	1.27496	18.2609	1.27496
1.22	18.4103	1.28913	18.4103	1.28913
1.23	18.5612	1.29936	18.5612	1.29936
1.24	18.7116	1.30553	18.7116	1.30553
1.25	18.8606	1.30821	18.8606	1.30821
1.26	19.0097	1.30839	19.0097	1.30839
1.27	19.1605	1.31296	19.1605	1.31296
1.28	19.3116	1.3212	19.3116	1.3212
1.29	19.4612	1.32498	19.4612	1.32498
1.3	19.6102	1.33003	19.6102	1.33003
1.31	19.7608	1.3366	19.7608	1.3366
1.32	19.9112	1.34002	19.9112	1.34002
1.33	20.0608	1.34259	20.0608	1.34259
1.34	20.21	1.34422	20.21	1.34422
1.35	20.3605	1.34475	20.3605	1.34475
1.36	20.5114	1.34798	20.5114	1.34798
1.37	20.6614	1.34913	20.6614	1.34913
1.38	20.8103	1.34641	20.8103	1.34641
1.39	20.9601	1.34591	20.9601	1.34591
1.4	21.1114	1.35097	21.1114	1.35097
1.41	21.262	1.35395	21.262	1.35395
1.42	21.4112	1.35698	21.4112	1.35698
1.43	21.5605	1.35825	21.5605	1.35825
1.44	21.7114	1.35668	21.7114	1.35668
1.45	21.862	1.35987	21.862	1.35987
1.46	22.0109	1.36303	22.0109	1.36303
1.47	22.1603	1.36054	22.1603	1.36054
1.48	22.3113	1.35762	22.3113	1.35762
1.49	22.462	1.35396	22.462	1.35396
1.5	22.6111	1.34987	22.6111	1.34987
1.51	22.7598	1.35069	22.7598	1.35069
1.52	22.9111	1.35827	22.9111	1.35827
1.53	23.063	1.36905	23.063	1.36905
1.54	23.2116	1.3719	23.2116	1.3719
1.55	23.3584	1.36989	23.3584	1.36989
1.56	23.5086	1.36494	23.5086	1.36494
1.57	23.6609	1.37084	23.6609	1.37084
1.58	23.8116	1.3777	23.8116	1.3777
1.59	23.9603	1.37959	23.9603	1.37959
1.6	24.11	1.38301	24.11	1.38301
1.61	24.2608	1.38982	24.2608	1.38982
1.62	24.4112	1.39544	24.4112	1.39544
1.63	24.5603	1.39359	24.5603	1.39359
1.64	24.71	1.39326	24.71	1.39326
1.65	24.8609	1.39031	24.8609	1.39031
1.66	25.0116	1.39218	25.0116	1.39218
1.67	25.1608	1.396	25.1608	1.396
1.68	25.31	1.39495	25.31	1.39495
1.69	25.4609	1.39851	25.4609	1.39851
1.7	25.6117	1.4085	25.6117	1.4085
1.71	25.7609	1.41471	25.7609	1.41471
1.72	25.9102	1.41626	25.9102	1.41626
1.73	26.0609	1.41897	26.0609	1.41897
1.74	26.212	1.42034	26.212	1.42034
1.75	26.3614	1.42427	26.3614	1.42427
1.76	26.5101	1.42772	26.5101	1.42772
1.77	26.6605	1.42757	26.6605	1.42757
1.78	26.8116	1.43206	26.8116	1.43206
1.79	26.9616	1.43518	26.9616	1.43518
1.8	27.1105	1.43677	27.1105	1.43677
1.81	27.2606	1.44178	27.2606	1.44178
1.82	27.4117	1.44959	27.4117	1.44959
1.83	27.5613	1.4518	27.5613	1.4518
1.84	27.7097	1.45231	27.7097	1.45231
1.85	27.8598	1.45706	27.8598	1.45706
1.86	28.0114	1.46421	28.0114	1.46421
1.87	28.1619	1.46738	28.1619	1.46738
1.88	28.3105	1.46786	28.3105	1.46786
1.89	28.46	1.46946	28.46	1.46946
1.9	28.6109	1.47259	28.6109	1.47259
1.91	28.7616	1.47471	28.7616	1.47471
1.92	28.9109	1.47229	28.9109	1.47229
1.93	29.0603	1.47528	29.0603	1.47528
1.94	29.2109	1.47776	29.2109	1.47776
1.95	29.3617	1.48086	29.3617	1.48086
1.96	29.5109	1.48514	29.5109	1.48514
1.97	29.6598	1.48574	29.6598	1.48574
1.98	29.8106	1.48791	29.8106	1.48791
1.99	29.9617	1.49167	29.9617	1.49167
2	30.1114	1.49703
2.01	30.2601	1.49821
2.02	30.4102	1.50432
2.03	30.5619	1.50897
2.04	30.7127	1.50855
2.05	30.8609	1.50777
2.06	31.0091	1.50978
2.07	31.1597	1.51279
2.08	31.3109	1.5142
2.09	31.4608	1.50939
2.1	31.6108	1.50482
2.11	31.7612	1.50647
2.12	31.9116	1.51719
2.13	32.0606	1.52628
2.14	32.2103	1.5323
2.15	32.3611	1.54024
2.16	32.5117	1.54322
2.17	32.6606	1.5493
2.18	32.81	1.5534
2.19	32.9606	1.55376
2.2	33.1114	1.55818
2.21	33.2609	1.55942
2.22	33.41	1.5579
2.23	33.5606	1.55906
2.24	33.7116	1.56307
2.25	33.8614	1.56636
2.26	34.0102	1.56971
2.27	34.16	1.57313
2.28	34.3109	1.57647
2.29	34.4609	1.58255
2.3	34.6103	1.58713
2.31	34.7605	1.58556
2.32	34.9111	1.58719
2.33	35.0614	1.58598
2.34	35.2101	1.58202
2.35	35.3597	1.57844
2.36	35.5108	1.57948
2.37	35.6616	1.58165
2.38	35.8109	1.58171
2.39	35.9605	1.58357
2.4	36.1111	1.58885
2.41	36.2615	1.59314
2.42	36.4109	1.59768
2.43	36.5609	1.59911
2.44	36.7116	1.60492
2.45	36.862	1.60583
2.46	37.0114	1.60405
2.47	37.1609	1.60075
2.48	37.3111	1.59735
2.49	37.4617	1.60002
2.5	37.6114	1.60097
2.51	37.7606	1.59934
2.52	37.9108	1.59627
2.53	38.0612	1.59553
2.54	38.2114	1.59712
2.55	38.3616	1.59578
2.56	38.5114	1.59637
2.57	38.6603	1.59645
2.58	38.8097	1.59358
2.59	38.9597	1.59708
2.6	39.1105	1.60514
2.61	39.2614	1.61262
2.62	39.4112	1.61699
2.63	39.56	1.62205
2.64	39.71	1.62464
2.65	39.8609	1.62838
2.66	40.0114	1.63489
2.67	40.1605	1.63341
2.68	40.31	1.63339
2.69	40.4609	1.6361
2.7	40.6114	1.64103
2.71	40.7608	1.64558
2.72	40.9103	1.64905
2.73	41.0609	1.65032
2.74	41.2114	1.65436
2.75	41.3612	1.65772
2.76	41.5108	1.65836
2.77	41.6612	1.66371
2.78	41.8114	1.66642
2.79	41.9609	1.66819
2.8	42.1105	1.6698
2.81	42.2609	1.67804
2.82	42.4117	1.68328
2.83	42.5612	1.68417
2.84	42.7103	1.68836
2.85	42.8601	1.69415
2.86	43.0108	1.69854
2.87	43.1609	1.69894
2.88	43.3102	1.69488
2.89	43.4601	1.68544
2.9	43.6111	1.6853
2.91	43.7612	1.68482
2.92	43.9103	1.68871
2.93	44.0598	1.69235
2.94	44.2109	1.69433
2.95	44.3617	1.70072
2.96	44.5108	1.70786
2.97	44.6603	1.70827
2.98	44.8109	1.70729
2.99	44.9614	1.70495
2.994	45.0211	1.70549
2.996	45.0511	1.70576
2.998	45.0808	1.7058
3.008	45.2033	1.69765
3.018	45.2414	1.63085
3.028	45.1864	1.50976
3.038	45.0456	1.33863
3.048	44.8281	1.14735
3.058	44.5875	0.99889
3.068	44.3795	0.96522
3.078	44.1994	1.01379
3.088	44.0145	1.04961
3.098	43.8142	1.04182
3.108	43.6142	1.0223
3.118	43.4295	1.02941
3.128	43.2559	1.04673
3.138	43.0814	1.04619
3.148	42.9039	1.02153
3.158	42.73	1.00208
3.168	42.5628	1.00181
3.178	42.3987	1.00119
3.188	42.2348	0.99119
3.198	42.072	0.98396
3.208	41.9111	0.9835
3.218	41.7516	0.981
3.228	41.5937	0.97471
3.238	41.4373	0.96882
3.248	41.2816	0.97008
3.258	41.1258	0.97139
3.268	40.9711	0.96872
3.278	40.8178	0.96731
3.288	40.6648	0.96797
3.298	40.5111	0.96207
3.308	40.358	0.95423
3.318	40.2062	0.95479
3.328	40.0548	0.95477
3.338	39.9025	0.94975
3.348	39.7505	0.94345
3.358	39.5997	0.94285
3.368	39.4492	0.93971
3.378	39.2976	0.93588
3.388	39.1464	0.9336
3.398	38.9962	0.93235
3.408	38.8461	0.93424
3.418	38.6947	0.93561
3.428	38.5431	0.93868
3.438	38.3923	0.94533
3.448	38.243	0.94603
3.458	38.0937	0.93737
3.468	37.9434	0.91969
3.478	37.7923	0.89412
3.488	37.6419	0.87229
3.498	37.4917	0.85722
3.508	37.3412	0.85351
3.518	37.1914	0.85791
3.528	37.0414	0.86584
3.538	36.8912	0.86815
3.548	36.7411	0.86805
3.558	36.5911	0.86928
3.568	36.4416	0.86708
3.578	36.2917	0.85855
3.588	36.1409	0.8505
3.598	35.9906	0.84605
3.608	35.8412	0.84592
3.618	35.6917	0.84557
3.628	35.5412	0.84426
3.638	35.3908	0.84184
3.648	35.2414	0.83505
3.658	35.0917	0.82823
3.668	34.9409	0.82187
3.678	34.7906	0.8209
3.688	34.6414	0.8265
3.698	34.4923	0.83109
3.708	34.3419	0.82954
3.718	34.1908	0.8238
3.728	34.0408	0.81781
3.738	33.8914	0.81659
3.748	33.7414	0.81348
3.758	33.5906	0.80465
3.768	33.4408	0.8003
3.778	33.2916	0.79206
3.788	33.1416	0.78637
3.798	32.9903	0.78315
3.808	32.8402	0.7854
3.818	32.6911	0.78567
3.828	32.5412	0.78445
3.838	32.39	0.77577
3.848	32.2397	0.77257
3.858	32.0906	0.77784
3.868	31.9412	0.78214
3.878	31.7903	0.77664
3.888	31.6397	0.77001
3.898	31.4906	0.769
3.908	31.3416	0.76346
3.918	31.1909	0.75714
3.928	31.04	0.75183
3.938	30.8898	0.75061
3.948	30.7405	0.75742
3.958	30.5903	0.75423
3.968	30.4409	0.74893
3.978	30.2922	0.74731
3.988	30.1422	0.74283
3.998	29.9909	0.73577
4.008	29.84	0.73158
4.018	29.6908	0.73175
4.028	29.542	0.73129
4.038	29.3916	0.72902
4.048	29.2401	0.72014
4.058	29.0905	0.71816
4.068	28.9419	0.72029
4.078	28.7922	0.71627
4.088	28.6409	0.70729
4.098	28.4901	0.70164
4.108	28.3408	0.70064
4.118	28.1914	0.69977
4.128	28.0406	0.69554
4.138	27.89	0.69285
4.148	27.7406	0.69107
4.158	27.5914	0.69547
4.168	27.4406	0.6896
4.178	27.2895	0.67961
4.188	27.1403	0.67384
4.198	26.9917	0.67018
4.208	26.8414	0.6668
4.218	26.69	0.66654
4.228	26.5398	0.66472
4.238	26.3909	0.66953
4.248	26.2411	0.67192
4.258	26.09	0.66654
4.268	25.9401	0.6655
4.278	25.7914	0.66419
4.288	25.6419	0.65951
4.298	25.4908	0.65697
4.308	25.3405	0.65354
4.318	25.1914	0.65008
4.328	25.0419	0.64204
4.338	24.8908	0.63861
4.348	24.7401	0.63728
4.358	24.5911	0.64238
4.368	24.442	0.64393
4.378	24.2913	0.64222
4.388	24.1403	0.63744
4.398	23.9909	0.63594
4.408	23.8419	0.63794
4.418	23.6916	0.63391
4.428	23.5405	0.62434
4.438	23.3903	0.61675
4.448	23.2409	0.60824
4.458	23.0903	0.60545
4.468	22.9392	0.60272
4.478	22.7906	0.60025
4.488	22.6426	0.59812
4.498	22.4919	0.58879
4.508	22.3395	0.57886
4.518	22.1892	0.57969
4.528	22.0409	0.58688
4.538	21.8917	0.58924
4.548	21.7401	0.58372
4.558	21.5892	0.57281
4.568	21.4406	0.57458
4.578	21.2919	0.57871
4.588	21.1411	0.57427
4.598	20.9903	0.56413
4.608	20.8409	0.55775
4.618	20.6914	0.55025
4.628	20.5409	0.54143
4.638	20.3905	0.53722
4.648	20.2409	0.53737
4.658	20.0917	0.53628
4.668	19.9414	0.53384
4.678	19.7906	0.52224
4.688	19.6411	0.51513
4.698	19.492	0.51696
4.708	19.3419	0.51467
4.718	19.1909	0.50968
4.728	19.0408	0.50602
4.738	18.8916	0.5055
4.748	18.7414	0.50901
4.758	18.5903	0.51265
4.768	18.44	0.51294
4.778	18.2911	0.50942
4.788	18.1417	0.50223
4.798	17.9909	0.48885
4.808	17.8402	0.47533
4.818	17.6909	0.47036
4.828	17.5416	0.46697
4.838	17.3905	0.46495
4.848	17.2397	0.46405
4.858	17.0905	0.46359
4.868	16.9413	0.46194
4.878	16.7906	0.4607
4.888	16.6397	0.46067
4.898	16.4901	0.45744
4.908	16.3412	0.45549
4.918	16.1909	0.45127
4.928	16.0405	0.44615
4.938	15.8906	0.44621
4.948	15.7413	0.44789
4.958	15.5908	0.44314
4.968	15.4395	0.43897
4.978	15.2895	0.43253
4.988	15.1414	0.42844
4.998	14.9926	0.42608
5.008	14.8414	0.42271
5.018	14.69	0.41811
5.028	14.5406	0.41302
5.038	14.3916	0.41033
5.048	14.2413	0.40357
5.058	14.0903	0.40029
5.068	13.9406	0.39617
5.078	13.7916	0.39656
5.088	13.6414	0.39016
5.098	13.4906	0.38217
5.108	13.3409	0.37783
5.118	13.1916	0.38084
5.128	13.0409	0.38541
5.138	12.8902	0.38311
5.148	12.7406	0.38235
5.158	12.5914	0.37621
5.168	12.4408	0.37202
5.178	12.29	0.37197
5.188	12.1403	0.37299
5.198	11.9913	0.37104
5.208	11.8411	0.36008
5.218	11.6905	0.35032
5.228	11.5403	0.34982
5.238	11.3911	0.35392
5.248	11.2411	0.35445
5.258	11.0903	0.35014
5.268	10.9402	0.34375
5.278	10.7906	0.33884
5.288	10.6412	0.33743
5.298	10.4909	0.3377
5.308	10.3409	0.33702
5.318	10.1914	0.33854
5.328	10.0416	0.33778
5.338	9.89109	0.34022
5.348	9.74078	0.33808
5.358	9.59125	0.33788
5.368	9.44172	0.3328
5.378	9.29109	0.32495
5.388	9.14062	0.31935
5.398	8.99109	0.31675
5.408	8.84172	0.31183
5.418	8.69109	0.30998
5.428	8.54031	0.30701
5.438	8.39094	0.30823
5.448	8.24172	0.3123
5.458	8.09109	0.31214
5.468	7.93953	0.30677
5.478	7.78937	0.29892
5.488	7.64	0.29224
5.498	7.49078	0.28924
5.508	7.34125	0.28536
5.518	7.19078	0.27893
5.528	7.04047	0.27159
5.538	6.89031	0.27239
5.548	6.74	0.27169
5.558	6.59047	0.27226
5.568	6.44078	0.27812
5.578	6.29062	0.27529
5.588	6.14031	0.26802
5.598	5.99062	0.2655
5.608	5.84125	0.26408
5.618	5.69156	0.26336
5.628	5.54094	0.26039
5.638	5.39031	0.25513
5.648	5.24094	0.2507
5.658	5.09141	0.24513
5.668	4.94109	0.23262
5.678	4.79047	0.21454
5.688	4.64094	0.20442
5.698	4.49187	0.20343
5.708	4.34141	0.20163
5.718	4.19047	0.19918
5.728	4.04109	0.19908
5.738	3.89187	0.19837
5.748	3.74141	0.19583
5.758	3.59031	0.19156
5.768	3.44016	0.19207
5.778	3.29094	0.1953
5.788	3.14109	0.19258
5.798	2.99016	0.18471
5.808	2.84016	0.18154
5.818	2.69125	0.17788
5.828	2.54156	0.17827
5.838	2.39031	0.17713
5.848	2.23984	0.17336
5.858	2.09062	0.17138
5.868	1.94125	0.167
5.878	1.79031	0.15821
5.888	1.63969	0.15031
5.898	1.49047	0.15095
5.908	1.34125	0.1566
5.918	1.19078	0.16525
5.928	1.04	0.17357
5.938	0.89062	0.18562
5.948	0.74172	0.19962
5.958	0.59141	0.20587
5.968	0.44047	0.19419
5.978	0.29031	0.15973
5.988	0.14094	0.1077
5.998	-0.00938	0.05773
