# Supplementary material for: Mechanical properties of a biodegradable self-expandable polydioxanone monofilament stent: In vitro force relaxation and its clinical relevance
Source: PLoS One. 2020 Jul 8;15(7):e0235842. doi: 10.1371/journal.pone.0235842 (PMC7343154; doi:10.1371/journal.pone.0235842)
Supplement: S5 File — (ZIP) [file pone.0235842.s005.zip › Shear_Data/TotalForceProfile/slopeTotalForce_Sample10.xlsx]

## Sheet: Specimen_RawData_1
Time	Extension	Force	Extension of linear pulling part	Force of linear pulling part	the slope of the pulling part of the Total force profile K~FT
(s)	(mm)	(N)	(mm)	(N)	(N/mm)
0	0.24219	0.00878			0.0188198
0.01	0.25344	0.01442
0.02	0.32062	0.06414
0.03	0.45937	0.18584
0.04	0.63828	0.39117
0.05	0.81016	0.59333
0.06	0.96594	0.72476
0.07	1.125	0.81265
0.08	1.29719	0.88619
0.09	1.4725	0.92235
0.1	1.64109	0.91425
0.11	1.80391	0.89496
0.12	1.96609	0.87703
0.13	2.12969	0.8735
0.14	2.29328	0.8738
0.15	2.45422	0.87558
0.16	2.61187	0.87961
0.17	2.76828	0.88731
0.18	2.92609	0.89677
0.19	3.08328	0.90668
0.2	3.23812	0.91302
0.21	3.39094	0.90849
0.22	3.545	0.90597
0.23	3.69984	0.91138
0.24	3.85281	0.91204
0.25	4.00437	0.91265
0.26	4.15687	0.90956
0.27	4.30984	0.91066
0.28	4.46141	0.91635
0.29	4.61156	0.92238
0.3	4.76266	0.93031
0.31	4.915	0.93732
0.32	5.06641	0.94274
0.33	5.21641	0.94503
0.34	5.36687	0.9435
0.35	5.51797	0.94585
0.36	5.66891	0.95089
0.37	5.81859	0.95441
0.38	5.96891	0.95693
0.39	6.12016	0.95626
0.4	6.27078	0.96161
0.41	6.42047	0.96983
0.42	6.57	0.97474
0.43	6.72078	0.97766
0.44	6.87172	0.98741
0.45	7.02156	0.99285
0.46	7.17094	0.99372
0.47	7.32125	0.99421
0.48	7.47203	0.99139
0.49	7.6225	0.99214
0.5	7.77234	0.99822
0.51	7.92156	1.00476
0.52	8.07094	1.01077
0.53	8.22047	1.01894
0.54	8.37047	1.03129
0.55	8.52172	1.03803
0.56	8.67266	1.03961
0.57	8.82203	1.03735
0.58	8.97094	1.03612
0.59	9.12109	1.03854
0.6	9.27219	1.04006
0.61	9.4225	1.03798
0.62	9.57156	1.03831
0.63	9.72141	1.04105
0.64	9.87234	1.05202
0.65	10.0227	1.05789	10.0227	1.05789
0.66	10.172	1.05854	10.172	1.05854
0.67	10.3219	1.05864	10.3219	1.05864
0.68	10.4726	1.06229	10.4726	1.06229
0.69	10.623	1.06122	10.623	1.06122
0.7	10.7725	1.06255	10.7725	1.06255
0.71	10.922	1.06331	10.922	1.06331
0.72	11.0725	1.0623	11.0725	1.0623
0.73	11.2228	1.06216	11.2228	1.06216
0.74	11.3722	1.06786	11.3722	1.06786
0.75	11.5216	1.07007	11.5216	1.07007
0.76	11.6723	1.0712	11.6723	1.0712
0.77	11.823	1.07579	11.823	1.07579
0.78	11.9726	1.07832	11.9726	1.07832
0.79	12.122	1.08223	12.122	1.08223
0.8	12.272	1.09296	12.272	1.09296
0.81	12.4225	1.10019	12.4225	1.10019
0.82	12.5725	1.10533	12.5725	1.10533
0.83	12.7219	1.11366	12.7219	1.11366
0.84	12.872	1.11585	12.872	1.11585
0.85	13.0227	1.1187	13.0227	1.1187
0.86	13.1725	1.11794	13.1725	1.11794
0.87	13.3214	1.11887	13.3214	1.11887
0.88	13.4717	1.12364	13.4717	1.12364
0.89	13.623	1.1325	13.623	1.1325
0.9	13.773	1.1372	13.773	1.1372
0.91	13.9219	1.13814	13.9219	1.13814
0.92	14.0717	1.14298	14.0717	1.14298
0.93	14.2223	1.14406	14.2223	1.14406
0.94	14.3725	1.14314	14.3725	1.14314
0.95	14.5219	1.14395	14.5219	1.14395
0.96	14.6717	1.14428	14.6717	1.14428
0.97	14.8225	1.14957	14.8225	1.14957
0.98	14.9726	1.15258	14.9726	1.15258
0.99	15.122	1.15779	15.122	1.15779
1	15.2722	1.1581	15.2722	1.1581
1.01	15.4233	1.15752	15.4233	1.15752
1.02	15.5728	1.15793	15.5728	1.15793
1.03	15.7211	1.16313	15.7211	1.16313
1.04	15.87	1.1706	15.87	1.1706
1.05	16.0212	1.18031	16.0212	1.18031
1.06	16.1728	1.18437	16.1728	1.18437
1.07	16.3226	1.18565	16.3226	1.18565
1.08	16.4716	1.1821	16.4716	1.1821
1.09	16.6216	1.18591	16.6216	1.18591
1.1	16.7725	1.19349	16.7725	1.19349
1.11	16.9227	1.19651	16.9227	1.19651
1.12	17.0717	1.19859	17.0717	1.19859
1.13	17.2217	1.20532	17.2217	1.20532
1.14	17.3723	1.21279	17.3723	1.21279
1.15	17.5226	1.2166	17.5226	1.2166
1.16	17.6716	1.21465	17.6716	1.21465
1.17	17.8214	1.21665	17.8214	1.21665
1.18	17.9727	1.22206	17.9727	1.22206
1.19	18.1228	1.22356	18.1228	1.22356
1.2	18.2719	1.21922	18.2719	1.21922
1.21	18.4216	1.21872	18.4216	1.21872
1.22	18.5726	1.22319	18.5726	1.22319
1.23	18.7228	1.22835	18.7228	1.22835
1.24	18.8717	1.23471	18.8717	1.23471
1.25	19.0209	1.24069	19.0209	1.24069
1.26	19.1719	1.24791	19.1719	1.24791
1.27	19.3228	1.25245	19.3228	1.25245
1.28	19.4723	1.25878	19.4723	1.25878
1.29	19.6216	1.26462	19.6216	1.26462
1.3	19.772	1.26949	19.772	1.26949
1.31	19.9227	1.27132	19.9227	1.27132
1.32	20.072	1.27063	20.072	1.27063
1.33	20.2213	1.2709	20.2213	1.2709
1.34	20.3719	1.27358	20.3719	1.27358
1.35	20.523	1.2766	20.523	1.2766
1.36	20.6727	1.27365	20.6727	1.27365
1.37	20.8216	1.27325	20.8216	1.27325
1.38	20.9716	1.2746	20.9716	1.2746
1.39	21.1228	1.27232	21.1228	1.27232
1.4	21.2733	1.27257	21.2733	1.27257
1.41	21.4223	1.27279	21.4223	1.27279
1.42	21.5717	1.27805	21.5717	1.27805
1.43	21.723	1.29227	21.723	1.29227
1.44	21.8733	1.30281	21.8733	1.30281
1.45	22.022	1.30185	22.022	1.30185
1.46	22.1714	1.2979	22.1714	1.2979
1.47	22.3226	1.29831	22.3226	1.29831
1.48	22.4734	1.30244	22.4734	1.30244
1.49	22.6222	1.30334	22.6222	1.30334
1.5	22.7711	1.30445	22.7711	1.30445
1.51	22.9227	1.30724	22.9227	1.30724
1.52	23.0742	1.31463	23.0742	1.31463
1.53	23.2227	1.31334	23.2227	1.31334
1.54	23.3701	1.3148	23.3701	1.3148
1.55	23.5202	1.32202	23.5202	1.32202
1.56	23.672	1.32591	23.672	1.32591
1.57	23.8226	1.32481	23.8226	1.32481
1.58	23.9714	1.32645	23.9714	1.32645
1.59	24.1212	1.32652	24.1212	1.32652
1.6	24.2722	1.32942	24.2722	1.32942
1.61	24.4223	1.3296	24.4223	1.3296
1.62	24.5716	1.32709	24.5716	1.32709
1.63	24.7214	1.32557	24.7214	1.32557
1.64	24.8725	1.32863	24.8725	1.32863
1.65	25.0226	1.33413	25.0226	1.33413
1.66	25.1719	1.33772	25.1719	1.33772
1.67	25.3214	1.34047	25.3214	1.34047
1.68	25.4722	1.34219	25.4722	1.34219
1.69	25.623	1.34413	25.623	1.34413
1.7	25.772	1.34839	25.772	1.34839
1.71	25.9214	1.35526	25.9214	1.35526
1.72	26.0723	1.36037	26.0723	1.36037
1.73	26.2233	1.36325	26.2233	1.36325
1.74	26.3725	1.36423	26.3725	1.36423
1.75	26.5212	1.3645	26.5212	1.3645
1.76	26.672	1.36461	26.672	1.36461
1.77	26.823	1.36758	26.823	1.36758
1.78	26.9727	1.37375	26.9727	1.37375
1.79	27.1216	1.37842	27.1216	1.37842
1.8	27.272	1.37992	27.272	1.37992
1.81	27.4231	1.38257	27.4231	1.38257
1.82	27.5723	1.38553	27.5723	1.38553
1.83	27.7208	1.3858	27.7208	1.3858
1.84	27.8712	1.38461	27.8712	1.38461
1.85	28.023	1.38961	28.023	1.38961
1.86	28.173	1.39246	28.173	1.39246
1.87	28.3216	1.39708	28.3216	1.39708
1.88	28.4713	1.40322	28.4713	1.40322
1.89	28.6225	1.40987	28.6225	1.40987
1.9	28.773	1.41267	28.773	1.41267
1.91	28.922	1.41309	28.922	1.41309
1.92	29.0716	1.41279	29.0716	1.41279
1.93	29.2223	1.41277	29.2223	1.41277
1.94	29.373	1.41523	29.373	1.41523
1.95	29.5222	1.42177	29.5222	1.42177
1.96	29.6713	1.42048	29.6713	1.42048
1.97	29.822	1.42295	29.822	1.42295
1.98	29.9731	1.42769	29.9731	1.42769
1.99	30.1228	1.42993
2	30.2716	1.43149
2.01	30.4216	1.43609
2.02	30.5731	1.44155
2.03	30.7236	1.44741
2.04	30.872	1.44335
2.05	31.0209	1.43985
2.06	31.1714	1.43997
2.07	31.322	1.44121
2.08	31.4719	1.44234
2.09	31.622	1.44229
2.1	31.7726	1.44892
2.11	31.9227	1.45446
2.12	32.0716	1.45967
2.13	32.2214	1.46042
2.14	32.3727	1.46232
2.15	32.523	1.46321
2.16	32.6719	1.46211
2.17	32.8212	1.46353
2.18	32.972	1.47092
2.19	33.1227	1.47897
2.2	33.272	1.48136
2.21	33.4214	1.48813
2.22	33.572	1.4967
2.23	33.7228	1.50117
2.24	33.8723	1.49945
2.25	34.0212	1.49415
2.26	34.1714	1.49427
2.27	34.3222	1.50091
2.28	34.4722	1.50653
2.29	34.6214	1.51024
2.3	34.7717	1.51181
2.31	34.9225	1.51257
2.32	35.0725	1.51204
2.33	35.2212	1.51017
2.34	35.3709	1.50768
2.35	35.5222	1.50854
2.36	35.6728	1.50937
2.37	35.8222	1.51263
2.38	35.9719	1.51676
2.39	36.1225	1.51929
2.4	36.2728	1.52124
2.41	36.4222	1.52482
2.42	36.5722	1.52981
2.43	36.723	1.53642
2.44	36.8733	1.53772
2.45	37.0226	1.53698
2.46	37.1722	1.53582
2.47	37.3225	1.53702
2.48	37.4728	1.54242
2.49	37.6227	1.544
2.5	37.772	1.5445
2.51	37.9222	1.5472
2.52	38.0727	1.54747
2.53	38.2228	1.54566
2.54	38.3727	1.54472
2.55	38.5223	1.54684
2.56	38.6717	1.54704
2.57	38.8211	1.55046
2.58	38.9708	1.55921
2.59	39.1217	1.56157
2.6	39.2728	1.56248
2.61	39.4226	1.56212
2.62	39.5714	1.55848
2.63	39.7214	1.56123
2.64	39.8723	1.57178
2.65	40.0226	1.58035
2.66	40.1717	1.58744
2.67	40.3214	1.59154
2.68	40.4722	1.59486
2.69	40.6227	1.60024
2.7	40.772	1.60365
2.71	40.9217	1.60532
2.72	41.0723	1.61054
2.73	41.2228	1.61544
2.74	41.3725	1.6182
2.75	41.522	1.61833
2.76	41.6725	1.61864
2.77	41.8227	1.62148
2.78	41.9722	1.6242
2.79	42.1216	1.62437
2.8	42.2723	1.62737
2.81	42.423	1.62943
2.82	42.5723	1.62835
2.83	42.7214	1.62713
2.84	42.8714	1.62851
2.85	43.022	1.635
2.86	43.172	1.63402
2.87	43.3214	1.63228
2.88	43.4716	1.6278
2.89	43.6223	1.62796
2.9	43.7725	1.63564
2.91	43.9216	1.64261
2.92	44.0712	1.64778
2.93	44.2225	1.6517
2.94	44.373	1.65133
2.95	44.5222	1.65021
2.96	44.6717	1.64589
2.97	44.8225	1.64707
2.98	44.9727	1.65015
2.982	45.0025	1.65153
2.984	45.0323	1.65288
2.986	45.0622	1.65418
2.996	45.1847	1.64739
3.006	45.2228	1.57544
3.016	45.1684	1.46006
3.026	45.0283	1.29875
3.036	44.8105	1.10644
3.046	44.5687	0.95238
3.056	44.3597	0.9133
3.066	44.1797	0.94911
3.076	43.9953	0.97577
3.086	43.7953	0.96157
3.096	43.595	0.94146
3.106	43.41	0.94895
3.116	43.2367	0.97313
3.126	43.0625	0.98078
3.136	42.885	0.96549
3.146	42.7111	0.95038
3.156	42.5439	0.94679
3.166	42.3797	0.943
3.176	42.2159	0.93525
3.186	42.0533	0.92947
3.196	41.8922	0.92901
3.206	41.7326	0.92421
3.216	41.5748	0.91948
3.226	41.4186	0.91558
3.236	41.2628	0.91537
3.246	41.107	0.91151
3.256	40.9525	0.90487
3.266	40.7992	0.90464
3.276	40.6459	0.90276
3.286	40.4922	0.89927
3.296	40.3392	0.89693
3.306	40.1875	0.89413
3.316	40.0359	0.88993
3.326	39.8836	0.88532
3.336	39.7319	0.88647
3.346	39.5811	0.88659
3.356	39.4305	0.88248
3.366	39.2789	0.87825
3.376	39.1277	0.87849
3.386	38.9776	0.88086
3.396	38.8273	0.8847
3.406	38.6758	0.88982
3.416	38.5241	0.89474
3.426	38.3739	0.89984
3.436	38.2247	0.89814
3.446	38.0753	0.88522
3.456	37.9245	0.85949
3.466	37.7734	0.82795
3.476	37.6233	0.80267
3.486	37.473	0.78957
3.496	37.3227	0.79125
3.506	37.1726	0.79741
3.516	37.0228	0.8028
3.526	36.8725	0.80692
3.536	36.7222	0.80783
3.546	36.5723	0.80497
3.556	36.423	0.80612
3.566	36.2731	0.80695
3.576	36.1222	0.809
3.586	35.9719	0.80768
3.596	35.8227	0.80425
3.606	35.673	0.79754
3.616	35.5225	0.79578
3.626	35.372	0.79199
3.636	35.2227	0.79085
3.646	35.073	0.78813
3.656	34.9222	0.78521
3.666	34.7719	0.78039
3.676	34.623	0.7809
3.686	34.4736	0.78359
3.696	34.323	0.78127
3.706	34.1719	0.77402
3.716	34.022	0.77015
3.726	33.8728	0.76682
3.736	33.7225	0.76093
3.746	33.5717	0.75571
3.756	33.422	0.74958
3.766	33.273	0.74658
3.776	33.1227	0.74453
3.786	32.9716	0.74109
3.796	32.8216	0.73915
3.806	32.6723	0.74159
3.816	32.5222	0.74187
3.826	32.3713	0.73907
3.836	32.2209	0.74056
3.846	32.072	0.74038
3.856	31.9225	0.73753
3.866	31.7716	0.73348
3.876	31.6209	0.72747
3.886	31.4719	0.7251
3.896	31.3228	0.72501
3.906	31.1722	0.71203
3.916	31.0211	0.70187
3.926	30.8712	0.69812
3.936	30.7219	0.6966
3.946	30.5717	0.69601
3.956	30.4222	0.69761
3.966	30.2733	0.69557
3.976	30.1233	0.69537
3.986	29.972	0.69193
3.996	29.8214	0.68986
4.006	29.6722	0.69209
4.016	29.5233	0.69255
4.026	29.3727	0.68388
4.036	29.2213	0.66985
4.046	29.0719	0.66766
4.056	28.9233	0.66785
4.066	28.7733	0.66358
4.076	28.622	0.65558
4.086	28.4716	0.65664
4.096	28.3223	0.66144
4.106	28.1728	0.66039
4.116	28.0219	0.65527
4.126	27.8714	0.65146
4.136	27.7223	0.65176
4.146	27.5728	0.64899
4.156	27.4217	0.63744
4.166	27.2708	0.62766
4.176	27.1219	0.62823
4.186	26.9731	0.63201
4.196	26.8223	0.63289
4.206	26.6711	0.62316
4.216	26.5214	0.61892
4.226	26.3725	0.61906
4.236	26.2222	0.61742
4.246	26.0712	0.60934
4.256	25.9216	0.60537
4.266	25.7728	0.60079
4.276	25.623	0.59973
4.286	25.472	0.59731
4.296	25.3217	0.59679
4.306	25.1728	0.59541
4.316	25.023	0.59317
4.326	24.8719	0.58875
4.336	24.7216	0.58532
4.346	24.5726	0.58558
4.356	24.4233	0.58426
4.366	24.2722	0.58169
4.376	24.1216	0.57449
4.386	23.9722	0.57582
4.396	23.8233	0.57427
4.406	23.6728	0.5704
4.416	23.5216	0.56663
4.426	23.3716	0.56022
4.436	23.2222	0.55965
4.446	23.0716	0.55836
4.456	22.9206	0.55527
4.466	22.7722	0.54903
4.476	22.6237	0.54571
4.486	22.4728	0.54123
4.496	22.3206	0.53514
4.506	22.1706	0.53623
4.516	22.0225	0.53804
4.526	21.8728	0.53524
4.536	21.7213	0.52838
4.546	21.5705	0.52047
4.556	21.4222	0.52439
4.566	21.2731	0.52209
4.576	21.1222	0.52109
4.586	20.9716	0.51759
4.596	20.8222	0.5167
4.606	20.6727	0.51704
4.616	20.522	0.51074
4.626	20.3716	0.50042
4.636	20.2223	0.494
4.646	20.0731	0.49228
4.656	19.9225	0.4887
4.666	19.7719	0.48271
4.676	19.6225	0.47937
4.686	19.4733	0.47693
4.696	19.3231	0.47556
4.706	19.1722	0.47181
4.716	19.0222	0.47095
4.726	18.8728	0.46934
4.736	18.7227	0.46907
4.746	18.5716	0.46471
4.756	18.4213	0.45724
4.766	18.2725	0.45216
4.776	18.123	0.44891
4.786	17.972	0.44417
4.796	17.8216	0.44207
4.806	17.6723	0.43665
4.816	17.5228	0.43566
4.826	17.3716	0.4302
4.836	17.2209	0.42274
4.846	17.0717	0.41545
4.856	16.9225	0.41144
4.866	16.772	0.40737
4.876	16.6211	0.40395
4.886	16.4716	0.40325
4.896	16.3225	0.39742
4.906	16.1723	0.39186
4.916	16.0216	0.38485
4.926	15.8719	0.38187
4.936	15.7225	0.38283
4.946	15.5717	0.38128
4.956	15.4206	0.37592
4.966	15.2711	0.37664
4.976	15.1231	0.38083
4.986	14.9738	0.38234
4.996	14.8223	0.3757
5.006	14.6713	0.36811
5.016	14.5222	0.36887
5.026	14.373	0.37234
5.036	14.2223	0.37588
5.046	14.0716	0.37544
5.056	13.9219	0.37113
5.066	13.7728	0.36703
5.076	13.6225	0.35956
5.086	13.472	0.34783
5.096	13.3223	0.33884
5.106	13.1728	0.33075
5.116	13.022	0.32788
5.126	12.8714	0.32787
5.136	12.7219	0.33288
5.146	12.5726	0.33821
5.156	12.4219	0.33844
5.166	12.2713	0.33336
5.176	12.1217	0.3276
5.186	11.9726	0.32276
5.196	11.8223	0.31223
5.206	11.6717	0.30286
5.216	11.5219	0.30377
5.226	11.3725	0.30391
5.236	11.2223	0.30004
5.246	11.0714	0.29655
5.256	10.9214	0.29426
5.266	10.7722	0.29369
5.276	10.6227	0.2982
5.286	10.4722	0.29627
5.296	10.3222	0.29412
5.306	10.1728	0.29393
5.316	10.023	0.29036
5.326	9.87234	0.2841
5.336	9.72203	0.27879
5.346	9.57265	0.27537
5.356	9.42312	0.26955
5.366	9.27234	0.26147
5.376	9.12203	0.25736
5.386	8.9725	0.25511
5.396	8.82281	0.25034
5.406	8.67219	0.24006
5.416	8.52172	0.23928
5.426	8.37234	0.24626
5.436	8.22281	0.24898
5.446	8.07203	0.24604
5.456	7.92078	0.23759
5.466	7.77062	0.23484
5.476	7.62156	0.2372
5.486	7.47234	0.23633
5.496	7.32234	0.22966
5.506	7.17187	0.22527
5.516	7.02187	0.22809
5.526	6.87156	0.2332
5.536	6.72141	0.23226
5.546	6.57172	0.22955
5.556	6.42219	0.22617
5.566	6.27187	0.21713
5.576	6.12156	0.21169
5.586	5.97203	0.20383
5.596	5.82281	0.20267
5.606	5.67281	0.20502
5.616	5.52203	0.20029
5.626	5.37156	0.19612
5.636	5.22234	0.19115
5.646	5.07281	0.18232
5.656	4.92219	0.17809
5.666	4.77156	0.17148
5.676	4.62234	0.16872
5.686	4.47312	0.16926
5.696	4.32266	0.15802
5.706	4.17187	0.15127
5.716	4.02234	0.15382
5.726	3.87312	0.15378
5.736	3.72266	0.14778
5.746	3.57156	0.1442
5.756	3.42156	0.1488
5.766	3.2725	0.149
5.776	3.12219	0.14605
5.786	2.97141	0.14009
5.796	2.82156	0.13633
5.806	2.67266	0.13812
5.816	2.52281	0.13765
5.826	2.37156	0.13117
5.836	2.22109	0.12994
5.846	2.07203	0.12641
5.856	1.9225	0.11699
5.866	1.77156	0.10506
5.876	1.62094	0.10119
5.886	1.47187	0.10498
5.896	1.3225	0.11334
5.906	1.17203	0.1221
5.916	1.02125	0.13082
5.926	0.87187	0.14311
5.936	0.72297	0.15666
5.946	0.57266	0.1542
5.956	0.42156	0.12924
5.966	0.27141	0.08189
5.976	0.12219	0.03174
5.986	-0.02781	-0.00498
