# Supplementary material for: Mechanical properties of a biodegradable self-expandable polydioxanone monofilament stent: In vitro force relaxation and its clinical relevance
Source: PLoS One. 2020 Jul 8;15(7):e0235842. doi: 10.1371/journal.pone.0235842 (PMC7343154; doi:10.1371/journal.pone.0235842)
Supplement: S5 File — (ZIP) [file pone.0235842.s005.zip › Shear_Data/TotalForceProfile/slopeTotalForce_Sample11.xlsx]

## Sheet: Specimen_RawData_1
Time	Extension	Force	Extension of linear pulling part	Force of linear pulling part	the slope of the pulling part of the Total force profile K~FT
(s)	(mm)	(N)	(mm)	(N)	(N/mm)
0	0.24687	-0.00075			0.0190443
0.01	0.25812	0.00551
0.02	0.32531	0.05289
0.03	0.46453	0.17166
0.04	0.64391	0.39452
0.05	0.81609	0.62429
0.06	0.97156	0.7604
0.07	1.13031	0.83984
0.08	1.30234	0.90093
0.09	1.47766	0.92562
0.1	1.64625	0.91107
0.11	1.80891	0.88539
0.12	1.97109	0.8701
0.13	2.13469	0.87025
0.14	2.29828	0.87262
0.15	2.45906	0.8707
0.16	2.61672	0.87236
0.17	2.77312	0.88023
0.18	2.93078	0.88507
0.19	3.08797	0.88903
0.2	3.24281	0.89423
0.21	3.39578	0.89761
0.22	3.54984	0.90103
0.23	3.70453	0.9053
0.24	3.8575	0.90514
0.25	4.00906	0.90854
0.26	4.16156	0.91202
0.27	4.31453	0.91477
0.28	4.46609	0.91975
0.29	4.61609	0.92525
0.3	4.7675	0.92877
0.31	4.91984	0.93419
0.32	5.07109	0.93381
0.33	5.22094	0.92947
0.34	5.37141	0.92926
0.35	5.52266	0.93424
0.36	5.67344	0.93968
0.37	5.82328	0.94103
0.38	5.97375	0.94933
0.39	6.12484	0.95462
0.4	6.27562	0.95481
0.41	6.42516	0.96042
0.42	6.57469	0.96107
0.43	6.72531	0.96462
0.44	6.87641	0.96874
0.45	7.02625	0.97028
0.46	7.17562	0.97077
0.47	7.32578	0.97126
0.48	7.47672	0.97131
0.49	7.62734	0.97462
0.5	7.77703	0.98369
0.51	7.9264	0.99526
0.52	8.07578	1.00702
0.53	8.22515	1.01863
0.54	8.37515	1.0271
0.55	8.52625	1.03237
0.56	8.67734	1.03383
0.57	8.82687	1.03022
0.58	8.97562	1.02985
0.59	9.12578	1.02967
0.6	9.27687	1.02946
0.61	9.42719	1.02934
0.62	9.57625	1.03458
0.63	9.72594	1.0387
0.64	9.87687	1.04069
0.65	10.0273	1.04108	10.0273	1.04108
0.66	10.1767	1.04361	10.1767	1.04361
0.67	10.3264	1.04475	10.3264	1.04475
0.68	10.4772	1.04838	10.4772	1.04838
0.69	10.6276	1.05146	10.6276	1.05146
0.7	10.7772	1.0529	10.7772	1.0529
0.71	10.9267	1.05606	10.9267	1.05606
0.72	11.0772	1.06148	11.0772	1.06148
0.73	11.2273	1.06593	11.2273	1.06593
0.74	11.3769	1.07089	11.3769	1.07089
0.75	11.5262	1.07053	11.5262	1.07053
0.76	11.6769	1.07652	11.6769	1.07652
0.77	11.8277	1.08167	11.8277	1.08167
0.78	11.9775	1.0828	11.9775	1.0828
0.79	12.1266	1.08629	12.1266	1.08629
0.8	12.2766	1.09464	12.2766	1.09464
0.81	12.427	1.10038	12.427	1.10038
0.82	12.5772	1.10324	12.5772	1.10324
0.83	12.7266	1.10848	12.7266	1.10848
0.84	12.8767	1.10944	12.8767	1.10944
0.85	13.0273	1.1106	13.0273	1.1106
0.86	13.1772	1.11494	13.1772	1.11494
0.87	13.3261	1.11484	13.3261	1.11484
0.88	13.4764	1.11577	13.4764	1.11577
0.89	13.6277	1.12336	13.6277	1.12336
0.9	13.7776	1.13206	13.7776	1.13206
0.91	13.9264	1.13608	13.9264	1.13608
0.92	14.0764	1.13609	14.0764	1.13609
0.93	14.227	1.13887	14.227	1.13887
0.94	14.377	1.14062	14.377	1.14062
0.95	14.5264	1.1453	14.5264	1.1453
0.96	14.6764	1.14834	14.6764	1.14834
0.97	14.8272	1.1476	14.8272	1.1476
0.98	14.9773	1.15194	14.9773	1.15194
0.99	15.1267	1.15391	15.1267	1.15391
1	15.2769	1.15431	15.2769	1.15431
1.01	15.428	1.1591	15.428	1.1591
1.02	15.5775	1.15734	15.5775	1.15734
1.03	15.7258	1.16039	15.7258	1.16039
1.04	15.8748	1.1651	15.8748	1.1651
1.05	16.0259	1.17237	16.0259	1.17237
1.06	16.1776	1.17711	16.1776	1.17711
1.07	16.3275	1.17719	16.3275	1.17719
1.08	16.4761	1.17454	16.4761	1.17454
1.09	16.6262	1.17739	16.6262	1.17739
1.1	16.7772	1.188	16.7772	1.188
1.11	16.9275	1.19408	16.9275	1.19408
1.12	17.0764	1.19889	17.0764	1.19889
1.13	17.2264	1.20432	17.2264	1.20432
1.14	17.377	1.21226	17.377	1.21226
1.15	17.5272	1.21464	17.5272	1.21464
1.16	17.6762	1.2138	17.6762	1.2138
1.17	17.8261	1.2118	17.8261	1.2118
1.18	17.9773	1.21528	17.9773	1.21528
1.19	18.1275	1.21522	18.1275	1.21522
1.2	18.2766	1.21349	18.2766	1.21349
1.21	18.4262	1.21224	18.4262	1.21224
1.22	18.5773	1.22126	18.5773	1.22126
1.23	18.7277	1.2259	18.7277	1.2259
1.24	18.8764	1.22751	18.8764	1.22751
1.25	19.0256	1.23987	19.0256	1.23987
1.26	19.1766	1.24842	19.1766	1.24842
1.27	19.3276	1.25748	19.3276	1.25748
1.28	19.477	1.26442	19.477	1.26442
1.29	19.6261	1.26766	19.6261	1.26766
1.3	19.7767	1.26857	19.7767	1.26857
1.31	19.9273	1.26882	19.9273	1.26882
1.32	20.0767	1.26291	20.0767	1.26291
1.33	20.2259	1.2613	20.2259	1.2613
1.34	20.3764	1.26774	20.3764	1.26774
1.35	20.5275	1.27347	20.5275	1.27347
1.36	20.6773	1.27729	20.6773	1.27729
1.37	20.8263	1.28009	20.8263	1.28009
1.38	20.9763	1.28146	20.9763	1.28146
1.39	21.1273	1.28367	21.1273	1.28367
1.4	21.2778	1.2876	21.2778	1.2876
1.41	21.4269	1.28947	21.4269	1.28947
1.42	21.5764	1.28853	21.5764	1.28853
1.43	21.7275	1.29479	21.7275	1.29479
1.44	21.878	1.29909	21.878	1.29909
1.45	22.0267	1.29844	22.0267	1.29844
1.46	22.1759	1.2999	22.1759	1.2999
1.47	22.3272	1.30301	22.3272	1.30301
1.48	22.478	1.30602	22.478	1.30602
1.49	22.6269	1.3054	22.6269	1.3054
1.5	22.7758	1.30229	22.7758	1.30229
1.51	22.9272	1.30419	22.9272	1.30419
1.52	23.0787	1.3108	23.0787	1.3108
1.53	23.2272	1.3065	23.2272	1.3065
1.54	23.3747	1.30336	23.3747	1.30336
1.55	23.5248	1.3098	23.5248	1.3098
1.56	23.6767	1.31908	23.6767	1.31908
1.57	23.8272	1.32294	23.8272	1.32294
1.58	23.9761	1.32541	23.9761	1.32541
1.59	24.1259	1.32552	24.1259	1.32552
1.6	24.2769	1.32732	24.2769	1.32732
1.61	24.427	1.32714	24.427	1.32714
1.62	24.5761	1.32583	24.5761	1.32583
1.63	24.7261	1.32431	24.7261	1.32431
1.64	24.8772	1.33054	24.8772	1.33054
1.65	25.0273	1.33661	25.0273	1.33661
1.66	25.1764	1.33832	25.1764	1.33832
1.67	25.3261	1.33923	25.3261	1.33923
1.68	25.477	1.34082	25.477	1.34082
1.69	25.6276	1.34464	25.6276	1.34464
1.7	25.7767	1.34883	25.7767	1.34883
1.71	25.9261	1.34743	25.9261	1.34743
1.72	26.0772	1.35005	26.0772	1.35005
1.73	26.228	1.35443	26.228	1.35443
1.74	26.3772	1.35783	26.3772	1.35783
1.75	26.5259	1.36102	26.5259	1.36102
1.76	26.6766	1.36841	26.6766	1.36841
1.77	26.8276	1.36949	26.8276	1.36949
1.78	26.9773	1.37213	26.9773	1.37213
1.79	27.1262	1.37471	27.1262	1.37471
1.8	27.2767	1.37697	27.2767	1.37697
1.81	27.4278	1.37977	27.4278	1.37977
1.82	27.577	1.38234	27.577	1.38234
1.83	27.7255	1.38407	27.7255	1.38407
1.84	27.8761	1.38721	27.8761	1.38721
1.85	28.0275	1.39342	28.0275	1.39342
1.86	28.1776	1.39676	28.1776	1.39676
1.87	28.3263	1.39958	28.3263	1.39958
1.88	28.4761	1.401	28.4761	1.401
1.89	28.627	1.40463	28.627	1.40463
1.9	28.7775	1.41013	28.7775	1.41013
1.91	28.9267	1.41302	28.9267	1.41302
1.92	29.0763	1.41322	29.0763	1.41322
1.93	29.227	1.41372	29.227	1.41372
1.94	29.3778	1.41665	29.3778	1.41665
1.95	29.5269	1.42008	29.5269	1.42008
1.96	29.6756	1.42204	29.6756	1.42204
1.97	29.8266	1.42481	29.8266	1.42481
1.98	29.9778	1.42805	29.9778	1.42805
1.99	30.1275	1.42966
2	30.2761	1.43231
2.01	30.4262	1.43654
2.02	30.578	1.44009
2.03	30.7284	1.44271
2.04	30.8766	1.43589
2.05	31.0255	1.43281
2.06	31.1761	1.43845
2.07	31.3266	1.44056
2.08	31.4764	1.44332
2.09	31.6267	1.44606
2.1	31.7775	1.45082
2.11	31.9273	1.45552
2.12	32.0762	1.45881
2.13	32.2262	1.46009
2.14	32.3773	1.46386
2.15	32.5277	1.46891
2.16	32.6766	1.47549
2.17	32.8259	1.47873
2.18	32.9767	1.48649
2.19	33.1275	1.49018
2.2	33.2767	1.49299
2.21	33.4259	1.4931
2.22	33.5767	1.49355
2.23	33.7275	1.49411
2.24	33.877	1.49477
2.25	34.0259	1.4934
2.26	34.1761	1.49688
2.27	34.3269	1.50248
2.28	34.4769	1.50585
2.29	34.6262	1.50796
2.3	34.7766	1.51259
2.31	34.9272	1.5131
2.32	35.077	1.51107
2.33	35.2259	1.50867
2.34	35.3758	1.50581
2.35	35.5269	1.50801
2.36	35.6773	1.51294
2.37	35.8267	1.5171
2.38	35.9764	1.51774
2.39	36.1272	1.52387
2.4	36.2773	1.52658
2.41	36.4267	1.53077
2.42	36.5769	1.534
2.43	36.7276	1.53834
2.44	36.8778	1.54003
2.45	37.0273	1.54126
2.46	37.1769	1.5419
2.47	37.327	1.54026
2.48	37.4775	1.54028
2.49	37.6273	1.54147
2.5	37.7767	1.53932
2.51	37.9269	1.53932
2.52	38.0773	1.54135
2.53	38.2275	1.54447
2.54	38.3773	1.54754
2.55	38.527	1.54534
2.56	38.6764	1.54479
2.57	38.8258	1.54479
2.58	38.9756	1.54996
2.59	39.1266	1.55226
2.6	39.2775	1.5562
2.61	39.4273	1.55777
2.62	39.5761	1.55719
2.63	39.7261	1.56215
2.64	39.877	1.56732
2.65	40.0273	1.57589
2.66	40.1764	1.58492
2.67	40.3259	1.59006
2.68	40.4769	1.59694
2.69	40.6273	1.6004
2.7	40.7767	1.60191
2.71	40.9262	1.60318
2.72	41.0769	1.60561
2.73	41.2276	1.60981
2.74	41.3772	1.61156
2.75	41.5267	1.61423
2.76	41.677	1.61877
2.77	41.8273	1.61871
2.78	41.9769	1.61562
2.79	42.1264	1.61411
2.8	42.2769	1.61586
2.81	42.4275	1.61829
2.82	42.577	1.61759
2.83	42.7263	1.62152
2.84	42.8761	1.62968
2.85	43.0266	1.63698
2.86	43.1769	1.64173
2.87	43.3261	1.63678
2.88	43.4762	1.63111
2.89	43.6272	1.6321
2.9	43.777	1.63312
2.91	43.9261	1.63559
2.92	44.0759	1.63838
2.93	44.227	1.64232
2.94	44.3775	1.64602
2.95	44.5266	1.65092
2.96	44.6762	1.65075
2.97	44.8272	1.65574
2.98	44.9773	1.65734
2.982	45.0072	1.65727
2.984	45.037	1.65737
2.986	45.0669	1.65803
2.996	45.1894	1.65125
3.006	45.2276	1.57308
3.016	45.1728	1.44857
3.026	45.0323	1.28586
3.036	44.8145	1.09517
3.046	44.5733	0.94438
3.056	44.3645	0.90816
3.066	44.1845	0.94792
3.076	44	0.98247
3.086	43.8	0.97097
3.096	43.5997	0.94787
3.106	43.4148	0.95561
3.116	43.2416	0.97706
3.126	43.0673	0.9762
3.136	42.8897	0.95485
3.146	42.7159	0.94281
3.156	42.5486	0.94369
3.166	42.3847	0.94426
3.176	42.2208	0.93948
3.186	42.0578	0.93602
3.196	41.8969	0.93385
3.206	41.7375	0.93194
3.216	41.5797	0.92444
3.226	41.4231	0.9174
3.236	41.2673	0.91557
3.246	41.1117	0.91461
3.256	40.9572	0.91035
3.266	40.8039	0.90929
3.276	40.6506	0.90741
3.286	40.4969	0.9013
3.296	40.3439	0.89439
3.306	40.1922	0.89319
3.316	40.0406	0.89289
3.326	39.8883	0.89041
3.336	39.7364	0.88406
3.346	39.5858	0.88299
3.356	39.435	0.88182
3.366	39.2836	0.88086
3.376	39.1325	0.88224
3.386	38.9823	0.88481
3.396	38.832	0.88489
3.406	38.6805	0.88597
3.416	38.5289	0.88927
3.426	38.3786	0.89126
3.436	38.2292	0.88667
3.446	38.0798	0.87476
3.456	37.9292	0.85422
3.466	37.7783	0.8288
3.476	37.628	0.81021
3.486	37.4776	0.80135
3.496	37.3272	0.79992
3.506	37.1773	0.80156
3.516	37.0275	0.80373
3.526	36.877	0.8032
3.536	36.7267	0.80208
3.546	36.577	0.80298
3.556	36.4276	0.80735
3.566	36.2778	0.81035
3.576	36.1269	0.81109
3.586	35.9766	0.80678
3.596	35.8273	0.80831
3.606	35.6778	0.80283
3.616	35.5272	0.79442
3.626	35.3767	0.78704
3.636	35.2272	0.78535
3.646	35.0776	0.78425
3.656	34.9269	0.7801
3.666	34.7766	0.77787
3.676	34.6275	0.7751
3.686	34.4783	0.77614
3.696	34.3276	0.77781
3.706	34.1766	0.77461
3.716	34.0269	0.7703
3.726	33.8775	0.76926
3.736	33.727	0.76532
3.746	33.5762	0.75687
3.756	33.4267	0.74927
3.766	33.2777	0.74273
3.776	33.1275	0.73586
3.786	32.9762	0.72857
3.796	32.8261	0.72788
3.806	32.677	0.73233
3.816	32.527	0.73555
3.826	32.3759	0.73417
3.836	32.2256	0.73283
3.846	32.0766	0.73238
3.856	31.9272	0.72566
3.866	31.7761	0.71924
3.876	31.6255	0.7178
3.886	31.4766	0.72305
3.896	31.3276	0.72579
3.906	31.1769	0.71742
3.916	31.0258	0.70904
3.926	30.8759	0.70246
3.936	30.7266	0.69684
3.946	30.5764	0.69467
3.956	30.4267	0.6922
3.966	30.2778	0.68763
3.976	30.128	0.68959
3.986	29.9767	0.68972
3.996	29.8261	0.68847
4.006	29.6769	0.69018
4.016	29.528	0.68985
4.026	29.3773	0.68541
4.036	29.2261	0.67343
4.046	29.0766	0.66715
4.056	28.9278	0.66496
4.066	28.7778	0.66195
4.076	28.6267	0.65961
4.086	28.4761	0.6562
4.096	28.327	0.66111
4.106	28.1775	0.66327
4.116	28.0266	0.6583
4.126	27.8759	0.64808
4.136	27.7267	0.64679
4.146	27.5775	0.64463
4.156	27.4266	0.63598
4.166	27.2755	0.6317
4.176	27.1266	0.63268
4.186	26.9778	0.63222
4.196	26.8272	0.62435
4.206	26.6759	0.61711
4.216	26.5261	0.61644
4.226	26.3772	0.62218
4.236	26.2269	0.61958
4.246	26.0759	0.61121
4.256	25.9262	0.60887
4.266	25.7775	0.60923
4.276	25.6278	0.60622
4.286	25.4767	0.60276
4.296	25.3263	0.59824
4.306	25.1773	0.59631
4.316	25.0277	0.59309
4.326	24.8767	0.59048
4.336	24.7263	0.58734
4.346	24.577	0.58855
4.356	24.4278	0.58614
4.366	24.277	0.5777
4.376	24.1261	0.57034
4.386	23.9769	0.56857
4.396	23.8278	0.56937
4.406	23.6773	0.56836
4.416	23.5263	0.56327
4.426	23.3762	0.5584
4.436	23.2269	0.55793
4.446	23.0761	0.55525
4.456	22.9253	0.55492
4.466	22.7767	0.55435
4.476	22.6284	0.55319
4.486	22.4775	0.54356
4.496	22.3253	0.53143
4.506	22.1753	0.52603
4.516	22.0272	0.52583
4.526	21.8776	0.52483
4.536	21.7259	0.5211
4.546	21.5752	0.51887
4.556	21.4267	0.52004
4.566	21.2778	0.52244
4.576	21.1269	0.52078
4.586	20.9763	0.51592
4.596	20.8269	0.51358
4.606	20.6773	0.51099
4.616	20.5269	0.50436
4.626	20.3762	0.4987
4.636	20.2269	0.4929
4.646	20.0776	0.48879
4.656	19.9272	0.48585
4.666	19.7764	0.47881
4.676	19.627	0.47202
4.686	19.478	0.47044
4.696	19.3278	0.46892
4.706	19.1769	0.46659
4.716	19.0267	0.4631
4.726	18.8775	0.46155
4.736	18.7273	0.46527
4.746	18.5763	0.46048
4.756	18.4261	0.45419
4.766	18.2772	0.44861
4.776	18.1276	0.44134
4.786	17.9767	0.43319
4.796	17.8263	0.42906
4.806	17.677	0.42751
4.816	17.5273	0.42962
4.826	17.3764	0.42634
4.836	17.2258	0.4239
4.846	17.0764	0.42021
4.856	16.9272	0.41761
4.866	16.7764	0.41621
4.876	16.6256	0.41105
4.886	16.4763	0.40716
4.896	16.327	0.40175
4.906	16.1769	0.39405
4.916	16.0264	0.38567
4.926	15.8766	0.37959
4.936	15.727	0.38058
4.946	15.5764	0.38149
4.956	15.4255	0.38303
4.966	15.2756	0.38111
4.976	15.1275	0.3779
4.986	14.9784	0.37261
4.996	14.8272	0.36811
5.006	14.6759	0.36618
5.016	14.5269	0.36925
5.026	14.3776	0.37292
5.036	14.227	0.37363
5.046	14.0764	0.37014
5.056	13.9267	0.36788
5.066	13.7775	0.36443
5.076	13.6272	0.35613
5.086	13.4766	0.34632
5.096	13.327	0.34052
5.106	13.1775	0.33387
5.116	13.0267	0.32811
5.126	12.8763	0.32484
5.136	12.7267	0.32579
5.146	12.5773	0.32682
5.156	12.4266	0.32733
5.166	12.2758	0.32625
5.176	12.1264	0.32409
5.186	11.9773	0.32063
5.196	11.827	0.31666
5.206	11.6764	0.30803
5.216	11.5264	0.30315
5.226	11.3772	0.30232
5.236	11.227	0.30206
5.246	11.0761	0.29769
5.256	10.9261	0.29262
5.266	10.7769	0.29172
5.276	10.6272	0.2919
5.286	10.4769	0.29071
5.296	10.3267	0.29151
5.306	10.1773	0.29332
5.316	10.0276	0.29244
5.326	9.87703	0.28734
5.336	9.72672	0.28294
5.346	9.57734	0.28013
5.356	9.42765	0.27857
5.366	9.27703	0.27294
5.376	9.12656	0.26514
5.386	8.97703	0.26203
5.396	8.82765	0.25985
5.406	8.67687	0.25294
5.416	8.52625	0.24936
5.426	8.37687	0.24892
5.436	8.22765	0.24794
5.446	8.07687	0.24118
5.456	7.92562	0.23232
5.466	7.77547	0.22871
5.476	7.62625	0.22952
5.486	7.47703	0.23125
5.496	7.32703	0.23104
5.506	7.17656	0.22817
5.516	7.02641	0.22563
5.526	6.87625	0.22398
5.536	6.72609	0.22387
5.546	6.57641	0.22074
5.556	6.42687	0.21811
5.566	6.27656	0.21377
5.576	6.12625	0.20912
5.586	5.97656	0.20531
5.596	5.82719	0.20399
5.606	5.6775	0.20759
5.616	5.52672	0.20718
5.626	5.37609	0.20255
5.636	5.22687	0.19771
5.646	5.0775	0.19273
5.656	4.92703	0.18749
5.666	4.77641	0.17641
5.676	4.62703	0.16472
5.686	4.47781	0.15664
5.696	4.32734	0.14769
5.706	4.17641	0.14232
5.716	4.02687	0.1454
5.726	3.87781	0.15021
5.736	3.72734	0.1527
5.746	3.57609	0.14923
5.756	3.42609	0.14607
5.766	3.27719	0.14225
5.776	3.12703	0.14216
5.786	2.97609	0.13776
5.796	2.82625	0.13244
5.806	2.67719	0.13018
5.816	2.5275	0.13026
5.826	2.37625	0.12527
5.836	2.22578	0.12066
5.846	2.07672	0.12002
5.856	1.92719	0.11729
5.866	1.77625	0.11237
5.876	1.62562	0.10976
5.886	1.47656	0.10874
5.896	1.32734	0.10925
5.906	1.17672	0.10947
5.916	1.02594	0.11646
5.926	0.87656	0.1344
5.936	0.72766	0.1509
5.946	0.57734	0.14936
5.956	0.42625	0.12893
5.966	0.27609	0.08785
5.976	0.12687	0.03887
5.986	-0.02344	-0.00685
