# Supplementary material for: Mechanical properties of a biodegradable self-expandable polydioxanone monofilament stent: In vitro force relaxation and its clinical relevance
Source: PLoS One. 2020 Jul 8;15(7):e0235842. doi: 10.1371/journal.pone.0235842 (PMC7343154; doi:10.1371/journal.pone.0235842)
Supplement: S5 File — (ZIP) [file pone.0235842.s005.zip › Shear_Data/TotalForceProfile/slopeTotalForce_Sample12.xlsx]

## Sheet: Specimen_RawData_1
Time	Extension	Force	Extension of linear pulling part	Force of linear pulling part	the slope of the pulling part of the Total force profile K~FT
(s)	(mm)	(N)	(mm)	(N)	(N/mm)
0	0.25172	0.01487			0.0190662
0.01	0.26297	0.01995
0.02	0.33016	0.06909
0.03	0.46891	0.19357
0.04	0.64734	0.4179
0.05	0.81891	0.633
0.06	0.97469	0.76255
0.07	1.13391	0.84367
0.08	1.30594	0.90877
0.09	1.48125	0.9418
0.1	1.65016	0.931
0.11	1.81297	0.90363
0.12	1.97516	0.88443
0.13	2.13875	0.8799
0.14	2.3025	0.88076
0.15	2.46359	0.87788
0.16	2.62109	0.87993
0.17	2.7775	0.88721
0.18	2.93531	0.89584
0.19	3.09266	0.90267
0.2	3.24734	0.90845
0.21	3.40031	0.90484
0.22	3.55453	0.90858
0.23	3.70922	0.9191
0.24	3.86219	0.925
0.25	4.01375	0.92678
0.26	4.16625	0.93005
0.27	4.31922	0.93399
0.28	4.47062	0.9376
0.29	4.62078	0.93869
0.3	4.77234	0.93797
0.31	4.92469	0.94172
0.32	5.07578	0.94281
0.33	5.22562	0.93764
0.34	5.37625	0.93594
0.35	5.52766	0.9427
0.36	5.67828	0.95227
0.37	5.82797	0.95655
0.38	5.97844	0.96383
0.39	6.12984	0.96971
0.4	6.28031	0.97153
0.41	6.42984	0.97572
0.42	6.57953	0.97742
0.43	6.73016	0.97974
0.44	6.88109	0.98596
0.45	7.03094	0.99045
0.46	7.18031	0.99001
0.47	7.33062	0.98914
0.48	7.48156	0.98753
0.49	7.63219	0.98723
0.5	7.78172	0.99403
0.51	7.93109	1.00212
0.52	8.08062	1.01259
0.53	8.23015	1.02419
0.54	8.38	1.03153
0.55	8.53109	1.03849
0.56	8.68219	1.046
0.57	8.83172	1.04803
0.58	8.98047	1.0492
0.59	9.13062	1.04889
0.6	9.28172	1.04982
0.61	9.43203	1.05044
0.62	9.58109	1.05122
0.63	9.73094	1.05673
0.64	9.88172	1.05826
0.65	10.032	1.05901	10.032	1.05901
0.66	10.1816	1.05777	10.1816	1.05777
0.67	10.3314	1.05642	10.3314	1.05642
0.68	10.482	1.05956	10.482	1.05956
0.69	10.6325	1.06358	10.6325	1.06358
0.7	10.782	1.06569	10.782	1.06569
0.71	10.9316	1.06764	10.9316	1.06764
0.72	11.0819	1.07178	11.0819	1.07178
0.73	11.2322	1.08009	11.2322	1.08009
0.74	11.3817	1.08621	11.3817	1.08621
0.75	11.5311	1.086	11.5311	1.086
0.76	11.6819	1.08699	11.6819	1.08699
0.77	11.8325	1.09324	11.8325	1.09324
0.78	11.9823	1.09816	11.9823	1.09816
0.79	12.1316	1.10393	12.1316	1.10393
0.8	12.2814	1.11163	12.2814	1.11163
0.81	12.432	1.1174	12.432	1.1174
0.82	12.5819	1.12309	12.5819	1.12309
0.83	12.7312	1.13145	12.7312	1.13145
0.84	12.8816	1.13648	12.8816	1.13648
0.85	13.0322	1.14059	13.0322	1.14059
0.86	13.182	1.14313	13.182	1.14313
0.87	13.3309	1.14427	13.3309	1.14427
0.88	13.4811	1.14528	13.4811	1.14528
0.89	13.6323	1.14699	13.6323	1.14699
0.9	13.7823	1.14238	13.7823	1.14238
0.91	13.9313	1.14535	13.9313	1.14535
0.92	14.0813	1.15043	14.0813	1.15043
0.93	14.2319	1.15523	14.2319	1.15523
0.94	14.3819	1.15647	14.3819	1.15647
0.95	14.5312	1.15816	14.5312	1.15816
0.96	14.6813	1.1599	14.6813	1.1599
0.97	14.832	1.15874	14.832	1.15874
0.98	14.9822	1.1641	14.9822	1.1641
0.99	15.1314	1.16877	15.1314	1.16877
1	15.2817	1.17397	15.2817	1.17397
1.01	15.4328	1.17804	15.4328	1.17804
1.02	15.5822	1.17548	15.5822	1.17548
1.03	15.7305	1.17696	15.7305	1.17696
1.04	15.8795	1.18373	15.8795	1.18373
1.05	16.0309	1.19098	16.0309	1.19098
1.06	16.1825	1.19692	16.1825	1.19692
1.07	16.3322	1.19713	16.3322	1.19713
1.08	16.4811	1.19653	16.4811	1.19653
1.09	16.6311	1.19858	16.6311	1.19858
1.1	16.7822	1.20335	16.7822	1.20335
1.11	16.9322	1.2091	16.9322	1.2091
1.12	17.0811	1.21567	17.0811	1.21567
1.13	17.2311	1.21897	17.2311	1.21897
1.14	17.3819	1.22232	17.3819	1.22232
1.15	17.5319	1.22377	17.5319	1.22377
1.16	17.6808	1.22591	17.6808	1.22591
1.17	17.8309	1.22865	17.8309	1.22865
1.18	17.9822	1.2333	17.9822	1.2333
1.19	18.1325	1.23307	18.1325	1.23307
1.2	18.2814	1.23419	18.2814	1.23419
1.21	18.4311	1.23686	18.4311	1.23686
1.22	18.5822	1.24668	18.5822	1.24668
1.23	18.7323	1.25446	18.7323	1.25446
1.24	18.8813	1.25736	18.8813	1.25736
1.25	19.0305	1.2614	19.0305	1.2614
1.26	19.1816	1.26441	19.1816	1.26441
1.27	19.3323	1.26474	19.3323	1.26474
1.28	19.4817	1.27093	19.4817	1.27093
1.29	19.6309	1.27531	19.6309	1.27531
1.3	19.7816	1.28313	19.7816	1.28313
1.31	19.932	1.28304	19.932	1.28304
1.32	20.0814	1.27591	20.0814	1.27591
1.33	20.2308	1.27385	20.2308	1.27385
1.34	20.3814	1.2803	20.3814	1.2803
1.35	20.5323	1.28188	20.5323	1.28188
1.36	20.6822	1.28575	20.6822	1.28575
1.37	20.8311	1.29161	20.8311	1.29161
1.38	20.9812	1.29543	20.9812	1.29543
1.39	21.1322	1.29984	21.1322	1.29984
1.4	21.2827	1.30193	21.2827	1.30193
1.41	21.4317	1.29973	21.4317	1.29973
1.42	21.5814	1.29938	21.5814	1.29938
1.43	21.7325	1.30414	21.7325	1.30414
1.44	21.8828	1.30464	21.8828	1.30464
1.45	22.0314	1.30827	22.0314	1.30827
1.46	22.1809	1.31254	22.1809	1.31254
1.47	22.3322	1.31891	22.3322	1.31891
1.48	22.4828	1.32205	22.4828	1.32205
1.49	22.6317	1.32328	22.6317	1.32328
1.5	22.7806	1.31632	22.7806	1.31632
1.51	22.9322	1.315	22.9322	1.315
1.52	23.0836	1.32248	23.0836	1.32248
1.53	23.2319	1.32598	23.2319	1.32598
1.54	23.3795	1.32575	23.3795	1.32575
1.55	23.5297	1.33292	23.5297	1.33292
1.56	23.6816	1.34136	23.6816	1.34136
1.57	23.832	1.34276	23.832	1.34276
1.58	23.9809	1.34356	23.9809	1.34356
1.59	24.1309	1.34421	24.1309	1.34421
1.6	24.2817	1.34805	24.2817	1.34805
1.61	24.4317	1.35	24.4317	1.35
1.62	24.5809	1.34772	24.5809	1.34772
1.63	24.7311	1.35085	24.7311	1.35085
1.64	24.882	1.3566	24.882	1.3566
1.65	25.032	1.36071	25.032	1.36071
1.66	25.1812	1.36348	25.1812	1.36348
1.67	25.3309	1.36425	25.3309	1.36425
1.68	25.4819	1.36242	25.4819	1.36242
1.69	25.6323	1.36644	25.6323	1.36644
1.7	25.7817	1.3729	25.7817	1.3729
1.71	25.9312	1.37337	25.9312	1.37337
1.72	26.082	1.37652	26.082	1.37652
1.73	26.2328	1.38225	26.2328	1.38225
1.74	26.3819	1.38203	26.3819	1.38203
1.75	26.5309	1.38142	26.5309	1.38142
1.76	26.6816	1.38463	26.6816	1.38463
1.77	26.8325	1.38589	26.8325	1.38589
1.78	26.982	1.38694	26.982	1.38694
1.79	27.1311	1.3895	27.1311	1.3895
1.8	27.2816	1.39317	27.2816	1.39317
1.81	27.4326	1.39834	27.4326	1.39834
1.82	27.5817	1.39953	27.5817	1.39953
1.83	27.7303	1.39448	27.7303	1.39448
1.84	27.8808	1.3967	27.8808	1.3967
1.85	28.0325	1.406	28.0325	1.406
1.86	28.1825	1.41135	28.1825	1.41135
1.87	28.3309	1.41162	28.3309	1.41162
1.88	28.4809	1.41449	28.4809	1.41449
1.89	28.632	1.41661	28.632	1.41661
1.9	28.7823	1.41843	28.7823	1.41843
1.91	28.9316	1.4201	28.9316	1.4201
1.92	29.0811	1.42195	29.0811	1.42195
1.93	29.2319	1.42506	29.2319	1.42506
1.94	29.3827	1.43023	29.3827	1.43023
1.95	29.5317	1.43463	29.5317	1.43463
1.96	29.6806	1.43963	29.6806	1.43963
1.97	29.8314	1.44635	29.8314	1.44635
1.98	29.9826	1.44791	29.9826	1.44791
1.99	30.1322	1.44863
2	30.2809	1.44811
2.01	30.4311	1.45143
2.02	30.5827	1.45622
2.03	30.7331	1.45844
2.04	30.8814	1.45439
2.05	31.0305	1.45168
2.06	31.1809	1.45431
2.07	31.3314	1.45822
2.08	31.4814	1.45733
2.09	31.6316	1.45967
2.1	31.7823	1.4641
2.11	31.932	1.46852
2.12	32.0809	1.47389
2.13	32.2309	1.47502
2.14	32.382	1.47913
2.15	32.5323	1.48312
2.16	32.6811	1.48343
2.17	32.8306	1.48397
2.18	32.9814	1.49215
2.19	33.1322	1.50045
2.2	33.2816	1.50533
2.21	33.4308	1.50535
2.22	33.5816	1.50699
2.23	33.7323	1.51206
2.24	33.8817	1.51295
2.25	34.0308	1.50855
2.26	34.1809	1.50869
2.27	34.3317	1.51532
2.28	34.4816	1.52063
2.29	34.6309	1.52319
2.3	34.7812	1.52829
2.31	34.932	1.53362
2.32	35.082	1.5323
2.33	35.2308	1.52802
2.34	35.3806	1.51937
2.35	35.5317	1.51817
2.36	35.6823	1.52215
2.37	35.8316	1.52382
2.38	35.9814	1.52955
2.39	36.132	1.53699
2.4	36.2825	1.53701
2.41	36.4317	1.53576
2.42	36.5817	1.5395
2.43	36.7325	1.54603
2.44	36.8826	1.55041
2.45	37.0322	1.55114
2.46	37.1816	1.54906
2.47	37.3319	1.54423
2.48	37.4823	1.54667
2.49	37.632	1.55219
2.5	37.7814	1.55337
2.51	37.9317	1.56021
2.52	38.0822	1.5632
2.53	38.2323	1.56449
2.54	38.3822	1.56263
2.55	38.5317	1.55744
2.56	38.6812	1.55463
2.57	38.8306	1.55336
2.58	38.9805	1.55432
2.59	39.1312	1.5559
2.6	39.2823	1.55786
2.61	39.432	1.56339
2.62	39.5809	1.56571
2.63	39.7309	1.5651
2.64	39.8819	1.56899
2.65	40.032	1.5781
2.66	40.1811	1.58583
2.67	40.3308	1.59232
2.68	40.4816	1.59971
2.69	40.632	1.60583
2.7	40.7814	1.60657
2.71	40.9309	1.60704
2.72	41.0817	1.61003
2.73	41.2325	1.61443
2.74	41.382	1.61659
2.75	41.5314	1.61531
2.76	41.6819	1.6133
2.77	41.8322	1.61812
2.78	41.9817	1.62235
2.79	42.1312	1.6271
2.8	42.2819	1.62702
2.81	42.4323	1.62915
2.82	42.5819	1.62819
2.83	42.7311	1.63177
2.84	42.8811	1.63915
2.85	43.0316	1.64256
2.86	43.1816	1.63978
2.87	43.3309	1.63627
2.88	43.4811	1.63471
2.89	43.632	1.63954
2.9	43.7819	1.64731
2.91	43.9308	1.65143
2.92	44.0808	1.65747
2.93	44.2319	1.66288
2.94	44.3822	1.66439
2.95	44.5314	1.66195
2.96	44.6811	1.65976
2.97	44.832	1.66055
2.98	44.9822	1.66374
2.982	45.012	1.6641
2.984	45.0419	1.66404
2.986	45.0716	1.66376
2.996	45.1941	1.65736
3.006	45.2322	1.58202
3.016	45.1772	1.46327
3.026	45.0364	1.30024
3.036	44.822	1.11006
3.046	44.5908	0.96512
3.056	44.3912	0.9331
3.066	44.2134	0.97179
3.076	44.0273	0.99514
3.086	43.8276	0.98039
3.096	43.6303	0.96341
3.106	43.4475	0.97109
3.116	43.2742	0.9892
3.126	43.0995	0.98587
3.136	42.9222	0.9642
3.146	42.7492	0.95149
3.156	42.5825	0.95508
3.166	42.4183	0.9565
3.176	42.2544	0.95526
3.186	42.0917	0.95307
3.196	41.9312	0.95511
3.206	41.772	0.9512
3.216	41.6139	0.94123
3.226	41.4572	0.93287
3.236	41.3017	0.92716
3.246	41.1464	0.92237
3.256	40.9917	0.91701
3.266	40.8383	0.91806
3.276	40.6852	0.92144
3.286	40.5317	0.91767
3.296	40.3786	0.91158
3.306	40.2267	0.91201
3.316	40.0753	0.91533
3.326	39.9231	0.9147
3.336	39.7712	0.91147
3.346	39.6202	0.90806
3.356	39.4697	0.90762
3.366	39.3184	0.9068
3.376	39.1672	0.90696
3.386	39.017	0.91093
3.396	38.8669	0.91288
3.406	38.7156	0.91307
3.416	38.5637	0.91209
3.426	38.4131	0.90828
3.436	38.2637	0.90514
3.446	38.1147	0.89445
3.456	37.9642	0.87117
3.466	37.8131	0.84611
3.476	37.6628	0.82769
3.486	37.5127	0.81401
3.496	37.3622	0.80677
3.506	37.212	0.80988
3.516	37.0622	0.81603
3.526	36.912	0.81811
3.536	36.7617	0.81908
3.546	36.6117	0.81556
3.556	36.4623	0.81635
3.566	36.3126	0.8206
3.576	36.1619	0.81938
3.586	36.0112	0.81926
3.596	35.8619	0.81838
3.606	35.7126	0.81634
3.616	35.5622	0.8115
3.626	35.4116	0.80507
3.636	35.2619	0.80155
3.646	35.1125	0.80195
3.656	34.962	0.80174
3.666	34.8114	0.7981
3.676	34.662	0.79673
3.686	34.513	0.79619
3.696	34.3627	0.79712
3.706	34.2117	0.79085
3.716	34.0614	0.78479
3.726	33.9122	0.78256
3.736	33.7622	0.78011
3.746	33.6112	0.77027
3.756	33.4614	0.76251
3.766	33.3123	0.76038
3.776	33.1625	0.75943
3.786	33.0114	0.75809
3.796	32.8608	0.75622
3.806	32.7116	0.75607
3.816	32.562	0.75591
3.826	32.4109	0.75611
3.836	32.2603	0.75137
3.846	32.1112	0.75008
3.856	31.962	0.74595
3.866	31.8112	0.73962
3.876	31.6605	0.73569
3.886	31.5111	0.73508
3.896	31.3625	0.72704
3.906	31.2119	0.71485
3.916	31.0606	0.70784
3.926	30.9105	0.70819
3.936	30.7614	0.70753
3.946	30.6114	0.70645
3.956	30.4614	0.7043
3.966	30.3123	0.70076
3.976	30.1628	0.70025
3.986	30.012	0.70186
3.996	29.8609	0.70277
4.006	29.7116	0.70116
4.016	29.5627	0.69911
4.026	29.4123	0.6915
4.036	29.2609	0.68607
4.046	29.1112	0.68674
4.056	28.9625	0.69069
4.066	28.8128	0.68722
4.076	28.6617	0.68626
4.086	28.5111	0.68472
4.096	28.3616	0.68675
4.106	28.2122	0.68349
4.116	28.0616	0.676
4.126	27.9109	0.66428
4.136	27.7613	0.65697
4.146	27.6122	0.65793
4.156	27.4616	0.65539
4.166	27.3105	0.64875
4.176	27.1609	0.64465
4.186	27.0125	0.64819
4.196	26.8623	0.64935
4.206	26.7108	0.6421
4.216	26.5606	0.63802
4.226	26.4117	0.63561
4.236	26.262	0.63584
4.246	26.1109	0.6291
4.256	25.9608	0.6218
4.266	25.812	0.61492
4.276	25.6626	0.61532
4.286	25.5119	0.61284
4.296	25.3611	0.61058
4.306	25.2119	0.61395
4.316	25.0627	0.61308
4.326	24.9119	0.60348
4.336	24.7609	0.59524
4.346	24.6116	0.59355
4.356	24.4627	0.59345
4.366	24.3122	0.59092
4.376	24.1611	0.58947
4.386	24.0114	0.59023
4.396	23.8625	0.59197
4.406	23.7125	0.58702
4.416	23.5613	0.57608
4.426	23.4109	0.57099
4.436	23.2617	0.57171
4.446	23.1114	0.5731
4.456	22.9603	0.57142
4.466	22.8109	0.56993
4.476	22.663	0.5694
4.486	22.5128	0.56313
4.496	22.3605	0.54956
4.506	22.2098	0.53983
4.516	22.0616	0.54309
4.526	21.9125	0.54927
4.536	21.7611	0.54676
4.546	21.6098	0.54126
4.556	21.4611	0.54224
4.566	21.3127	0.54306
4.576	21.1619	0.53925
4.586	21.0109	0.53452
4.596	20.8614	0.53136
4.606	20.7122	0.53287
4.616	20.5619	0.5289
4.626	20.4111	0.51744
4.636	20.2614	0.51113
4.646	20.1123	0.51045
4.656	19.9623	0.50306
4.666	19.8116	0.49226
4.676	19.6617	0.48502
4.686	19.5125	0.48681
4.696	19.3628	0.489
4.706	19.2119	0.48793
4.716	19.0616	0.48514
4.726	18.912	0.48146
4.736	18.7623	0.47871
4.746	18.6112	0.47276
4.756	18.4606	0.46884
4.766	18.3116	0.46766
4.776	18.1626	0.46451
4.786	18.0119	0.45556
4.796	17.8611	0.44413
4.806	17.7117	0.43874
4.816	17.5623	0.44008
4.826	17.4116	0.4385
4.836	17.2606	0.43633
4.846	17.1109	0.43483
4.856	16.9619	0.43281
4.866	16.8117	0.42936
4.876	16.6609	0.42376
4.886	16.5111	0.42219
4.896	16.3619	0.41429
4.906	16.2119	0.40614
4.916	16.0614	0.40177
4.926	15.9114	0.3966
4.936	15.7619	0.3953
4.946	15.6116	0.39466
4.956	15.4605	0.39456
4.966	15.3103	0.39772
4.976	15.162	0.39793
4.986	15.0133	0.39432
4.996	14.8623	0.39239
5.006	14.7109	0.39006
5.016	14.5614	0.38756
5.026	14.4123	0.38127
5.036	14.262	0.38055
5.046	14.1113	0.37589
5.056	13.9612	0.37314
5.066	13.8122	0.37409
5.076	13.6622	0.3726
5.086	13.5114	0.36561
5.096	13.3616	0.35355
5.106	13.2123	0.35016
5.116	13.0619	0.35367
5.126	12.9111	0.35006
5.136	12.7613	0.34815
5.146	12.612	0.34672
5.156	12.4617	0.34557
5.166	12.3108	0.34035
5.176	12.1609	0.33991
5.186	12.0119	0.34184
5.196	11.8619	0.33945
5.206	11.7112	0.33075
5.216	11.5611	0.32392
5.226	11.4117	0.31695
5.236	11.2619	0.31533
5.246	11.1111	0.31046
5.256	10.9608	0.3095
5.266	10.8114	0.30794
5.276	10.662	0.30975
5.286	10.5117	0.30784
5.296	10.3616	0.30909
5.306	10.212	0.30696
5.316	10.0625	0.30481
5.326	9.91203	0.30352
5.336	9.76156	0.29846
5.346	9.61187	0.29212
5.356	9.4625	0.29061
5.366	9.31219	0.28516
5.376	9.1614	0.27936
5.386	9.01172	0.27589
5.396	8.8625	0.27049
5.406	8.71203	0.26811
5.416	8.56125	0.26754
5.426	8.41172	0.269
5.436	8.2625	0.27132
5.446	8.11203	0.26401
5.456	7.96047	0.25234
5.466	7.81016	0.24442
5.476	7.66094	0.24491
5.486	7.51172	0.24367
5.496	7.36172	0.24363
5.506	7.21141	0.23911
5.516	7.06141	0.24052
5.526	6.91125	0.24335
5.536	6.76078	0.24316
5.546	6.61094	0.24239
5.556	6.46156	0.23688
5.566	6.31156	0.22888
5.576	6.16125	0.22511
5.586	6.01125	0.22453
5.596	5.86187	0.22254
5.606	5.71234	0.21916
5.616	5.56187	0.21559
5.626	5.41125	0.21304
5.636	5.26156	0.21481
5.646	5.11219	0.20942
5.656	4.96187	0.20154
5.666	4.81125	0.1953
5.676	4.66172	0.19478
5.686	4.51266	0.19054
5.696	4.3625	0.18011
5.706	4.21141	0.17047
5.716	4.06141	0.1694
5.726	3.91234	0.17354
5.736	3.7625	0.17307
5.746	3.61125	0.16801
5.756	3.46078	0.16289
5.766	3.31156	0.16959
5.776	3.16187	0.16956
5.786	3.01109	0.16164
5.796	2.86094	0.15281
5.806	2.71187	0.15143
5.816	2.56234	0.15003
5.826	2.41125	0.14021
5.836	2.26062	0.13183
5.846	2.11125	0.1319
5.856	1.96203	0.13246
5.866	1.81141	0.13134
5.876	1.66047	0.12953
5.886	1.51109	0.13118
5.896	1.36219	0.13653
5.906	1.21156	0.13632
5.916	1.06078	0.13917
5.926	0.91109	0.1486
5.936	0.76234	0.16422
5.946	0.61234	0.16786
5.956	0.46109	0.15162
5.966	0.31078	0.11227
5.976	0.16156	0.05991
5.986	0.01156	0.01029
5.988	-0.01859	0.0017
