# Supplementary material for: Mechanical properties of a biodegradable self-expandable polydioxanone monofilament stent: In vitro force relaxation and its clinical relevance
Source: PLoS One. 2020 Jul 8;15(7):e0235842. doi: 10.1371/journal.pone.0235842 (PMC7343154; doi:10.1371/journal.pone.0235842)
Supplement: S5 File — (ZIP) [file pone.0235842.s005.zip › Shear_Data/TotalForceProfile/slopeTotalForce_Sample13.xlsx]

## Sheet: Specimen_RawData_1
Time	Extension	Force	Extension of linear pulling part	Force of linear pulling part	the slope of the pulling part of the Total force profile K~FT
(s)	(mm)	(N)	(mm)	(N)	(N/mm)
0	0.2425	0.00389			0.0187653
0.01	0.25375	0.01485
0.02	0.32094	0.0698
0.03	0.45984	0.19082
0.04	0.63859	0.40703
0.05	0.81047	0.60765
0.06	0.96625	0.72836
0.07	1.12562	0.80322
0.08	1.29766	0.86524
0.09	1.47266	0.89734
0.1	1.64141	0.89028
0.11	1.80453	0.86829
0.12	1.96656	0.85414
0.13	2.13	0.85258
0.14	2.29359	0.85395
0.15	2.45469	0.85427
0.16	2.61219	0.86052
0.17	2.76859	0.86984
0.18	2.92625	0.87569
0.19	3.08375	0.87854
0.2	3.23844	0.88469
0.21	3.39141	0.8869
0.22	3.54531	0.89361
0.23	3.7	0.90075
0.24	3.85312	0.90891
0.25	4.00469	0.91537
0.26	4.15719	0.9207
0.27	4.31	0.9244
0.28	4.46156	0.92518
0.29	4.61172	0.92744
0.3	4.76297	0.92497
0.31	4.91531	0.93343
0.32	5.06672	0.94724
0.33	5.21656	0.95536
0.34	5.36703	0.95612
0.35	5.51828	0.95738
0.36	5.66922	0.9582
0.37	5.81891	0.95605
0.38	5.96937	0.95476
0.39	6.12047	0.9633
0.4	6.27109	0.97813
0.41	6.42078	0.99853
0.42	6.57047	1.0084
0.43	6.72109	1.01908
0.44	6.87187	1.01862
0.45	7.02187	1.01716
0.46	7.17125	1.01482
0.47	7.32141	1.01218
0.48	7.47219	1.0074
0.49	7.62281	1.00853
0.5	7.77266	1.01396
0.51	7.92203	1.01895
0.52	8.0714	1.02122
0.53	8.22094	1.02449
0.54	8.37078	1.02294
0.55	8.52203	1.02305
0.56	8.67297	1.02672
0.57	8.8225	1.02472
0.58	8.97125	1.01632
0.59	9.1214	1.011
0.6	9.2725	1.01363
0.61	9.42281	1.01865
0.62	9.57187	1.02687
0.63	9.72172	1.03569
0.64	9.87265	1.04079
0.65	10.023	1.04349	10.023	1.04349
0.66	10.1722	1.04479	10.1722	1.04479
0.67	10.322	1.04772	10.322	1.04772
0.68	10.4728	1.04955	10.4728	1.04955
0.69	10.6233	1.04899	10.6233	1.04899
0.7	10.7728	1.04544	10.7728	1.04544
0.71	10.9225	1.04791	10.9225	1.04791
0.72	11.0728	1.05173	11.0728	1.05173
0.73	11.223	1.05742	11.223	1.05742
0.74	11.3725	1.06077	11.3725	1.06077
0.75	11.5222	1.06376	11.5222	1.06376
0.76	11.6727	1.06509	11.6727	1.06509
0.77	11.8233	1.0698	11.8233	1.0698
0.78	11.973	1.07611	11.973	1.07611
0.79	12.1223	1.08397	12.1223	1.08397
0.8	12.2723	1.08998	12.2723	1.08998
0.81	12.4228	1.09514	12.4228	1.09514
0.82	12.5728	1.09985	12.5728	1.09985
0.83	12.722	1.10649	12.722	1.10649
0.84	12.8722	1.11087	12.8722	1.11087
0.85	13.023	1.11415	13.023	1.11415
0.86	13.1728	1.11898	13.1728	1.11898
0.87	13.3217	1.12054	13.3217	1.12054
0.88	13.4719	1.11728	13.4719	1.11728
0.89	13.6231	1.11988	13.6231	1.11988
0.9	13.7733	1.12294	13.7733	1.12294
0.91	13.9222	1.12371	13.9222	1.12371
0.92	14.072	1.12744	14.072	1.12744
0.93	14.2226	1.13121	14.2226	1.13121
0.94	14.3727	1.1349	14.3727	1.1349
0.95	14.522	1.1372	14.522	1.1372
0.96	14.672	1.1371	14.672	1.1371
0.97	14.8228	1.13897	14.8228	1.13897
0.98	14.9728	1.14073	14.9728	1.14073
0.99	15.1222	1.14518	15.1222	1.14518
1	15.2725	1.14898	15.2725	1.14898
1.01	15.4236	1.15471	15.4236	1.15471
1.02	15.5731	1.15781	15.5731	1.15781
1.03	15.7212	1.16359	15.7212	1.16359
1.04	15.8703	1.16674	15.8703	1.16674
1.05	16.0217	1.1701	16.0217	1.1701
1.06	16.1733	1.17515	16.1733	1.17515
1.07	16.3231	1.17633	16.3231	1.17633
1.08	16.4717	1.17389	16.4717	1.17389
1.09	16.6219	1.1735	16.6219	1.1735
1.1	16.773	1.17908	16.773	1.17908
1.11	16.9231	1.18332	16.9231	1.18332
1.12	17.072	1.18747	17.072	1.18747
1.13	17.222	1.19578	17.222	1.19578
1.14	17.373	1.20427	17.373	1.20427
1.15	17.523	1.20673	17.523	1.20673
1.16	17.6719	1.20864	17.6719	1.20864
1.17	17.8219	1.21075	17.8219	1.21075
1.18	17.973	1.21053	17.973	1.21053
1.19	18.1233	1.20821	18.1233	1.20821
1.2	18.2723	1.20704	18.2723	1.20704
1.21	18.4219	1.20927	18.4219	1.20927
1.22	18.5728	1.216	18.5728	1.216
1.23	18.7233	1.21997	18.7233	1.21997
1.24	18.8722	1.22595	18.8722	1.22595
1.25	19.0214	1.2346	19.0214	1.2346
1.26	19.1722	1.24078	19.1722	1.24078
1.27	19.3231	1.24509	19.3231	1.24509
1.28	19.4728	1.24523	19.4728	1.24523
1.29	19.6219	1.24547	19.6219	1.24547
1.3	19.7723	1.2465	19.7723	1.2465
1.31	19.923	1.25151	19.923	1.25151
1.32	20.0723	1.2514	20.0723	1.2514
1.33	20.2217	1.25125	20.2217	1.25125
1.34	20.3722	1.25721	20.3722	1.25721
1.35	20.5231	1.26033	20.5231	1.26033
1.36	20.673	1.26156	20.673	1.26156
1.37	20.8217	1.26207	20.8217	1.26207
1.38	20.9719	1.26421	20.9719	1.26421
1.39	21.123	1.2702	21.123	1.2702
1.4	21.2734	1.27627	21.2734	1.27627
1.41	21.4227	1.27904	21.4227	1.27904
1.42	21.5722	1.28072	21.5722	1.28072
1.43	21.7231	1.28551	21.7231	1.28551
1.44	21.8736	1.28559	21.8736	1.28559
1.45	22.0223	1.27553	22.0223	1.27553
1.46	22.1719	1.27805	22.1719	1.27805
1.47	22.323	1.28829	22.323	1.28829
1.48	22.4736	1.29237	22.4736	1.29237
1.49	22.6227	1.29254	22.6227	1.29254
1.5	22.7716	1.28931	22.7716	1.28931
1.51	22.9228	1.2923	22.9228	1.2923
1.52	23.0744	1.29966	23.0744	1.29966
1.53	23.223	1.30021	23.223	1.30021
1.54	23.3703	1.29892	23.3703	1.29892
1.55	23.5205	1.30635	23.5205	1.30635
1.56	23.6723	1.31341	23.6723	1.31341
1.57	23.823	1.31499	23.823	1.31499
1.58	23.9719	1.31344	23.9719	1.31344
1.59	24.1216	1.31589	24.1216	1.31589
1.6	24.2725	1.31857	24.2725	1.31857
1.61	24.4227	1.3198	24.4227	1.3198
1.62	24.5717	1.31679	24.5717	1.31679
1.63	24.7217	1.31744	24.7217	1.31744
1.64	24.8728	1.32137	24.8728	1.32137
1.65	25.0231	1.32664	25.0231	1.32664
1.66	25.1722	1.33053	25.1722	1.33053
1.67	25.3216	1.335	25.3216	1.335
1.68	25.4727	1.34043	25.4727	1.34043
1.69	25.6233	1.34251	25.6233	1.34251
1.7	25.7725	1.34464	25.7725	1.34464
1.71	25.9217	1.34774	25.9217	1.34774
1.72	26.0726	1.35039	26.0726	1.35039
1.73	26.2236	1.35267	26.2236	1.35267
1.74	26.3728	1.34999	26.3728	1.34999
1.75	26.5217	1.35118	26.5217	1.35118
1.76	26.6722	1.35572	26.6722	1.35572
1.77	26.8231	1.35817	26.8231	1.35817
1.78	26.9731	1.35627	26.9731	1.35627
1.79	27.122	1.3542	27.122	1.3542
1.8	27.2722	1.35847	27.2722	1.35847
1.81	27.4233	1.36846	27.4233	1.36846
1.82	27.5728	1.37533	27.5728	1.37533
1.83	27.7211	1.37674	27.7211	1.37674
1.84	27.8716	1.38293	27.8716	1.38293
1.85	28.0231	1.39356	28.0231	1.39356
1.86	28.1734	1.39307	28.1734	1.39307
1.87	28.322	1.39099	28.322	1.39099
1.88	28.4716	1.38781	28.4716	1.38781
1.89	28.6227	1.39112	28.6227	1.39112
1.9	28.7733	1.39259	28.7733	1.39259
1.91	28.9225	1.39329	28.9225	1.39329
1.92	29.0719	1.39525	29.0719	1.39525
1.93	29.2225	1.40114	29.2225	1.40114
1.94	29.3733	1.41206	29.3733	1.41206
1.95	29.5226	1.4202	29.5226	1.4202
1.96	29.6716	1.42476	29.6716	1.42476
1.97	29.8223	1.42778	29.8223	1.42778
1.98	29.9733	1.43024	29.9733	1.43024
1.99	30.123	1.4293
2	30.2719	1.4276
2.01	30.422	1.43062
2.02	30.5734	1.43424
2.03	30.7241	1.43719
2.04	30.8723	1.43024
2.05	31.0212	1.42822
2.06	31.1717	1.43284
2.07	31.3225	1.43623
2.08	31.4722	1.43498
2.09	31.6223	1.43357
2.1	31.7731	1.43626
2.11	31.923	1.44358
2.12	32.0719	1.44806
2.13	32.2219	1.45025
2.14	32.3728	1.45462
2.15	32.5231	1.45888
2.16	32.672	1.4602
2.17	32.8214	1.46102
2.18	32.9725	1.46287
2.19	33.1231	1.46711
2.2	33.2722	1.47392
2.21	33.4214	1.47918
2.22	33.5723	1.48543
2.23	33.7233	1.49021
2.24	33.8727	1.49469
2.25	34.0216	1.49395
2.26	34.1717	1.4983
2.27	34.3223	1.50551
2.28	34.4723	1.50689
2.29	34.6219	1.50266
2.3	34.772	1.50296
2.31	34.9228	1.50125
2.32	35.0728	1.49897
2.33	35.2216	1.49849
2.34	35.3714	1.50248
2.35	35.5225	1.50903
2.36	35.6731	1.51586
2.37	35.8223	1.51827
2.38	35.9722	1.51384
2.39	36.1228	1.51479
2.4	36.2733	1.51643
2.41	36.4225	1.51716
2.42	36.5725	1.52254
2.43	36.7233	1.5306
2.44	36.8736	1.5364
2.45	37.023	1.54002
2.46	37.1725	1.54093
2.47	37.3227	1.54059
2.48	37.4733	1.53521
2.49	37.623	1.53102
2.5	37.7723	1.5281
2.51	37.9225	1.53115
2.52	38.073	1.53316
2.53	38.2231	1.53405
2.54	38.373	1.53818
2.55	38.5225	1.54122
2.56	38.6719	1.54642
2.57	38.8214	1.5523
2.58	38.9711	1.5533
2.59	39.122	1.54935
2.6	39.273	1.54587
2.61	39.423	1.54765
2.62	39.5719	1.55362
2.63	39.7217	1.56131
2.64	39.8727	1.56465
2.65	40.023	1.57172
2.66	40.172	1.57504
2.67	40.3217	1.58232
2.68	40.4725	1.58521
2.69	40.623	1.58986
2.7	40.7723	1.58804
2.71	40.9217	1.58898
2.72	41.0725	1.59501
2.73	41.2233	1.60004
2.74	41.373	1.60123
2.75	41.5223	1.60277
2.76	41.6726	1.6029
2.77	41.823	1.60655
2.78	41.9727	1.60602
2.79	42.122	1.60497
2.8	42.2725	1.60828
2.81	42.4231	1.61688
2.82	42.5727	1.61904
2.83	42.722	1.61866
2.84	42.8719	1.62275
2.85	43.0222	1.62505
2.86	43.1723	1.62652
2.87	43.3217	1.6303
2.88	43.4719	1.62752
2.89	43.6228	1.62769
2.9	43.7726	1.63297
2.91	43.9217	1.63888
2.92	44.0716	1.64505
2.93	44.2227	1.65211
2.94	44.3733	1.65757
2.95	44.5223	1.65954
2.96	44.672	1.65729
2.97	44.8228	1.6588
2.98	44.973	1.65487
2.982	45.0028	1.65438
2.984	45.0326	1.65408
2.986	45.0625	1.65423
2.996	45.1852	1.64922
3.006	45.2233	1.57593
3.016	45.1687	1.4516
3.026	45.0284	1.2843
3.036	44.8142	1.09266
3.046	44.5822	0.95047
3.056	44.3817	0.91917
3.066	44.2037	0.95352
3.076	44.0181	0.97603
3.086	43.8186	0.96053
3.096	43.6209	0.94264
3.106	43.4378	0.94989
3.116	43.2647	0.97112
3.126	43.0902	0.96822
3.136	42.913	0.94676
3.146	42.7398	0.93454
3.156	42.5731	0.93279
3.166	42.4091	0.93324
3.176	42.2452	0.92987
3.186	42.0825	0.92343
3.196	41.9219	0.92149
3.206	41.7625	0.91704
3.216	41.6047	0.90988
3.226	41.4483	0.9016
3.236	41.2927	0.90092
3.246	41.137	0.89977
3.256	40.9825	0.89668
3.266	40.8291	0.89786
3.276	40.6761	0.89832
3.286	40.5225	0.89104
3.296	40.3694	0.88076
3.306	40.2175	0.87127
3.316	40.0661	0.87046
3.326	39.9139	0.872
3.336	39.762	0.87491
3.346	39.6111	0.87726
3.356	39.4606	0.88181
3.366	39.3094	0.88232
3.376	39.158	0.88394
3.386	39.0078	0.8825
3.396	38.8576	0.88357
3.406	38.7062	0.88433
3.416	38.5545	0.88319
3.426	38.4042	0.88461
3.436	38.2548	0.88668
3.446	38.1055	0.88229
3.456	37.9548	0.85794
3.466	37.8039	0.82991
3.476	37.6536	0.81356
3.486	37.5034	0.80289
3.496	37.353	0.79702
3.506	37.2028	0.79782
3.516	37.053	0.79952
3.526	36.9028	0.79729
3.536	36.7525	0.79892
3.546	36.6026	0.80217
3.556	36.4533	0.80899
3.566	36.3034	0.81189
3.576	36.1525	0.80945
3.586	36.0022	0.80202
3.596	35.8528	0.80244
3.606	35.7033	0.79899
3.616	35.553	0.79448
3.626	35.4023	0.78897
3.636	35.2528	0.78595
3.646	35.1034	0.78521
3.656	34.9526	0.78136
3.666	34.8022	0.77692
3.676	34.6528	0.77433
3.686	34.5037	0.7684
3.696	34.3534	0.76329
3.706	34.2023	0.76003
3.716	34.0522	0.75708
3.726	33.903	0.75592
3.736	33.753	0.75018
3.746	33.602	0.74406
3.756	33.4522	0.73692
3.766	33.3031	0.73526
3.776	33.1533	0.74028
3.786	33.002	0.73958
3.796	32.8516	0.73564
3.806	32.7025	0.73498
3.816	32.5528	0.73475
3.826	32.4017	0.72891
3.836	32.2511	0.72221
3.846	32.102	0.72108
3.856	31.9528	0.72247
3.866	31.802	0.72237
3.876	31.6512	0.71838
3.886	31.502	0.71671
3.896	31.3531	0.71723
3.906	31.2026	0.70681
3.916	31.0516	0.70098
3.926	30.9014	0.7006
3.936	30.7522	0.70287
3.946	30.6022	0.70271
3.956	30.4523	0.70108
3.966	30.3033	0.69396
3.976	30.1536	0.69006
3.986	30.0026	0.68037
3.996	29.8519	0.67253
4.006	29.7022	0.67273
4.016	29.5534	0.67292
4.026	29.4031	0.67114
4.036	29.2519	0.66545
4.046	29.102	0.66204
4.056	28.9533	0.6601
4.066	28.8038	0.65855
4.076	28.6525	0.65186
4.086	28.5017	0.64717
4.096	28.3523	0.65165
4.106	28.2031	0.65155
4.116	28.0525	0.64673
4.126	27.9017	0.64095
4.136	27.7522	0.63598
4.146	27.603	0.63192
4.156	27.4523	0.62599
4.166	27.3014	0.6269
4.176	27.1519	0.62784
4.186	27.0033	0.627
4.196	26.853	0.62793
4.206	26.7016	0.6192
4.216	26.5516	0.61812
4.226	26.4027	0.62053
4.236	26.2526	0.61701
4.246	26.1019	0.60726
4.256	25.9519	0.60489
4.266	25.803	0.60098
4.276	25.6534	0.59639
4.286	25.5025	0.58833
4.296	25.352	0.58395
4.306	25.2028	0.58108
4.316	25.0534	0.57868
4.326	24.9023	0.57376
4.336	24.7519	0.57446
4.346	24.6027	0.57657
4.356	24.4536	0.57804
4.366	24.3026	0.57591
4.376	24.1519	0.57207
4.386	24.0023	0.5698
4.396	23.8534	0.5688
4.406	23.7033	0.56644
4.416	23.552	0.56044
4.426	23.4019	0.55685
4.436	23.2525	0.55908
4.446	23.102	0.5588
4.456	22.9509	0.55125
4.466	22.8019	0.5468
4.476	22.6539	0.54524
4.486	22.5036	0.53645
4.496	22.3513	0.5213
4.506	22.2008	0.51611
4.516	22.0523	0.52314
4.526	21.9033	0.52905
4.536	21.752	0.52857
4.546	21.6009	0.52114
4.556	21.452	0.5177
4.566	21.3033	0.51349
4.576	21.1527	0.50496
4.586	21.002	0.49882
4.596	20.8523	0.501
4.606	20.7028	0.50493
4.616	20.5526	0.50446
4.626	20.402	0.50055
4.636	20.2523	0.49645
4.646	20.1033	0.49062
4.656	19.9528	0.48404
4.666	19.8022	0.47628
4.676	19.6525	0.47148
4.686	19.5034	0.46818
4.696	19.3536	0.46324
4.706	19.2025	0.46111
4.716	19.0523	0.45852
4.726	18.9031	0.45867
4.736	18.7531	0.46201
4.746	18.602	0.46107
4.756	18.4516	0.45812
4.766	18.3026	0.45187
4.776	18.1534	0.44207
4.786	18.0025	0.43029
4.796	17.8519	0.41845
4.806	17.7025	0.41152
4.816	17.5531	0.41124
4.826	17.4023	0.41573
4.836	17.2514	0.4161
4.846	17.1019	0.41754
4.856	16.9526	0.41909
4.866	16.8023	0.41261
4.876	16.6516	0.40688
4.886	16.5017	0.40113
4.896	16.3527	0.39748
4.906	16.2026	0.39724
4.916	16.052	0.39231
4.926	15.9022	0.38776
4.936	15.7526	0.38703
4.946	15.6023	0.38169
4.956	15.4512	0.37609
4.966	15.3011	0.37434
4.976	15.1528	0.37424
4.986	15.0041	0.37278
4.996	14.853	0.36991
5.006	14.7019	0.36669
5.016	14.5522	0.36388
5.026	14.4031	0.35907
5.036	14.2528	0.35791
5.046	14.1022	0.35279
5.056	13.9522	0.35084
5.066	13.803	0.34791
5.076	13.653	0.34479
5.086	13.5022	0.33522
5.096	13.3525	0.33167
5.106	13.2033	0.33276
5.116	13.0525	0.33263
5.126	12.9019	0.33075
5.136	12.7522	0.33309
5.146	12.603	0.33663
5.156	12.4525	0.3359
5.166	12.3016	0.32486
5.176	12.1519	0.31564
5.186	12.0028	0.31089
5.196	11.8528	0.31154
5.206	11.7022	0.30587
5.216	11.552	0.30227
5.226	11.4026	0.30301
5.236	11.2528	0.30472
5.246	11.102	0.30131
5.256	10.9517	0.29583
5.266	10.8022	0.2926
5.276	10.6528	0.29462
5.286	10.5026	0.29524
5.296	10.3525	0.29639
5.306	10.2028	0.29532
5.316	10.0533	0.2926
5.326	9.90281	0.28502
5.336	9.7525	0.27662
5.346	9.60281	0.27222
5.356	9.45328	0.27061
5.366	9.30281	0.26829
5.376	9.15234	0.26451
5.386	9.00266	0.2616
5.396	8.85328	0.25916
5.406	8.70265	0.25047
5.416	8.55203	0.24417
5.426	8.40265	0.24392
5.436	8.25328	0.24646
5.446	8.10265	0.24524
5.456	7.95125	0.24006
5.466	7.80109	0.22668
5.476	7.65187	0.22104
5.486	7.5025	0.21812
5.496	7.35266	0.21632
5.506	7.20234	0.21286
5.516	7.05219	0.21641
5.526	6.90187	0.21307
5.536	6.75156	0.21164
5.546	6.60187	0.2103
5.556	6.4525	0.20921
5.566	6.30234	0.20289
5.576	6.15187	0.19969
5.586	6.00203	0.19541
5.596	5.85281	0.20036
5.606	5.70312	0.19919
5.616	5.5525	0.18976
5.626	5.40172	0.18767
5.636	5.25234	0.18865
5.646	5.10312	0.18334
5.656	4.95281	0.1718
5.666	4.80203	0.16472
5.676	4.65234	0.16028
5.686	4.50328	0.15526
5.696	4.35312	0.15159
5.706	4.20234	0.14449
5.716	4.0525	0.14066
5.726	3.90328	0.14292
5.736	3.75312	0.14539
5.746	3.60203	0.14339
5.756	3.45172	0.1358
5.766	3.30266	0.13689
5.776	3.15266	0.13638
5.786	3.00187	0.12999
5.796	2.85172	0.12363
5.806	2.70281	0.12223
5.816	2.55328	0.12078
5.826	2.40203	0.11665
5.836	2.25141	0.11423
5.846	2.10219	0.11201
5.856	1.95281	0.10885
5.866	1.80219	0.10372
5.876	1.65125	0.1004
5.886	1.50187	0.10261
5.896	1.35297	0.10908
5.906	1.20266	0.11358
5.916	1.05156	0.11616
5.926	0.90187	0.12981
5.936	0.75328	0.14413
5.946	0.60328	0.14883
5.956	0.45203	0.13324
5.966	0.30172	0.09547
5.976	0.15234	0.04164
5.986	0.0025	-0.00544
5.988	-0.02766	-0.01302
