# Supplementary material for: Mechanical properties of a biodegradable self-expandable polydioxanone monofilament stent: In vitro force relaxation and its clinical relevance
Source: PLoS One. 2020 Jul 8;15(7):e0235842. doi: 10.1371/journal.pone.0235842 (PMC7343154; doi:10.1371/journal.pone.0235842)
Supplement: S5 File — (ZIP) [file pone.0235842.s005.zip › Shear_Data/TotalForceProfile/slopeTotalForce_Sample14.xlsx]

## Sheet: Specimen_RawData_1
Time	Extension	Force	Extension of linear pulling part	Force of linear pulling part	the slope of the pulling part of the Total force profile K~FT
(s)	(mm)	(N)	(mm)	(N)	(N/mm)
0	0.25219	0.00406			0.0184
0.01	0.26344	0.01311
0.02	0.33031	0.06265
0.03	0.46875	0.18911
0.04	0.64719	0.41385
0.05	0.81891	0.62774
0.06	0.97484	0.75736
0.07	1.13422	0.84079
0.08	1.30625	0.9039
0.09	1.48141	0.93428
0.1	1.65016	0.92324
0.11	1.81328	0.90033
0.12	1.97562	0.88335
0.13	2.13922	0.88054
0.14	2.30281	0.88132
0.15	2.46375	0.88451
0.16	2.62141	0.89065
0.17	2.77797	0.89934
0.18	2.93578	0.906
0.19	3.09312	0.91184
0.2	3.24781	0.91777
0.21	3.40062	0.91455
0.22	3.55484	0.91105
0.23	3.70953	0.91707
0.24	3.86266	0.92124
0.25	4.01437	0.92208
0.26	4.16687	0.92505
0.27	4.31969	0.92738
0.28	4.47125	0.93181
0.29	4.62141	0.93523
0.3	4.77281	0.93711
0.31	4.92516	0.94384
0.32	5.07625	0.94992
0.33	5.22625	0.9505
0.34	5.37687	0.95043
0.35	5.52812	0.95474
0.36	5.67875	0.95939
0.37	5.82844	0.96354
0.38	5.97906	0.96618
0.39	6.13031	0.97135
0.4	6.28078	0.97472
0.41	6.43047	0.97948
0.42	6.58	0.98269
0.43	6.73062	0.98425
0.44	6.88172	0.99083
0.45	7.03141	0.99161
0.46	7.18094	0.99092
0.47	7.33109	0.99641
0.48	7.48203	1.00117
0.49	7.63281	1.00377
0.5	7.78234	1.00974
0.51	7.9314	1.017
0.52	8.08109	1.02644
0.53	8.23062	1.03059
0.54	8.38062	1.03569
0.55	8.53172	1.03629
0.56	8.68265	1.04186
0.57	8.83219	1.04204
0.58	8.98094	1.03971
0.59	9.13094	1.04056
0.6	9.28219	1.03894
0.61	9.4325	1.0392
0.62	9.58156	1.03917
0.63	9.7314	1.04153
0.64	9.88219	1.04705
0.65	10.0327	1.04874	10.0327	1.04874
0.66	10.182	1.04598	10.182	1.04598
0.67	10.3319	1.05052	10.3319	1.05052
0.68	10.4825	1.05671	10.4825	1.05671
0.69	10.633	1.06089	10.633	1.06089
0.7	10.7825	1.06537	10.7825	1.06537
0.71	10.932	1.06778	10.932	1.06778
0.72	11.0825	1.07014	11.0825	1.07014
0.73	11.2326	1.07386	11.2326	1.07386
0.74	11.3822	1.07909	11.3822	1.07909
0.75	11.5317	1.08185	11.5317	1.08185
0.76	11.6825	1.08393	11.6825	1.08393
0.77	11.833	1.0857	11.833	1.0857
0.78	11.9826	1.08785	11.9826	1.08785
0.79	12.1319	1.09399	12.1319	1.09399
0.8	12.282	1.10554	12.282	1.10554
0.81	12.4325	1.1151	12.4325	1.1151
0.82	12.5823	1.12157	12.5823	1.12157
0.83	12.7316	1.1248	12.7316	1.1248
0.84	12.882	1.12464	12.882	1.12464
0.85	13.0328	1.12483	13.0328	1.12483
0.86	13.1825	1.12953	13.1825	1.12953
0.87	13.3314	1.13262	13.3314	1.13262
0.88	13.4816	1.13591	13.4816	1.13591
0.89	13.6328	1.14064	13.6328	1.14064
0.9	13.783	1.14088	13.783	1.14088
0.91	13.9319	1.14089	13.9319	1.14089
0.92	14.0817	1.14276	14.0817	1.14276
0.93	14.2323	1.14472	14.2323	1.14472
0.94	14.3825	1.14842	14.3825	1.14842
0.95	14.5319	1.15254	14.5319	1.15254
0.96	14.6819	1.15124	14.6819	1.15124
0.97	14.8326	1.15057	14.8326	1.15057
0.98	14.9826	1.15124	14.9826	1.15124
0.99	15.1319	1.15586	15.1319	1.15586
1	15.2823	1.16055	15.2823	1.16055
1.01	15.4333	1.16683	15.4333	1.16683
1.02	15.5826	1.1688	15.5826	1.1688
1.03	15.7309	1.17253	15.7309	1.17253
1.04	15.8802	1.18024	15.8802	1.18024
1.05	16.0314	1.18531	16.0314	1.18531
1.06	16.183	1.18949	16.183	1.18949
1.07	16.3327	1.18732	16.3327	1.18732
1.08	16.4814	1.18183	16.4814	1.18183
1.09	16.6316	1.18583	16.6316	1.18583
1.1	16.7827	1.19511	16.7827	1.19511
1.11	16.9326	1.19773	16.9326	1.19773
1.12	17.0817	1.19938	17.0817	1.19938
1.13	17.2317	1.20261	17.2317	1.20261
1.14	17.3825	1.2029	17.3825	1.2029
1.15	17.5327	1.20289	17.5327	1.20289
1.16	17.6816	1.20786	17.6816	1.20786
1.17	17.8316	1.21662	17.8316	1.21662
1.18	17.9825	1.22502	17.9825	1.22502
1.19	18.1328	1.22863	18.1328	1.22863
1.2	18.2819	1.22485	18.2819	1.22485
1.21	18.4316	1.22517	18.4316	1.22517
1.22	18.5827	1.23142	18.5827	1.23142
1.23	18.7328	1.23281	18.7328	1.23281
1.24	18.8817	1.23831	18.8817	1.23831
1.25	19.0309	1.24853	19.0309	1.24853
1.26	19.182	1.25241	19.182	1.25241
1.27	19.3328	1.25563	19.3328	1.25563
1.28	19.4822	1.25923	19.4822	1.25923
1.29	19.6316	1.26442	19.6316	1.26442
1.3	19.7822	1.27123	19.7822	1.27123
1.31	19.9326	1.27163	19.9326	1.27163
1.32	20.0819	1.26684	20.0819	1.26684
1.33	20.2311	1.26642	20.2311	1.26642
1.34	20.3819	1.26874	20.3819	1.26874
1.35	20.533	1.27043	20.533	1.27043
1.36	20.6826	1.27228	20.6826	1.27228
1.37	20.8314	1.27519	20.8314	1.27519
1.38	20.9816	1.27486	20.9816	1.27486
1.39	21.1328	1.27781	21.1328	1.27781
1.4	21.2831	1.28415	21.2831	1.28415
1.41	21.432	1.28691	21.432	1.28691
1.42	21.5817	1.28653	21.5817	1.28653
1.43	21.733	1.28913	21.733	1.28913
1.44	21.8833	1.29367	21.8833	1.29367
1.45	22.0319	1.29723	22.0319	1.29723
1.46	22.1814	1.29696	22.1814	1.29696
1.47	22.3327	1.29874	22.3327	1.29874
1.48	22.4833	1.30415	22.4833	1.30415
1.49	22.6322	1.30598	22.6322	1.30598
1.5	22.7812	1.29939	22.7812	1.29939
1.51	22.9326	1.2968	22.9326	1.2968
1.52	23.0842	1.30607	23.0842	1.30607
1.53	23.2323	1.30798	23.2323	1.30798
1.54	23.38	1.30948	23.38	1.30948
1.55	23.5303	1.31281	23.5303	1.31281
1.56	23.6822	1.32282	23.6822	1.32282
1.57	23.8325	1.32762	23.8325	1.32762
1.58	23.9814	1.32931	23.9814	1.32931
1.59	24.1314	1.32607	24.1314	1.32607
1.6	24.2823	1.33026	24.2823	1.33026
1.61	24.4323	1.33364	24.4323	1.33364
1.62	24.5813	1.33069	24.5813	1.33069
1.63	24.7314	1.33176	24.7314	1.33176
1.64	24.8825	1.33839	24.8825	1.33839
1.65	25.0328	1.34	25.0328	1.34
1.66	25.1817	1.34302	25.1817	1.34302
1.67	25.3313	1.34324	25.3313	1.34324
1.68	25.4823	1.34299	25.4823	1.34299
1.69	25.633	1.34684	25.633	1.34684
1.7	25.7822	1.35077	25.7822	1.35077
1.71	25.9316	1.34934	25.9316	1.34934
1.72	26.0825	1.35309	26.0825	1.35309
1.73	26.2333	1.35619	26.2333	1.35619
1.74	26.3823	1.35241	26.3823	1.35241
1.75	26.5312	1.353	26.5312	1.353
1.76	26.682	1.36309	26.682	1.36309
1.77	26.833	1.36798	26.833	1.36798
1.78	26.9826	1.3712	26.9826	1.3712
1.79	27.1316	1.37697	27.1316	1.37697
1.8	27.2819	1.38123	27.2819	1.38123
1.81	27.433	1.38446	27.433	1.38446
1.82	27.5822	1.38821	27.5822	1.38821
1.83	27.7306	1.38701	27.7306	1.38701
1.84	27.8814	1.38732	27.8814	1.38732
1.85	28.033	1.39113	28.033	1.39113
1.86	28.183	1.3948	28.183	1.3948
1.87	28.3316	1.39642	28.3316	1.39642
1.88	28.4814	1.39943	28.4814	1.39943
1.89	28.6325	1.40257	28.6325	1.40257
1.9	28.7828	1.40686	28.7828	1.40686
1.91	28.932	1.40949	28.932	1.40949
1.92	29.0816	1.40891	29.0816	1.40891
1.93	29.2323	1.40831	29.2323	1.40831
1.94	29.3831	1.416	29.3831	1.416
1.95	29.5322	1.42098	29.5322	1.42098
1.96	29.6811	1.42181	29.6811	1.42181
1.97	29.832	1.42745	29.832	1.42745
1.98	29.9831	1.43055	29.9831	1.43055
1.99	30.1327	1.43246
2	30.2814	1.43481
2.01	30.4317	1.43741
2.02	30.5833	1.44035
2.03	30.7336	1.44473
2.04	30.8819	1.44103
2.05	31.0309	1.43785
2.06	31.1814	1.44002
2.07	31.332	1.44393
2.08	31.4817	1.44523
2.09	31.632	1.44918
2.1	31.7828	1.45332
2.11	31.9325	1.45818
2.12	32.0814	1.46093
2.13	32.2314	1.45993
2.14	32.3826	1.4609
2.15	32.5328	1.46235
2.16	32.6817	1.46663
2.17	32.8311	1.47208
2.18	32.982	1.48197
2.19	33.1326	1.48742
2.2	33.282	1.49271
2.21	33.4312	1.49398
2.22	33.582	1.49266
2.23	33.7328	1.49259
2.24	33.8823	1.49387
2.25	34.0312	1.49685
2.26	34.1814	1.501
2.27	34.332	1.50816
2.28	34.482	1.50775
2.29	34.6314	1.50707
2.3	34.7817	1.50929
2.31	34.9325	1.50857
2.32	35.0825	1.50546
2.33	35.2312	1.5067
2.34	35.3811	1.50334
2.35	35.5323	1.50412
2.36	35.6828	1.50908
2.37	35.832	1.51201
2.38	35.9819	1.51844
2.39	36.1325	1.52518
2.4	36.283	1.52941
2.41	36.4322	1.53138
2.42	36.5822	1.53288
2.43	36.733	1.5322
2.44	36.8831	1.53296
2.45	37.0326	1.53482
2.46	37.1822	1.5319
2.47	37.3323	1.53265
2.48	37.4828	1.539
2.49	37.6325	1.54459
2.5	37.782	1.54575
2.51	37.9322	1.54655
2.52	38.0827	1.55201
2.53	38.2328	1.55633
2.54	38.3826	1.55793
2.55	38.5322	1.55978
2.56	38.6817	1.55849
2.57	38.8311	1.55592
2.58	38.9809	1.54861
2.59	39.1317	1.54438
2.6	39.2828	1.5465
2.61	39.4327	1.55148
2.62	39.5814	1.55461
2.63	39.7314	1.56426
2.64	39.8823	1.57549
2.65	40.0326	1.58407
2.66	40.1817	1.59016
2.67	40.3314	1.59087
2.68	40.4822	1.5954
2.69	40.6325	1.60103
2.7	40.7819	1.60329
2.71	40.9316	1.60585
2.72	41.0823	1.60885
2.73	41.2328	1.60712
2.74	41.3825	1.60612
2.75	41.532	1.60909
2.76	41.6825	1.60824
2.77	41.8327	1.61083
2.78	41.982	1.61611
2.79	42.1315	1.61978
2.8	42.2823	1.62326
2.81	42.433	1.62762
2.82	42.5823	1.62826
2.83	42.7316	1.62997
2.84	42.8816	1.63102
2.85	43.032	1.63418
2.86	43.182	1.63802
2.87	43.3314	1.6394
2.88	43.4816	1.64128
2.89	43.6325	1.64362
2.9	43.7823	1.64674
2.91	43.9314	1.65207
2.92	44.0812	1.6527
2.93	44.2323	1.6582
2.94	44.3828	1.65965
2.95	44.5319	1.65601
2.96	44.6816	1.6526
2.97	44.8325	1.65033
2.98	44.9826	1.65504
2.982	45.0125	1.65681
2.984	45.0423	1.65864
2.986	45.0722	1.66016
2.996	45.1945	1.65435
3.006	45.2325	1.58095
3.016	45.1776	1.46076
3.026	45.0369	1.29492
3.036	44.8192	1.10114
3.046	44.5783	0.95012
3.056	44.37	0.91159
3.066	44.19	0.94961
3.076	44.0055	0.97646
3.086	43.8053	0.96419
3.096	43.6052	0.94176
3.106	43.4203	0.95017
3.116	43.247	0.97594
3.126	43.0727	0.97891
3.136	42.8952	0.95579
3.146	42.7212	0.94187
3.156	42.554	0.94138
3.166	42.39	0.93764
3.176	42.2261	0.92621
3.186	42.0633	0.91628
3.196	41.9022	0.91173
3.206	41.7428	0.91125
3.216	41.585	0.91117
3.226	41.4286	0.90819
3.236	41.2728	0.90837
3.246	41.117	0.91025
3.256	40.9625	0.90928
3.266	40.8092	0.90586
3.276	40.6561	0.90302
3.286	40.5023	0.89785
3.296	40.3492	0.89194
3.306	40.1975	0.8877
3.316	40.0461	0.88654
3.326	39.8937	0.88387
3.336	39.7417	0.88327
3.346	39.5909	0.88318
3.356	39.4406	0.88452
3.366	39.2891	0.87797
3.376	39.1377	0.87386
3.386	38.9875	0.8723
3.396	38.8373	0.87295
3.406	38.6858	0.87824
3.416	38.5341	0.88457
3.426	38.3837	0.89043
3.436	38.2345	0.8924
3.446	38.0851	0.88246
3.456	37.9345	0.86074
3.466	37.7836	0.83035
3.476	37.6333	0.80573
3.486	37.483	0.78986
3.496	37.3327	0.78349
3.506	37.1827	0.78694
3.516	37.0326	0.79484
3.526	36.8825	0.79551
3.536	36.7322	0.79461
3.546	36.5823	0.79083
3.556	36.433	0.79098
3.566	36.2831	0.7896
3.576	36.1322	0.79046
3.586	35.9819	0.79045
3.596	35.8325	0.79286
3.606	35.6831	0.79141
3.616	35.5325	0.78777
3.626	35.3819	0.78376
3.636	35.2326	0.77925
3.646	35.0831	0.77391
3.656	34.9322	0.77164
3.666	34.7819	0.76796
3.676	34.6328	0.77105
3.686	34.4836	0.77094
3.696	34.333	0.76141
3.706	34.1819	0.75365
3.716	34.032	0.75404
3.726	33.8826	0.75632
3.736	33.7325	0.75545
3.746	33.5817	0.75083
3.756	33.432	0.74794
3.766	33.283	0.74445
3.776	33.1328	0.74234
3.786	32.9816	0.73529
3.796	32.8314	0.73257
3.806	32.6823	0.73014
3.816	32.5323	0.72688
3.826	32.3812	0.72522
3.836	32.2309	0.72599
3.846	32.0819	0.72688
3.856	31.9325	0.7274
3.866	31.7816	0.7234
3.876	31.6309	0.71777
3.886	31.4817	0.71568
3.896	31.3328	0.70996
3.906	31.1822	0.70063
3.916	31.0311	0.69277
3.926	30.8811	0.69229
3.936	30.7319	0.69304
3.946	30.5819	0.69232
3.956	30.432	0.69196
3.966	30.2831	0.69624
3.976	30.1333	0.69664
3.986	29.9822	0.69344
3.996	29.8314	0.68709
4.006	29.682	0.68413
4.016	29.5331	0.68429
4.026	29.3827	0.6771
4.036	29.2312	0.67141
4.046	29.0819	0.66917
4.056	28.9331	0.67023
4.066	28.7833	0.66503
4.076	28.632	0.65947
4.086	28.4814	0.65564
4.096	28.3323	0.6552
4.106	28.1828	0.65178
4.116	28.0319	0.6426
4.126	27.8814	0.63672
4.136	27.732	0.638
4.146	27.5828	0.63645
4.156	27.4319	0.62985
4.166	27.2809	0.62234
4.176	27.1319	0.62108
4.186	26.9831	0.62254
4.196	26.8325	0.61989
4.206	26.6812	0.61431
4.216	26.5314	0.61376
4.226	26.3825	0.61576
4.236	26.2325	0.61662
4.246	26.0814	0.61227
4.256	25.9316	0.60887
4.266	25.7828	0.6047
4.276	25.6331	0.59952
4.286	25.482	0.59297
4.296	25.3316	0.58791
4.306	25.1826	0.58844
4.316	25.0331	0.58904
4.326	24.882	0.58206
4.336	24.7314	0.57947
4.346	24.5823	0.5763
4.356	24.4331	0.57677
4.366	24.2823	0.57665
4.376	24.1316	0.57258
4.386	23.9822	0.56943
4.396	23.8331	0.56876
4.406	23.6828	0.56676
4.416	23.5316	0.55983
4.426	23.3816	0.55499
4.436	23.2322	0.55623
4.446	23.0816	0.55221
4.456	22.9306	0.54177
4.466	22.7817	0.53774
4.476	22.6337	0.53343
4.486	22.483	0.52875
4.496	22.3308	0.51664
4.506	22.1806	0.51289
4.516	22.0323	0.52281
4.526	21.883	0.5253
4.536	21.7314	0.51636
4.546	21.5805	0.51422
4.556	21.432	0.52017
4.566	21.2831	0.52178
4.576	21.1322	0.51636
4.586	20.9814	0.50829
4.596	20.832	0.50624
4.606	20.6826	0.50612
4.616	20.5322	0.50543
4.626	20.3816	0.49996
4.636	20.232	0.49586
4.646	20.083	0.49297
4.656	19.9326	0.48897
4.666	19.7819	0.47826
4.676	19.632	0.47766
4.686	19.4831	0.47496
4.696	19.3331	0.47313
4.706	19.1823	0.46784
4.716	19.032	0.46485
4.726	18.8827	0.46357
4.736	18.7326	0.46418
4.746	18.5816	0.46025
4.756	18.4312	0.45183
4.766	18.2823	0.44284
4.776	18.133	0.43691
4.786	17.9822	0.42989
4.796	17.8316	0.42477
4.806	17.6822	0.42314
4.816	17.5327	0.42388
4.826	17.3817	0.42174
4.836	17.2311	0.41952
4.846	17.0816	0.41667
4.856	16.9325	0.41339
4.866	16.782	0.40636
4.876	16.6311	0.39738
4.886	16.4816	0.39175
4.896	16.3325	0.38837
4.906	16.1822	0.38284
4.916	16.0317	0.3799
4.926	15.8819	0.37887
4.936	15.7323	0.38114
4.946	15.5819	0.37961
4.956	15.4308	0.37793
4.966	15.2809	0.37619
4.976	15.1328	0.37682
4.986	14.9836	0.37313
4.996	14.8325	0.36707
5.006	14.6814	0.35885
5.016	14.532	0.35791
5.026	14.3828	0.36296
5.036	14.2325	0.36583
5.046	14.0817	0.35952
5.056	13.9319	0.35451
5.066	13.7828	0.35151
5.076	13.6326	0.34394
5.086	13.4819	0.33555
5.096	13.3323	0.32693
5.106	13.1828	0.32191
5.116	13.032	0.31979
5.126	12.8814	0.31956
5.136	12.7319	0.31933
5.146	12.5826	0.31808
5.156	12.432	0.3148
5.166	12.2812	0.31046
5.176	12.1316	0.30742
5.186	11.9825	0.30561
5.196	11.8323	0.30151
5.206	11.6817	0.29534
5.216	11.5317	0.29468
5.226	11.3823	0.29395
5.236	11.2323	0.29536
5.246	11.0816	0.29692
5.256	10.9314	0.29365
5.266	10.7822	0.29519
5.276	10.6325	0.2952
5.286	10.4822	0.28761
5.296	10.332	0.28461
5.306	10.1827	0.28228
5.316	10.033	0.27697
5.326	9.88234	0.2724
5.336	9.73203	0.27031
5.346	9.5825	0.26862
5.356	9.43297	0.26982
5.366	9.28234	0.26739
5.376	9.13203	0.26201
5.386	8.9825	0.25666
5.396	8.83297	0.25858
5.406	8.68219	0.25411
5.416	8.53156	0.25092
5.426	8.38234	0.25085
5.436	8.23297	0.24895
5.446	8.08219	0.24321
5.456	7.93078	0.236
5.466	7.78062	0.22965
5.476	7.63156	0.22949
5.486	7.48219	0.22672
5.496	7.33219	0.223
5.506	7.18203	0.21946
5.516	7.03187	0.2224
5.526	6.88156	0.22298
5.536	6.73125	0.22384
5.546	6.58172	0.22291
5.556	6.43219	0.2166
5.566	6.28187	0.21053
5.576	6.13156	0.21008
5.586	5.98203	0.20951
5.596	5.83266	0.21062
5.606	5.68297	0.20798
5.616	5.53203	0.1994
5.626	5.38141	0.19192
5.636	5.23219	0.18622
5.646	5.08266	0.17821
5.656	4.93234	0.17585
5.666	4.78187	0.17213
5.676	4.63219	0.16265
5.686	4.48281	0.1542
5.696	4.33266	0.15398
5.706	4.18187	0.15901
5.716	4.0325	0.16244
5.726	3.88312	0.1571
5.736	3.7325	0.15056
5.746	3.58141	0.14262
5.756	3.43156	0.13955
5.766	3.28234	0.13953
5.776	3.13219	0.13696
5.786	2.98141	0.13514
5.796	2.83156	0.13749
5.806	2.6825	0.135
5.816	2.53281	0.12889
5.826	2.38156	0.1212
5.836	2.23109	0.11426
5.846	2.08203	0.11336
5.856	1.9325	0.11508
5.866	1.78156	0.10762
5.876	1.63094	0.09628
5.886	1.48172	0.09454
5.896	1.33266	0.10097
5.906	1.18203	0.10673
5.916	1.03125	0.11015
5.926	0.88172	0.12673
5.936	0.73297	0.14513
5.946	0.58266	0.15153
5.956	0.43156	0.1355
5.966	0.28141	0.09757
5.976	0.13219	0.04232
5.986	-0.01812	-0.00684
