# Supplementary material for: Mechanical properties of a biodegradable self-expandable polydioxanone monofilament stent: In vitro force relaxation and its clinical relevance
Source: PLoS One. 2020 Jul 8;15(7):e0235842. doi: 10.1371/journal.pone.0235842 (PMC7343154; doi:10.1371/journal.pone.0235842)
Supplement: S5 File — (ZIP) [file pone.0235842.s005.zip › Shear_Data/TotalForceProfile/slopeTotalForce_Sample15.xlsx]

## Sheet: Specimen_RawData_1
Time	Extension	Force	Extension of linear pulling part	Force of linear pulling part	the slope of the pulling part of the Total force profile K~FT
(s)	(mm)	(N)	(mm)	(N)	(N/mm)
0	0.23797	0.00677			0.0188139
0.01	0.24906	0.01633
0.02	0.31609	0.06875
0.03	0.45437	0.19417
0.04	0.63281	0.41609
0.05	0.80453	0.62631
0.06	0.96031	0.74781
0.07	1.11969	0.82275
0.08	1.29187	0.87882
0.09	1.46719	0.90404
0.1	1.63594	0.89212
0.11	1.79891	0.87247
0.12	1.96125	0.861
0.13	2.12484	0.86412
0.14	2.28844	0.87113
0.15	2.44953	0.87126
0.16	2.60719	0.8762
0.17	2.76375	0.88256
0.18	2.92141	0.88319
0.19	3.07875	0.88656
0.2	3.23375	0.89117
0.21	3.38672	0.89135
0.22	3.54062	0.89231
0.23	3.69516	0.89723
0.24	3.84844	0.90437
0.25	4	0.90631
0.26	4.15234	0.91002
0.27	4.30531	0.91129
0.28	4.45719	0.91428
0.29	4.60719	0.91754
0.3	4.75859	0.91189
0.31	4.91094	0.9135
0.32	5.06219	0.91808
0.33	5.21219	0.91758
0.34	5.3625	0.9206
0.35	5.51359	0.93068
0.36	5.66453	0.93923
0.37	5.81422	0.94188
0.38	5.96469	0.94594
0.39	6.11594	0.95067
0.4	6.26656	0.95824
0.41	6.41625	0.96725
0.42	6.56578	0.96981
0.43	6.71641	0.97044
0.44	6.8675	0.97525
0.45	7.01734	0.98209
0.46	7.16656	0.98425
0.47	7.31687	0.979
0.48	7.46797	0.97883
0.49	7.61844	0.97987
0.5	7.76828	0.98777
0.51	7.9175	1.00052
0.52	8.06703	1.00808
0.53	8.2164	1.0179
0.54	8.36625	1.02161
0.55	8.5175	1.02584
0.56	8.66859	1.02793
0.57	8.81797	1.02865
0.58	8.96672	1.02924
0.59	9.11687	1.03026
0.6	9.26812	1.02795
0.61	9.41844	1.02998
0.62	9.5675	1.03445
0.63	9.71719	1.04291
0.64	9.86812	1.05181
0.65	10.0184	1.05471	10.0184	1.05471
0.66	10.168	1.05547	10.168	1.05547
0.67	10.3177	1.05721	10.3177	1.05721
0.68	10.4683	1.06024	10.4683	1.06024
0.69	10.6188	1.05797	10.6188	1.05797
0.7	10.7684	1.05681	10.7684	1.05681
0.71	10.918	1.06107	10.918	1.06107
0.72	11.0683	1.0639	11.0683	1.0639
0.73	11.2184	1.06888	11.2184	1.06888
0.74	11.368	1.07605	11.368	1.07605
0.75	11.5176	1.07959	11.5176	1.07959
0.76	11.6681	1.08234	11.6681	1.08234
0.77	11.8187	1.08398	11.8187	1.08398
0.78	11.9684	1.08604	11.9684	1.08604
0.79	12.1178	1.09246	12.1178	1.09246
0.8	12.2678	1.09546	12.2678	1.09546
0.81	12.4183	1.09742	12.4183	1.09742
0.82	12.5683	1.10529	12.5683	1.10529
0.83	12.7175	1.11626	12.7175	1.11626
0.84	12.8676	1.12066	12.8676	1.12066
0.85	13.0184	1.1212	13.0184	1.1212
0.86	13.1683	1.12529	13.1683	1.12529
0.87	13.3173	1.12878	13.3173	1.12878
0.88	13.4673	1.12493	13.4673	1.12493
0.89	13.6186	1.1307	13.6186	1.1307
0.9	13.7688	1.13672	13.7688	1.13672
0.91	13.9177	1.13999	13.9177	1.13999
0.92	14.0675	1.14302	14.0675	1.14302
0.93	14.2183	1.14642	14.2183	1.14642
0.94	14.3683	1.148	14.3683	1.148
0.95	14.5176	1.15115	14.5176	1.15115
0.96	14.6677	1.15155	14.6677	1.15155
0.97	14.8184	1.15388	14.8184	1.15388
0.98	14.9684	1.15779	14.9684	1.15779
0.99	15.1178	1.15662	15.1178	1.15662
1	15.268	1.15797	15.268	1.15797
1.01	15.4191	1.16298	15.4191	1.16298
1.02	15.5687	1.16712	15.5687	1.16712
1.03	15.7169	1.17016	15.7169	1.17016
1.04	15.8659	1.17289	15.8659	1.17289
1.05	16.0172	1.17944	16.0172	1.17944
1.06	16.1687	1.18501	16.1687	1.18501
1.07	16.3186	1.18591	16.3186	1.18591
1.08	16.4673	1.18624	16.4673	1.18624
1.09	16.6172	1.18868	16.6172	1.18868
1.1	16.7683	1.19745	16.7683	1.19745
1.11	16.9184	1.20363	16.9184	1.20363
1.12	17.0675	1.20576	17.0675	1.20576
1.13	17.2175	1.21106	17.2175	1.21106
1.14	17.3683	1.21173	17.3683	1.21173
1.15	17.5184	1.21087	17.5184	1.21087
1.16	17.6675	1.21221	17.6675	1.21221
1.17	17.8172	1.21815	17.8172	1.21815
1.18	17.9683	1.22486	17.9683	1.22486
1.19	18.1187	1.22601	18.1187	1.22601
1.2	18.2678	1.2192	18.2678	1.2192
1.21	18.4173	1.21491	18.4173	1.21491
1.22	18.5683	1.22002	18.5683	1.22002
1.23	18.7186	1.22964	18.7186	1.22964
1.24	18.8677	1.2388	18.8677	1.2388
1.25	19.0169	1.24934	19.0169	1.24934
1.26	19.1676	1.26032	19.1676	1.26032
1.27	19.3186	1.26697	19.3186	1.26697
1.28	19.4681	1.26782	19.4681	1.26782
1.29	19.6173	1.26445	19.6173	1.26445
1.3	19.7678	1.26558	19.7678	1.26558
1.31	19.9184	1.26673	19.9184	1.26673
1.32	20.0678	1.26704	20.0678	1.26704
1.33	20.217	1.26792	20.217	1.26792
1.34	20.3675	1.26976	20.3675	1.26976
1.35	20.5186	1.27592	20.5186	1.27592
1.36	20.6686	1.27875	20.6686	1.27875
1.37	20.8175	1.28003	20.8175	1.28003
1.38	20.9673	1.2797	20.9673	1.2797
1.39	21.1183	1.28608	21.1183	1.28608
1.4	21.2689	1.29061	21.2689	1.29061
1.41	21.4181	1.29486	21.4181	1.29486
1.42	21.5677	1.29695	21.5677	1.29695
1.43	21.7186	1.30096	21.7186	1.30096
1.44	21.8691	1.30847	21.8691	1.30847
1.45	22.0178	1.30856	22.0178	1.30856
1.46	22.1672	1.30816	22.1672	1.30816
1.47	22.3184	1.31657	22.3184	1.31657
1.48	22.4692	1.31869	22.4692	1.31869
1.49	22.6181	1.31653	22.6181	1.31653
1.5	22.767	1.30975	22.767	1.30975
1.51	22.9184	1.30724	22.9184	1.30724
1.52	23.07	1.31008	23.07	1.31008
1.53	23.2184	1.30695	23.2184	1.30695
1.54	23.3659	1.30907	23.3659	1.30907
1.55	23.5159	1.31644	23.5159	1.31644
1.56	23.6678	1.32439	23.6678	1.32439
1.57	23.8184	1.32592	23.8184	1.32592
1.58	23.9673	1.32832	23.9673	1.32832
1.59	24.1172	1.33089	24.1172	1.33089
1.6	24.2681	1.33582	24.2681	1.33582
1.61	24.4181	1.33761	24.4181	1.33761
1.62	24.5672	1.33051	24.5672	1.33051
1.63	24.7172	1.33228	24.7172	1.33228
1.64	24.8683	1.33723	24.8683	1.33723
1.65	25.0186	1.33772	25.0186	1.33772
1.66	25.1676	1.33945	25.1676	1.33945
1.67	25.317	1.34173	25.317	1.34173
1.68	25.468	1.34473	25.468	1.34473
1.69	25.6187	1.3505	25.6187	1.3505
1.7	25.7681	1.35225	25.7681	1.35225
1.71	25.9173	1.35353	25.9173	1.35353
1.72	26.0681	1.3566	26.0681	1.3566
1.73	26.2189	1.36474	26.2189	1.36474
1.74	26.3683	1.36501	26.3683	1.36501
1.75	26.5172	1.36126	26.5172	1.36126
1.76	26.6676	1.36415	26.6676	1.36415
1.77	26.8186	1.36803	26.8186	1.36803
1.78	26.9686	1.37154	26.9686	1.37154
1.79	27.1175	1.37409	27.1175	1.37409
1.8	27.2678	1.37453	27.2678	1.37453
1.81	27.4187	1.37991	27.4187	1.37991
1.82	27.5683	1.387	27.5683	1.387
1.83	27.7167	1.3889	27.7167	1.3889
1.84	27.867	1.39381	27.867	1.39381
1.85	28.0186	1.40169	28.0186	1.40169
1.86	28.1689	1.40795	28.1689	1.40795
1.87	28.3175	1.41	28.3175	1.41
1.88	28.467	1.41178	28.467	1.41178
1.89	28.6181	1.41362	28.6181	1.41362
1.9	28.7688	1.41264	28.7688	1.41264
1.91	28.918	1.40902	28.918	1.40902
1.92	29.0675	1.40637	29.0675	1.40637
1.93	29.2181	1.40989	29.2181	1.40989
1.94	29.3689	1.4177	29.3689	1.4177
1.95	29.5181	1.42321	29.5181	1.42321
1.96	29.6672	1.4242	29.6672	1.4242
1.97	29.8178	1.42691	29.8178	1.42691
1.98	29.9689	1.42475	29.9689	1.42475
1.99	30.1184	1.42557
2	30.2672	1.43062
2.01	30.4175	1.43606
2.02	30.5689	1.43957
2.03	30.7195	1.44049
2.04	30.8678	1.43946
2.05	31.0166	1.43856
2.06	31.1672	1.44549
2.07	31.318	1.45263
2.08	31.4676	1.45526
2.09	31.6178	1.45411
2.1	31.7684	1.45672
2.11	31.9186	1.46123
2.12	32.0675	1.46372
2.13	32.2172	1.46975
2.14	32.3683	1.47457
2.15	32.5187	1.4764
2.16	32.6677	1.47601
2.17	32.817	1.47626
2.18	32.9678	1.47881
2.19	33.1186	1.48353
2.2	33.2678	1.48621
2.21	33.417	1.48913
2.22	33.5677	1.48645
2.23	33.7187	1.48832
2.24	33.8683	1.49509
2.25	34.017	1.49427
2.26	34.1672	1.49685
2.27	34.318	1.5047
2.28	34.468	1.51151
2.29	34.6173	1.51359
2.3	34.7675	1.51369
2.31	34.9183	1.51458
2.32	35.0683	1.51478
2.33	35.2172	1.51174
2.34	35.3669	1.5055
2.35	35.518	1.50841
2.36	35.6686	1.51708
2.37	35.818	1.52493
2.38	35.9676	1.5286
2.39	36.1183	1.53474
2.4	36.2686	1.53839
2.41	36.418	1.54258
2.42	36.5678	1.54582
2.43	36.7188	1.54922
2.44	36.8691	1.54672
2.45	37.0186	1.54507
2.46	37.1678	1.53965
2.47	37.3181	1.53677
2.48	37.4687	1.53695
2.49	37.6184	1.54097
2.5	37.7678	1.54425
2.51	37.918	1.5464
2.52	38.0684	1.55146
2.53	38.2186	1.55387
2.54	38.3684	1.55308
2.55	38.5183	1.55175
2.56	38.6675	1.5481
2.57	38.8169	1.54844
2.58	38.9666	1.54696
2.59	39.1175	1.54407
2.6	39.2686	1.54874
2.61	39.4184	1.55238
2.62	39.5673	1.55533
2.63	39.7172	1.56305
2.64	39.8681	1.57114
2.65	40.0184	1.57765
2.66	40.1677	1.58653
2.67	40.3172	1.5933
2.68	40.4678	1.60116
2.69	40.6183	1.60416
2.7	40.7678	1.60258
2.71	40.9175	1.60229
2.72	41.0681	1.60473
2.73	41.2186	1.60526
2.74	41.3684	1.60706
2.75	41.5178	1.61002
2.76	41.6683	1.61312
2.77	41.8186	1.61533
2.78	41.9681	1.61579
2.79	42.1173	1.61457
2.8	42.268	1.61502
2.81	42.4187	1.62203
2.82	42.5683	1.62469
2.83	42.7175	1.62726
2.84	42.8673	1.63092
2.85	43.0178	1.63102
2.86	43.1678	1.6317
2.87	43.3172	1.6352
2.88	43.4673	1.63385
2.89	43.6183	1.63428
2.9	43.7681	1.63716
2.91	43.9172	1.63871
2.92	44.067	1.64436
2.93	44.2181	1.6527
2.94	44.3687	1.65519
2.95	44.518	1.65546
2.96	44.6675	1.65666
2.97	44.8181	1.66191
2.98	44.9684	1.66523
2.984	45.0283	1.66674
2.986	45.0581	1.66689
2.988	45.0878	1.667
2.998	45.2103	1.65791
3.008	45.2486	1.58619
3.018	45.1937	1.46847
3.028	45.053	1.30501
3.038	44.835	1.11129
3.048	44.5937	0.95629
3.058	44.3856	0.91552
3.068	44.2058	0.95301
3.078	44.0212	0.98358
3.088	43.8211	0.97254
3.098	43.6211	0.95136
3.108	43.4361	0.96009
3.118	43.2628	0.9825
3.128	43.0884	0.98014
3.138	42.9109	0.95884
3.148	42.737	0.94712
3.158	42.5698	0.94531
3.168	42.4058	0.94424
3.178	42.2419	0.93609
3.188	42.0791	0.92779
3.198	41.9181	0.92455
3.208	41.7589	0.92622
3.218	41.6009	0.92449
3.228	41.4444	0.92017
3.238	41.2884	0.91414
3.248	41.133	0.90821
3.258	40.9783	0.90154
3.268	40.825	0.89924
3.278	40.6717	0.89553
3.288	40.5181	0.89313
3.298	40.3651	0.88521
3.308	40.2133	0.88307
3.318	40.0619	0.88434
3.328	39.9095	0.88578
3.338	39.7576	0.88482
3.348	39.6067	0.88463
3.358	39.4562	0.88607
3.368	39.3048	0.88432
3.378	39.1536	0.88593
3.388	39.0033	0.8868
3.398	38.8533	0.88442
3.408	38.7019	0.88373
3.418	38.55	0.88113
3.428	38.3997	0.88564
3.438	38.2503	0.89078
3.448	38.1009	0.88319
3.458	37.9503	0.86164
3.468	37.7994	0.83677
3.478	37.6492	0.81616
3.488	37.4989	0.80168
3.498	37.3484	0.79312
3.508	37.1984	0.80042
3.518	37.0484	0.80636
3.528	36.8983	0.80513
3.538	36.748	0.80532
3.548	36.5981	0.80839
3.558	36.4487	0.81011
3.568	36.2989	0.8097
3.578	36.1481	0.8048
3.588	35.9977	0.79707
3.598	35.8483	0.79049
3.608	35.6989	0.78656
3.618	35.5484	0.7849
3.628	35.3978	0.78283
3.638	35.2483	0.78551
3.648	35.0987	0.78875
3.658	34.9481	0.78342
3.668	34.7976	0.78009
3.678	34.6484	0.78013
3.688	34.4994	0.77769
3.698	34.3489	0.77191
3.708	34.1978	0.7656
3.718	34.0478	0.76545
3.728	33.8984	0.7675
3.738	33.7483	0.76716
3.748	33.5977	0.76223
3.758	33.4478	0.75605
3.768	33.2986	0.75219
3.778	33.1487	0.74791
3.788	32.9975	0.74475
3.798	32.8472	0.7406
3.808	32.698	0.7383
3.818	32.5483	0.73807
3.828	32.3972	0.73146
3.838	32.2466	0.7218
3.848	32.0977	0.71983
3.858	31.9483	0.72016
3.868	31.7975	0.71703
3.878	31.6467	0.71357
3.888	31.4975	0.7178
3.898	31.3486	0.72122
3.908	31.1983	0.72082
3.918	31.047	0.71409
3.928	30.8969	0.70579
3.938	30.7477	0.70979
3.948	30.5977	0.71119
3.958	30.448	0.71164
3.968	30.2987	0.70626
3.978	30.1491	0.70058
3.988	29.9981	0.69476
3.998	29.8473	0.68607
4.008	29.6978	0.68462
4.018	29.5489	0.68356
4.028	29.3986	0.6779
4.038	29.2472	0.67235
4.048	29.0977	0.66998
4.058	28.9489	0.67182
4.068	28.7991	0.6709
4.078	28.648	0.67129
4.088	28.4973	0.66973
4.098	28.348	0.67096
4.108	28.1986	0.66524
4.118	28.048	0.65478
4.128	27.8973	0.64831
4.138	27.7478	0.64509
4.148	27.5986	0.64055
4.158	27.4478	0.63373
4.168	27.2967	0.63045
4.178	27.1475	0.63155
4.188	26.9989	0.6366
4.198	26.8484	0.63684
4.208	26.6972	0.63179
4.218	26.5472	0.62722
4.228	26.3983	0.61868
4.238	26.2483	0.6135
4.248	26.0972	0.60741
4.258	25.9472	0.60478
4.268	25.7986	0.60386
4.278	25.6491	0.60544
4.288	25.498	0.60385
4.298	25.3473	0.6036
4.308	25.1984	0.60656
4.318	25.0489	0.60651
4.328	24.898	0.59851
4.338	24.7473	0.5929
4.348	24.598	0.58845
4.358	24.4489	0.58318
4.368	24.2983	0.57971
4.378	24.1473	0.57468
4.388	23.9978	0.57103
4.398	23.8489	0.57371
4.408	23.6988	0.57212
4.418	23.5475	0.5677
4.428	23.3973	0.56669
4.438	23.248	0.56244
4.448	23.0975	0.55807
4.458	22.9466	0.5524
4.468	22.7975	0.5512
4.478	22.6495	0.55104
4.488	22.4989	0.54509
4.498	22.3467	0.52866
4.508	22.1962	0.5208
4.518	22.048	0.52426
4.528	21.8987	0.52766
4.538	21.7473	0.52627
4.548	21.5963	0.52328
4.558	21.4476	0.52779
4.568	21.2991	0.53228
4.578	21.1483	0.52652
4.588	20.9973	0.52093
4.598	20.8478	0.5141
4.608	20.6984	0.5114
4.618	20.5481	0.50937
4.628	20.3973	0.50269
4.638	20.2478	0.499
4.648	20.0987	0.497
4.658	19.9484	0.49163
4.668	19.7977	0.48387
4.678	19.6478	0.47826
4.688	19.4989	0.47902
4.698	19.3491	0.47532
4.708	19.198	0.47119
4.718	19.0478	0.4738
4.728	18.8984	0.47558
4.738	18.7486	0.47666
4.748	18.5975	0.47083
4.758	18.447	0.46181
4.768	18.2981	0.45503
4.778	18.1489	0.448
4.788	17.9981	0.43701
4.798	17.8472	0.42638
4.808	17.698	0.42042
4.818	17.5486	0.42268
4.828	17.3978	0.42192
4.838	17.2469	0.42102
4.848	17.0973	0.42297
4.858	16.9481	0.4195
4.868	16.7978	0.4122
4.878	16.6472	0.40874
4.888	16.4973	0.40983
4.898	16.3483	0.40939
4.908	16.1981	0.406
4.918	16.0475	0.39667
4.928	15.8977	0.38689
4.938	15.7483	0.3847
4.948	15.5978	0.37826
4.958	15.4466	0.3735
4.968	15.2967	0.37382
4.978	15.1484	0.37455
4.988	14.9995	0.3735
4.998	14.8484	0.36846
5.008	14.6972	0.36663
5.018	14.5478	0.36814
5.028	14.3987	0.36976
5.038	14.2483	0.37036
5.048	14.0975	0.36474
5.058	13.9476	0.36095
5.068	13.7984	0.35956
5.078	13.6483	0.35669
5.088	13.4977	0.35125
5.098	13.348	0.34111
5.108	13.1988	0.33478
5.118	13.048	0.33162
5.128	12.8972	0.33205
5.138	12.7475	0.33277
5.148	12.5984	0.33215
5.158	12.448	0.32598
5.168	12.297	0.31488
5.178	12.1472	0.30912
5.188	11.9983	0.30969
5.198	11.8484	0.31445
5.208	11.6978	0.3121
5.218	11.5475	0.30583
5.228	11.3981	0.30172
5.238	11.2483	0.30125
5.248	11.0975	0.3005
5.258	10.9472	0.30083
5.268	10.7978	0.29839
5.278	10.6484	0.29489
5.288	10.498	0.28628
5.298	10.3478	0.28342
5.308	10.1986	0.28652
5.318	10.0488	0.28508
5.328	9.89828	0.28168
5.338	9.74781	0.28021
5.348	9.59844	0.28179
5.358	9.44875	0.28112
5.368	9.29828	0.27622
5.378	9.14765	0.26922
5.388	8.99812	0.26465
5.398	8.84875	0.25811
5.408	8.69812	0.2499
5.418	8.5475	0.24484
5.428	8.39797	0.24135
5.438	8.24875	0.24197
5.448	8.09828	0.24286
5.458	7.94687	0.23908
5.468	7.79641	0.23641
5.478	7.64719	0.23696
5.488	7.49797	0.2371
5.498	7.34812	0.23077
5.508	7.19781	0.2264
5.518	7.04766	0.22542
5.528	6.8975	0.22465
5.538	6.74703	0.22171
5.548	6.59734	0.22532
5.558	6.44797	0.22759
5.568	6.29781	0.22228
5.578	6.14734	0.21725
5.588	5.99766	0.21784
5.598	5.84828	0.21466
5.608	5.69875	0.20678
5.618	5.54797	0.19851
5.628	5.39734	0.19503
5.638	5.24797	0.1951
5.648	5.09875	0.19237
5.658	4.94812	0.18599
5.668	4.7975	0.17888
5.678	4.64797	0.17599
5.688	4.49875	0.17119
5.698	4.34859	0.16551
5.708	4.19781	0.15702
5.718	4.04797	0.15217
5.728	3.89875	0.15177
5.738	3.74859	0.14922
5.748	3.5975	0.14427
5.758	3.44719	0.14131
5.768	3.29797	0.14549
5.778	3.14812	0.14892
5.788	2.99719	0.14898
5.798	2.84734	0.14214
5.808	2.69828	0.13563
5.818	2.54859	0.12934
5.828	2.3975	0.12082
5.838	2.24687	0.11845
5.848	2.09766	0.11963
5.858	1.94844	0.11984
5.868	1.7975	0.1163
5.878	1.64672	0.1166
5.888	1.4975	0.11581
5.898	1.34844	0.11746
5.908	1.19812	0.11766
5.918	1.04703	0.12001
5.928	0.8975	0.13208
5.938	0.74875	0.14943
5.948	0.59859	0.15538
5.958	0.4475	0.14753
5.968	0.29703	0.11914
5.978	0.14797	0.06778
5.988	-0.00203	0.01974
