# Supplementary material for: Mechanical properties of a biodegradable self-expandable polydioxanone monofilament stent: In vitro force relaxation and its clinical relevance
Source: PLoS One. 2020 Jul 8;15(7):e0235842. doi: 10.1371/journal.pone.0235842 (PMC7343154; doi:10.1371/journal.pone.0235842)
Supplement: S5 File — (ZIP) [file pone.0235842.s005.zip › Shear_Data/TotalForceProfile/slopeTotalForce_Sample16.xlsx]

## Sheet: Specimen_RawData_1
Time	Extension	Force	Extension of linear pulling part	Force of linear pulling part	the slope of the pulling part of the Total force profile K~FT
(s)	(mm)	(N)	(mm)	(N)	(N/mm)
0	0.22141	-0.00285			0.0184193
0.01	0.23281	0.00657
0.02	0.30062	0.05534
0.03	0.44047	0.17474
0.04	0.62	0.38648
0.05	0.79187	0.5862
0.06	0.94703	0.70745
0.07	1.10609	0.79737
0.08	1.27812	0.87451
0.09	1.45328	0.91843
0.1	1.62172	0.9172
0.11	1.78437	0.89578
0.12	1.94656	0.87605
0.13	2.10984	0.87054
0.14	2.27328	0.86483
0.15	2.43406	0.85747
0.16	2.59172	0.85528
0.17	2.74812	0.86166
0.18	2.90547	0.87404
0.19	3.06281	0.88847
0.2	3.21781	0.90211
0.21	3.37062	0.90421
0.22	3.52437	0.90769
0.23	3.67891	0.91529
0.24	3.83219	0.92283
0.25	3.98391	0.92197
0.26	4.13594	0.92244
0.27	4.28891	0.92593
0.28	4.44078	0.9293
0.29	4.59094	0.92799
0.3	4.74187	0.92607
0.31	4.89406	0.92727
0.32	5.04562	0.92929
0.33	5.19562	0.92958
0.34	5.34578	0.93048
0.35	5.49703	0.9365
0.36	5.64812	0.94708
0.37	5.79781	0.95449
0.38	5.94797	0.96089
0.39	6.09922	0.96397
0.4	6.25	0.96742
0.41	6.39969	0.9719
0.42	6.54922	0.97048
0.43	6.69984	0.97146
0.44	6.85078	0.97646
0.45	7.00078	0.97937
0.46	7.15016	0.98085
0.47	7.30016	0.98513
0.48	7.45109	0.99084
0.49	7.60172	0.99762
0.5	7.75156	1.00555
0.51	7.90078	1.01313
0.52	8.05015	1.02171
0.53	8.19969	1.0302
0.54	8.34969	1.03558
0.55	8.50078	1.03996
0.56	8.65172	1.04453
0.57	8.8014	1.0419
0.58	8.95015	1.03753
0.59	9.10015	1.03714
0.6	9.25125	1.03912
0.61	9.40172	1.04225
0.62	9.55094	1.05163
0.63	9.70047	1.05736
0.64	9.85125	1.06023
0.65	10.0017	1.06303	10.0017	1.06303
0.66	10.1514	1.06231	10.1514	1.06231
0.67	10.3009	1.06499	10.3009	1.06499
0.68	10.4516	1.06547	10.4516	1.06547
0.69	10.602	1.06677	10.602	1.06677
0.7	10.7517	1.06909	10.7517	1.06909
0.71	10.9012	1.07368	10.9012	1.07368
0.72	11.0516	1.07487	11.0516	1.07487
0.73	11.2019	1.07759	11.2019	1.07759
0.74	11.3514	1.08004	11.3514	1.08004
0.75	11.5009	1.08445	11.5009	1.08445
0.76	11.6516	1.08858	11.6516	1.08858
0.77	11.8022	1.0949	11.8022	1.0949
0.78	11.9519	1.10109	11.9519	1.10109
0.79	12.1011	1.10618	12.1011	1.10618
0.8	12.2511	1.11152	12.2511	1.11152
0.81	12.4017	1.11618	12.4017	1.11618
0.82	12.5517	1.12153	12.5517	1.12153
0.83	12.7009	1.12331	12.7009	1.12331
0.84	12.8509	1.12309	12.8509	1.12309
0.85	13.0017	1.12737	13.0017	1.12737
0.86	13.1519	1.13343	13.1519	1.13343
0.87	13.3008	1.13521	13.3008	1.13521
0.88	13.4506	1.13572	13.4506	1.13572
0.89	13.6019	1.13997	13.6019	1.13997
0.9	13.7522	1.14541	13.7522	1.14541
0.91	13.9011	1.15148	13.9011	1.15148
0.92	14.0508	1.1557	14.0508	1.1557
0.93	14.2014	1.15765	14.2014	1.15765
0.94	14.3516	1.1547	14.3516	1.1547
0.95	14.5011	1.15498	14.5011	1.15498
0.96	14.6508	1.15789	14.6508	1.15789
0.97	14.8016	1.16221	14.8016	1.16221
0.98	14.9519	1.16513	14.9519	1.16513
0.99	15.1013	1.16706	15.1013	1.16706
1	15.2511	1.16872	15.2511	1.16872
1.01	15.4023	1.17725	15.4023	1.17725
1.02	15.5522	1.18032	15.5522	1.18032
1.03	15.7003	1.1848	15.7003	1.1848
1.04	15.8491	1.18771	15.8491	1.18771
1.05	16.0002	1.19412	16.0002	1.19412
1.06	16.152	1.20063	16.152	1.20063
1.07	16.302	1.19977	16.302	1.19977
1.08	16.4508	1.19471	16.4508	1.19471
1.09	16.6006	1.19325	16.6006	1.19325
1.1	16.7516	1.20103	16.7516	1.20103
1.11	16.902	1.20518	16.902	1.20518
1.12	17.0511	1.2098	17.0511	1.2098
1.13	17.2008	1.21318	17.2008	1.21318
1.14	17.3514	1.21684	17.3514	1.21684
1.15	17.5017	1.222	17.5017	1.222
1.16	17.6511	1.22403	17.6511	1.22403
1.17	17.8006	1.22644	17.8006	1.22644
1.18	17.9516	1.22967	17.9516	1.22967
1.19	18.102	1.2282	18.102	1.2282
1.2	18.2514	1.22436	18.2514	1.22436
1.21	18.4008	1.22301	18.4008	1.22301
1.22	18.5516	1.22956	18.5516	1.22956
1.23	18.702	1.2323	18.702	1.2323
1.24	18.8513	1.24059	18.8513	1.24059
1.25	19.0002	1.2466	19.0002	1.2466
1.26	19.1508	1.25122	19.1508	1.25122
1.27	19.3019	1.25871	19.3019	1.25871
1.28	19.4516	1.26684	19.4516	1.26684
1.29	19.6006	1.27227	19.6006	1.27227
1.3	19.7511	1.27542	19.7511	1.27542
1.31	19.9019	1.27819	19.9019	1.27819
1.32	20.0512	1.27387	20.0512	1.27387
1.33	20.2003	1.27325	20.2003	1.27325
1.34	20.3508	1.27667	20.3508	1.27667
1.35	20.502	1.27877	20.502	1.27877
1.36	20.652	1.28151	20.652	1.28151
1.37	20.8008	1.28438	20.8008	1.28438
1.38	20.9505	1.28434	20.9505	1.28434
1.39	21.1016	1.28671	21.1016	1.28671
1.4	21.2525	1.29166	21.2525	1.29166
1.41	21.4016	1.29431	21.4016	1.29431
1.42	21.5509	1.2988	21.5509	1.2988
1.43	21.7019	1.30529	21.7019	1.30529
1.44	21.8525	1.30794	21.8525	1.30794
1.45	22.0012	1.30754	22.0012	1.30754
1.46	22.1505	1.30888	22.1505	1.30888
1.47	22.3016	1.31183	22.3016	1.31183
1.48	22.4526	1.31255	22.4526	1.31255
1.49	22.6016	1.31185	22.6016	1.31185
1.5	22.7503	1.30602	22.7503	1.30602
1.51	22.9014	1.30576	22.9014	1.30576
1.52	23.0533	1.31179	23.0533	1.31179
1.53	23.2022	1.316	23.2022	1.316
1.54	23.3495	1.31981	23.3495	1.31981
1.55	23.4991	1.32772	23.4991	1.32772
1.56	23.6509	1.33307	23.6509	1.33307
1.57	23.8019	1.33444	23.8019	1.33444
1.58	23.9508	1.33564	23.9508	1.33564
1.59	24.1005	1.33615	24.1005	1.33615
1.6	24.2512	1.33932	24.2512	1.33932
1.61	24.4016	1.34222	24.4016	1.34222
1.62	24.5508	1.33787	24.5508	1.33787
1.63	24.7006	1.33888	24.7006	1.33888
1.64	24.8516	1.34446	24.8516	1.34446
1.65	25.0019	1.34512	25.0019	1.34512
1.66	25.1509	1.34655	25.1509	1.34655
1.67	25.3003	1.34698	25.3003	1.34698
1.68	25.4513	1.34968	25.4513	1.34968
1.69	25.602	1.35397	25.602	1.35397
1.7	25.7514	1.35649	25.7514	1.35649
1.71	25.9005	1.36146	25.9005	1.36146
1.72	26.0512	1.36618	26.0512	1.36618
1.73	26.2023	1.36861	26.2023	1.36861
1.74	26.3519	1.36496	26.3519	1.36496
1.75	26.5005	1.36506	26.5005	1.36506
1.76	26.6508	1.36843	26.6508	1.36843
1.77	26.802	1.37337	26.802	1.37337
1.78	26.952	1.37644	26.952	1.37644
1.79	27.1009	1.37789	27.1009	1.37789
1.8	27.2509	1.37859	27.2509	1.37859
1.81	27.402	1.38293	27.402	1.38293
1.82	27.5517	1.38795	27.5517	1.38795
1.83	27.7002	1.39134	27.7002	1.39134
1.84	27.8503	1.39521	27.8503	1.39521
1.85	28.0019	1.39999	28.0019	1.39999
1.86	28.1523	1.40127	28.1523	1.40127
1.87	28.3009	1.40397	28.3009	1.40397
1.88	28.4503	1.41106	28.4503	1.41106
1.89	28.6014	1.41797	28.6014	1.41797
1.9	28.752	1.42215	28.752	1.42215
1.91	28.9014	1.42122	28.9014	1.42122
1.92	29.0508	1.41755	29.0508	1.41755
1.93	29.2013	1.42098	29.2013	1.42098
1.94	29.3522	1.42421	29.3522	1.42421
1.95	29.5017	1.42549	29.5017	1.42549
1.96	29.6506	1.42235	29.6506	1.42235
1.97	29.8009	1.42628	29.8009	1.42628
1.98	29.952	1.43198	29.952	1.43198
1.99	30.102	1.43633
2	30.2508	1.43854
2.01	30.4006	1.4386
2.02	30.552	1.44405
2.03	30.7028	1.44957
2.04	30.8514	1.45024
2.05	31	1.45044
2.06	31.1503	1.45132
2.07	31.3011	1.45715
2.08	31.4511	1.45751
2.09	31.6012	1.45962
2.1	31.7519	1.46216
2.11	31.9019	1.46511
2.12	32.0509	1.47097
2.13	32.2005	1.4734
2.14	32.3516	1.47446
2.15	32.502	1.47768
2.16	32.6511	1.48039
2.17	32.8003	1.48528
2.18	32.9511	1.49145
2.19	33.1019	1.49231
2.2	33.2514	1.49211
2.21	33.4005	1.49445
2.22	33.5511	1.49362
2.23	33.702	1.49566
2.24	33.8517	1.50105
2.25	34.0005	1.50482
2.26	34.1503	1.51144
2.27	34.3012	1.51986
2.28	34.4514	1.52608
2.29	34.6008	1.52696
2.3	34.7508	1.52561
2.31	34.9014	1.5252
2.32	35.0517	1.52648
2.33	35.2006	1.52867
2.34	35.3501	1.52677
2.35	35.5011	1.52314
2.36	35.6519	1.52501
2.37	35.8012	1.52306
2.38	35.9509	1.52508
2.39	36.1014	1.53295
2.4	36.252	1.54251
2.41	36.4014	1.54657
2.42	36.5512	1.54988
2.43	36.702	1.54927
2.44	36.8523	1.5499
2.45	37.0019	1.55065
2.46	37.1512	1.55138
2.47	37.3016	1.55283
2.48	37.452	1.5566
2.49	37.6019	1.55744
2.5	37.7512	1.55594
2.51	37.9012	1.55987
2.52	38.0519	1.56061
2.53	38.202	1.55892
2.54	38.3519	1.55757
2.55	38.5017	1.55935
2.56	38.6511	1.56114
2.57	38.8003	1.56104
2.58	38.9498	1.56112
2.59	39.1006	1.56133
2.6	39.2519	1.56279
2.61	39.4017	1.56059
2.62	39.5508	1.56029
2.63	39.7003	1.56465
2.64	39.8513	1.57541
2.65	40.0019	1.58191
2.66	40.1511	1.58504
2.67	40.3005	1.58765
2.68	40.4511	1.59155
2.69	40.6019	1.59769
2.7	40.7512	1.60374
2.71	40.9008	1.60535
2.72	41.0512	1.60741
2.73	41.202	1.60592
2.74	41.3519	1.60992
2.75	41.5012	1.61734
2.76	41.6516	1.62248
2.77	41.8019	1.62495
2.78	41.9514	1.62673
2.79	42.1008	1.62576
2.8	42.2512	1.62582
2.81	42.402	1.63077
2.82	42.5517	1.62781
2.83	42.7008	1.63141
2.84	42.8506	1.63677
2.85	43.0011	1.6418
2.86	43.1512	1.64347
2.87	43.3006	1.64298
2.88	43.4506	1.64039
2.89	43.6016	1.64241
2.9	43.7517	1.64652
2.91	43.9008	1.65008
2.92	44.0503	1.65473
2.93	44.2014	1.65967
2.94	44.3522	1.6627
2.95	44.5014	1.66668
2.96	44.6508	1.66722
2.97	44.8014	1.66832
2.98	44.9519	1.67068
2.984	45.0117	1.6726
2.986	45.0416	1.67401
2.988	45.0714	1.67543
2.998	45.1937	1.66639
3.008	45.2319	1.59082
3.018	45.1769	1.46728
3.028	45.0361	1.29623
3.038	44.8184	1.09774
3.048	44.5775	0.94205
3.058	44.3691	0.90375
3.068	44.1891	0.94668
3.078	44.0045	0.98215
3.088	43.8044	0.97592
3.098	43.6042	0.95889
3.108	43.4194	0.96615
3.118	43.2461	0.98715
3.128	43.0719	0.9853
3.138	42.8942	0.96787
3.148	42.7203	0.95271
3.158	42.5531	0.9485
3.168	42.3891	0.94548
3.178	42.2253	0.9377
3.188	42.0625	0.93071
3.198	41.9014	0.92939
3.208	41.742	0.92875
3.218	41.5842	0.9245
3.228	41.4278	0.91938
3.238	41.2719	0.92255
3.248	41.1163	0.91796
3.258	40.9617	0.91452
3.268	40.8084	0.91558
3.278	40.6551	0.91344
3.288	40.5014	0.90791
3.298	40.3484	0.9009
3.308	40.1967	0.90244
3.318	40.0451	0.90434
3.328	39.8928	0.90374
3.338	39.7409	0.90214
3.348	39.5902	0.89961
3.358	39.4395	0.89823
3.368	39.2881	0.89782
3.378	39.1369	0.89268
3.388	38.9867	0.8921
3.398	38.8366	0.8907
3.408	38.6852	0.89018
3.418	38.5333	0.88971
3.428	38.383	0.89434
3.438	38.2337	0.89451
3.448	38.0844	0.88672
3.458	37.9336	0.86306
3.468	37.7826	0.83668
3.478	37.6325	0.816
3.488	37.4822	0.79916
3.498	37.3317	0.79178
3.508	37.1817	0.79522
3.518	37.0319	0.80447
3.528	36.8817	0.80771
3.538	36.7314	0.80446
3.548	36.5816	0.80155
3.558	36.4322	0.80298
3.568	36.2822	0.80514
3.578	36.1312	0.80549
3.588	35.9809	0.80565
3.598	35.8317	0.80686
3.608	35.6822	0.80291
3.618	35.5317	0.79881
3.628	35.3812	0.79386
3.638	35.2317	0.79113
3.648	35.0822	0.78946
3.658	34.9314	0.78323
3.668	34.7811	0.77795
3.678	34.6319	0.77919
3.688	34.4826	0.78191
3.698	34.332	0.77817
3.708	34.1809	0.77204
3.718	34.0312	0.76744
3.728	33.882	0.76639
3.738	33.7316	0.76367
3.748	33.5808	0.76031
3.758	33.4312	0.75415
3.768	33.2822	0.75252
3.778	33.1319	0.75243
3.788	32.9808	0.74838
3.798	32.8306	0.74905
3.808	32.6814	0.74996
3.818	32.5316	0.74703
3.828	32.3805	0.73976
3.838	32.23	0.73381
3.848	32.0809	0.7342
3.858	31.9316	0.73239
3.868	31.7806	0.7257
3.878	31.63	0.72112
3.888	31.4809	0.72237
3.898	31.332	0.72198
3.908	31.1814	0.71299
3.918	31.0301	0.7066
3.928	30.8803	0.70683
3.938	30.7311	0.7129
3.948	30.5809	0.70904
3.958	30.4314	0.69736
3.968	30.2822	0.69372
3.978	30.1325	0.6887
3.988	29.9814	0.68341
3.998	29.8306	0.6819
4.008	29.6812	0.68492
4.018	29.5323	0.68709
4.028	29.3819	0.68019
4.038	29.2305	0.67353
4.048	29.0811	0.67558
4.058	28.9323	0.6763
4.068	28.7825	0.6712
4.078	28.6313	0.66243
4.088	28.4806	0.6573
4.098	28.3316	0.66001
4.108	28.182	0.6588
4.118	28.0311	0.65566
4.128	27.8805	0.65202
4.138	27.7312	0.64908
4.148	27.5819	0.64788
4.158	27.4309	0.64439
4.168	27.28	0.63953
4.178	27.1309	0.63529
4.188	26.9823	0.63382
4.198	26.8317	0.63348
4.208	26.6803	0.6325
4.218	26.5305	0.63196
4.228	26.3817	0.63115
4.238	26.2316	0.62784
4.248	26.0805	0.62227
4.258	25.9306	0.61746
4.268	25.782	0.61816
4.278	25.6322	0.62187
4.288	25.4812	0.61852
4.298	25.3308	0.60868
4.308	25.1819	0.60162
4.318	25.0322	0.59841
4.328	24.8813	0.5919
4.338	24.7306	0.59206
4.348	24.5816	0.59225
4.358	24.4323	0.5938
4.368	24.2814	0.59008
4.378	24.1306	0.58216
4.388	23.9814	0.58015
4.398	23.8325	0.58281
4.408	23.6819	0.58008
4.418	23.5306	0.5752
4.428	23.3808	0.57319
4.438	23.2314	0.56688
4.448	23.0808	0.55899
4.458	22.9298	0.55583
4.468	22.7812	0.55438
4.478	22.633	0.55358
4.488	22.482	0.55016
4.498	22.3298	0.54403
4.508	22.1798	0.53641
4.518	22.0316	0.53699
4.528	21.882	0.53844
4.538	21.7305	0.53287
4.548	21.5795	0.52877
4.558	21.4312	0.53394
4.568	21.2823	0.53319
4.578	21.1314	0.52604
4.588	20.9806	0.52078
4.598	20.8313	0.51758
4.608	20.6819	0.51447
4.618	20.5312	0.50726
4.628	20.3808	0.50257
4.638	20.2314	0.50229
4.648	20.082	0.49709
4.658	19.9316	0.48807
4.668	19.7809	0.48141
4.678	19.6314	0.47764
4.688	19.4825	0.47864
4.698	19.3323	0.4763
4.708	19.1812	0.47144
4.718	19.0312	0.46707
4.728	18.882	0.46397
4.738	18.7319	0.4638
4.748	18.5806	0.46369
4.758	18.4305	0.45887
4.768	18.2816	0.45174
4.778	18.1322	0.44291
4.788	17.9814	0.43784
4.798	17.8308	0.43159
4.808	17.6814	0.4302
4.818	17.532	0.43244
4.828	17.3809	0.43018
4.838	17.2301	0.42595
4.848	17.0809	0.42355
4.858	16.9316	0.42241
4.868	16.7811	0.41682
4.878	16.6305	0.41047
4.888	16.4808	0.40751
4.898	16.3317	0.40534
4.908	16.1816	0.40101
4.918	16.0309	0.39072
4.928	15.8811	0.38447
4.938	15.7316	0.3833
4.948	15.5811	0.38279
4.958	15.43	0.38099
4.968	15.2802	0.37858
4.978	15.132	0.37671
4.988	14.983	0.37787
4.998	14.8316	0.37396
5.008	14.6805	0.37163
5.018	14.5311	0.36969
5.028	14.382	0.36729
5.038	14.2316	0.36238
5.048	14.0808	0.35769
5.058	13.9309	0.3558
5.068	13.7819	0.35566
5.078	13.6316	0.35563
5.088	13.4811	0.34853
5.098	13.3314	0.34198
5.108	13.182	0.3379
5.118	13.0312	0.33656
5.128	12.8805	0.33584
5.138	12.7309	0.33752
5.148	12.5817	0.33808
5.158	12.4311	0.3365
5.168	12.2803	0.32886
5.178	12.1308	0.32539
5.188	11.9817	0.32206
5.198	11.8314	0.32077
5.208	11.6808	0.31746
5.218	11.5308	0.31762
5.228	11.3816	0.3149
5.238	11.2316	0.31066
5.248	11.0806	0.30894
5.258	10.9305	0.30861
5.268	10.7812	0.30624
5.278	10.6316	0.30542
5.288	10.4814	0.30108
5.298	10.3314	0.2965
5.308	10.1819	0.29098
5.318	10.032	0.28992
5.328	9.88156	0.28717
5.338	9.73125	0.27624
5.348	9.58172	0.27313
5.358	9.43203	0.27327
5.368	9.28156	0.27042
5.378	9.13109	0.26645
5.388	8.98156	0.26567
5.398	8.83203	0.26601
5.408	8.6814	0.2654
5.418	8.53078	0.26297
5.428	8.3814	0.26035
5.438	8.23219	0.26072
5.448	8.0814	0.25188
5.458	7.93	0.24441
5.468	7.77984	0.23706
5.478	7.63078	0.23554
5.488	7.48141	0.23532
5.498	7.33141	0.23293
5.508	7.18109	0.23039
5.518	7.03094	0.23002
5.528	6.88078	0.23095
5.538	6.73047	0.23063
5.548	6.58078	0.22807
5.558	6.43125	0.22311
5.568	6.28109	0.22219
5.578	6.13078	0.22043
5.588	5.98109	0.21915
5.598	5.83172	0.21647
5.608	5.68203	0.2123
5.618	5.53125	0.20785
5.628	5.38062	0.20605
5.638	5.23125	0.20624
5.648	5.08187	0.20032
5.658	4.93141	0.19202
5.668	4.78094	0.18409
5.678	4.63156	0.17812
5.688	4.48234	0.17591
5.698	4.33187	0.17324
5.708	4.18094	0.16836
5.718	4.03125	0.16844
5.728	3.88219	0.16712
5.738	3.73187	0.1633
5.748	3.58078	0.1577
5.758	3.43047	0.15249
5.768	3.28141	0.15027
5.778	3.13156	0.14901
5.788	2.98062	0.14385
5.798	2.83062	0.13919
5.808	2.68172	0.13688
5.818	2.53203	0.13133
5.828	2.38078	0.12621
5.838	2.23031	0.12631
5.848	2.08125	0.13081
5.858	1.93172	0.13415
5.868	1.78062	0.12886
5.878	1.63	0.12102
5.888	1.48094	0.12058
5.898	1.33172	0.12546
5.908	1.18125	0.12275
5.918	1.03031	0.12401
5.928	0.88094	0.13813
5.938	0.73203	0.1583
5.948	0.58187	0.16013
5.958	0.43078	0.13928
5.968	0.28047	0.09527
5.978	0.13125	0.04107
5.988	-0.01875	-0.00026
