# Supplementary material for: Mechanical properties of a biodegradable self-expandable polydioxanone monofilament stent: In vitro force relaxation and its clinical relevance
Source: PLoS One. 2020 Jul 8;15(7):e0235842. doi: 10.1371/journal.pone.0235842 (PMC7343154; doi:10.1371/journal.pone.0235842)
Supplement: S5 File — (ZIP) [file pone.0235842.s005.zip › Shear_Data/TotalForceProfile/slopeTotalForce_Sample17.xlsx]

## Sheet: Specimen_RawData_1
Time	Extension	Force	Extension of linear pulling part	Force of linear pulling part	the slope of the pulling part of the Total force profile K~FT
(s)	(mm)	(N)	(mm)	(N)	(N/mm)
0	0.24125	-0.01054			0.0185634
0.01	0.2525	-0.00732
0.02	0.32	0.04278
0.03	0.45891	0.16697
0.04	0.63781	0.38656
0.05	0.80953	0.60592
0.06	0.965	0.74274
0.07	1.12422	0.82721
0.08	1.29625	0.89106
0.09	1.47141	0.92274
0.1	1.64016	0.90977
0.11	1.80312	0.8834
0.12	1.96516	0.86457
0.13	2.12859	0.85662
0.14	2.29219	0.85281
0.15	2.45328	0.85242
0.16	2.61094	0.86111
0.17	2.76719	0.87624
0.18	2.925	0.88726
0.19	3.08234	0.89441
0.2	3.23719	0.89901
0.21	3.39	0.90107
0.22	3.54406	0.90199
0.23	3.69875	0.9066
0.24	3.85172	0.90854
0.25	4.00328	0.91117
0.26	4.15578	0.91317
0.27	4.30859	0.91574
0.28	4.46031	0.91929
0.29	4.61047	0.92243
0.3	4.76172	0.92011
0.31	4.91406	0.92208
0.32	5.06531	0.92512
0.33	5.21516	0.92229
0.34	5.36562	0.91741
0.35	5.51703	0.92272
0.36	5.66781	0.93451
0.37	5.8175	0.9421
0.38	5.96797	0.95212
0.39	6.11906	0.95859
0.4	6.26969	0.95927
0.41	6.41937	0.96147
0.42	6.56906	0.96703
0.43	6.71969	0.97104
0.44	6.87062	0.97
0.45	7.02047	0.96785
0.46	7.16969	0.96887
0.47	7.32	0.97446
0.48	7.47094	0.98275
0.49	7.62156	0.99059
0.5	7.77141	0.99814
0.51	7.92062	1.00449
0.52	8.07	1.01412
0.53	8.21953	1.0198
0.54	8.36953	1.02151
0.55	8.52062	1.02713
0.56	8.67156	1.03171
0.57	8.82109	1.03059
0.58	8.96984	1.02681
0.59	9.12	1.02915
0.6	9.27125	1.03445
0.61	9.4214	1.04017
0.62	9.57047	1.04386
0.63	9.72031	1.04817
0.64	9.87125	1.05104
0.65	10.0216	1.05152	10.0216	1.05152
0.66	10.1711	1.05035	10.1711	1.05035
0.67	10.3208	1.05138	10.3208	1.05138
0.68	10.4714	1.05723	10.4714	1.05723
0.69	10.622	1.06245	10.622	1.06245
0.7	10.7716	1.06247	10.7716	1.06247
0.71	10.9209	1.06278	10.9209	1.06278
0.72	11.0714	1.06322	11.0714	1.06322
0.73	11.2217	1.06463	11.2217	1.06463
0.74	11.3712	1.06494	11.3712	1.06494
0.75	11.5206	1.06665	11.5206	1.06665
0.76	11.6713	1.07327	11.6713	1.07327
0.77	11.822	1.08291	11.822	1.08291
0.78	11.9717	1.0883	11.9717	1.0883
0.79	12.1209	1.09559	12.1209	1.09559
0.8	12.2709	1.10214	12.2709	1.10214
0.81	12.4216	1.10927	12.4216	1.10927
0.82	12.5714	1.11458	12.5714	1.11458
0.83	12.7208	1.1189	12.7208	1.1189
0.84	12.8709	1.11899	12.8709	1.11899
0.85	13.0217	1.12396	13.0217	1.12396
0.86	13.1716	1.12775	13.1716	1.12775
0.87	13.3205	1.13244	13.3205	1.13244
0.88	13.4705	1.13402	13.4705	1.13402
0.89	13.6217	1.14116	13.6217	1.14116
0.9	13.772	1.14323	13.772	1.14323
0.91	13.9208	1.14291	13.9208	1.14291
0.92	14.0706	1.14658	14.0706	1.14658
0.93	14.2212	1.15048	14.2212	1.15048
0.94	14.3712	1.15171	14.3712	1.15171
0.95	14.5206	1.15154	14.5206	1.15154
0.96	14.6706	1.14846	14.6706	1.14846
0.97	14.8214	1.15065	14.8214	1.15065
0.98	14.9716	1.1566	14.9716	1.1566
0.99	15.1208	1.15837	15.1208	1.15837
1	15.2709	1.16094	15.2709	1.16094
1.01	15.4222	1.17003	15.4222	1.17003
1.02	15.5717	1.17585	15.5717	1.17585
1.03	15.72	1.1819	15.72	1.1819
1.04	15.8689	1.18279	15.8689	1.18279
1.05	16.0203	1.18755	16.0203	1.18755
1.06	16.1719	1.19504	16.1719	1.19504
1.07	16.3217	1.19478	16.3217	1.19478
1.08	16.4705	1.18706	16.4705	1.18706
1.09	16.6206	1.18612	16.6206	1.18612
1.1	16.7717	1.19371	16.7717	1.19371
1.11	16.9219	1.20092	16.9219	1.20092
1.12	17.0708	1.20823	17.0708	1.20823
1.13	17.2208	1.21501	17.2208	1.21501
1.14	17.3716	1.22074	17.3716	1.22074
1.15	17.5217	1.22028	17.5217	1.22028
1.16	17.6706	1.22365	17.6706	1.22365
1.17	17.8205	1.2315	17.8205	1.2315
1.18	17.9717	1.23955	17.9717	1.23955
1.19	18.122	1.23686	18.122	1.23686
1.2	18.2709	1.22759	18.2709	1.22759
1.21	18.4205	1.22358	18.4205	1.22358
1.22	18.5714	1.22939	18.5714	1.22939
1.23	18.7219	1.23226	18.7219	1.23226
1.24	18.8709	1.2354	18.8709	1.2354
1.25	19.02	1.2428	19.02	1.2428
1.26	19.1708	1.25519	19.1708	1.25519
1.27	19.3217	1.26429	19.3217	1.26429
1.28	19.4713	1.27032	19.4713	1.27032
1.29	19.6203	1.273	19.6203	1.273
1.3	19.7709	1.27739	19.7709	1.27739
1.31	19.9216	1.27837	19.9216	1.27837
1.32	20.0709	1.27265	20.0709	1.27265
1.33	20.2202	1.27011	20.2202	1.27011
1.34	20.3708	1.26789	20.3708	1.26789
1.35	20.5219	1.2707	20.5219	1.2707
1.36	20.6717	1.27044	20.6717	1.27044
1.37	20.8205	1.27404	20.8205	1.27404
1.38	20.9705	1.27735	20.9705	1.27735
1.39	21.1216	1.28444	21.1216	1.28444
1.4	21.2722	1.29001	21.2722	1.29001
1.41	21.4213	1.29132	21.4213	1.29132
1.42	21.5708	1.29376	21.5708	1.29376
1.43	21.7219	1.29963	21.7219	1.29963
1.44	21.8722	1.30185	21.8722	1.30185
1.45	22.0209	1.30085	22.0209	1.30085
1.46	22.1703	1.30138	22.1703	1.30138
1.47	22.3216	1.30036	22.3216	1.30036
1.48	22.4723	1.30232	22.4723	1.30232
1.49	22.6212	1.30268	22.6212	1.30268
1.5	22.7702	1.30384	22.7702	1.30384
1.51	22.9214	1.31054	22.9214	1.31054
1.52	23.0731	1.31901	23.0731	1.31901
1.53	23.2216	1.3184	23.2216	1.3184
1.54	23.3691	1.31297	23.3691	1.31297
1.55	23.5192	1.31372	23.5192	1.31372
1.56	23.6709	1.32019	23.6709	1.32019
1.57	23.8216	1.32641	23.8216	1.32641
1.58	23.9706	1.33193	23.9706	1.33193
1.59	24.1203	1.33556	24.1203	1.33556
1.6	24.2711	1.33903	24.2711	1.33903
1.61	24.4213	1.33883	24.4213	1.33883
1.62	24.5705	1.33549	24.5705	1.33549
1.63	24.7206	1.33582	24.7206	1.33582
1.64	24.8716	1.33437	24.8716	1.33437
1.65	25.0217	1.33246	25.0217	1.33246
1.66	25.1708	1.33393	25.1708	1.33393
1.67	25.3203	1.33903	25.3203	1.33903
1.68	25.4713	1.34398	25.4713	1.34398
1.69	25.6219	1.34533	25.6219	1.34533
1.7	25.7712	1.35065	25.7712	1.35065
1.71	25.9206	1.35239	25.9206	1.35239
1.72	26.0714	1.35739	26.0714	1.35739
1.73	26.2222	1.36121	26.2222	1.36121
1.74	26.3714	1.36111	26.3714	1.36111
1.75	26.5203	1.35966	26.5203	1.35966
1.76	26.6709	1.36516	26.6709	1.36516
1.77	26.8219	1.37294	26.8219	1.37294
1.78	26.9717	1.37822	26.9717	1.37822
1.79	27.1206	1.37932	27.1206	1.37932
1.8	27.2709	1.37996	27.2709	1.37996
1.81	27.422	1.38177	27.422	1.38177
1.82	27.5714	1.38372	27.5714	1.38372
1.83	27.7198	1.37873	27.7198	1.37873
1.84	27.8703	1.37773	27.8703	1.37773
1.85	28.0219	1.38443	28.0219	1.38443
1.86	28.172	1.38815	28.172	1.38815
1.87	28.3206	1.38967	28.3206	1.38967
1.88	28.4702	1.39303	28.4702	1.39303
1.89	28.6214	1.40213	28.6214	1.40213
1.9	28.7719	1.41178	28.7719	1.41178
1.91	28.9211	1.41536	28.9211	1.41536
1.92	29.0706	1.41619	29.0706	1.41619
1.93	29.2213	1.42061	29.2213	1.42061
1.94	29.3719	1.42312	29.3719	1.42312
1.95	29.5212	1.42411	29.5212	1.42411
1.96	29.6701	1.42525	29.6701	1.42525
1.97	29.8209	1.43252	29.8209	1.43252
1.98	29.972	1.43811	29.972	1.43811
1.99	30.1217	1.44053
2	30.2705	1.43949
2.01	30.4205	1.44033
2.02	30.572	1.44536
2.03	30.7227	1.44826
2.04	30.8709	1.44509
2.05	31.0198	1.44537
2.06	31.1703	1.45273
2.07	31.3211	1.45706
2.08	31.4708	1.45795
2.09	31.6209	1.45837
2.1	31.7717	1.45986
2.11	31.9217	1.4607
2.12	32.0705	1.46408
2.13	32.2203	1.4679
2.14	32.3716	1.46527
2.15	32.5219	1.46613
2.16	32.6708	1.46347
2.17	32.8201	1.47252
2.18	32.9711	1.48288
2.19	33.1217	1.48796
2.2	33.2711	1.49174
2.21	33.4203	1.49447
2.22	33.5709	1.4934
2.23	33.7219	1.49631
2.24	33.8714	1.49867
2.25	34.0203	1.50155
2.26	34.1703	1.50508
2.27	34.3211	1.5142
2.28	34.4712	1.52299
2.29	34.6205	1.52326
2.3	34.7706	1.52402
2.31	34.9214	1.52538
2.32	35.0714	1.52718
2.33	35.2203	1.52345
2.34	35.37	1.51968
2.35	35.5211	1.51985
2.36	35.6717	1.52339
2.37	35.8211	1.52785
2.38	35.9706	1.5296
2.39	36.1214	1.53549
2.4	36.2719	1.53903
2.41	36.4212	1.54
2.42	36.5711	1.54047
2.43	36.7219	1.54591
2.44	36.8722	1.54761
2.45	37.0217	1.54491
2.46	37.1713	1.54107
2.47	37.3214	1.54337
2.48	37.4719	1.54681
2.49	37.6216	1.55345
2.5	37.7709	1.55261
2.51	37.9212	1.55391
2.52	38.0717	1.55619
2.53	38.2217	1.55466
2.54	38.3717	1.54973
2.55	38.5214	1.54623
2.56	38.6706	1.54781
2.57	38.8201	1.54785
2.58	38.9697	1.54698
2.59	39.1206	1.54702
2.6	39.2716	1.55111
2.61	39.4216	1.55393
2.62	39.5705	1.55904
2.63	39.7203	1.56617
2.64	39.8714	1.57426
2.65	40.0216	1.58103
2.66	40.1708	1.58568
2.67	40.3203	1.58718
2.68	40.4711	1.59141
2.69	40.6216	1.59279
2.7	40.7709	1.59562
2.71	40.9205	1.6008
2.72	41.0712	1.60891
2.73	41.2219	1.61082
2.74	41.3716	1.60754
2.75	41.5209	1.60729
2.76	41.6714	1.61052
2.77	41.8217	1.61562
2.78	41.9712	1.62068
2.79	42.1206	1.62455
2.8	42.2712	1.6277
2.81	42.4217	1.62887
2.82	42.5712	1.62924
2.83	42.7206	1.63167
2.84	42.8706	1.63406
2.85	43.0211	1.63302
2.86	43.1711	1.63326
2.87	43.3203	1.63321
2.88	43.4706	1.63199
2.89	43.6214	1.63422
2.9	43.7714	1.63855
2.91	43.9205	1.64166
2.92	44.0703	1.64392
2.93	44.2214	1.65181
2.94	44.372	1.65904
2.95	44.5211	1.65909
2.96	44.6706	1.65938
2.97	44.8214	1.6614
2.98	44.9717	1.66282
2.982	45.0016	1.66303
2.984	45.0314	1.66363
2.986	45.0612	1.66436
2.996	45.1836	1.65529
3.006	45.2217	1.58377
3.016	45.1673	1.46609
3.026	45.027	1.30321
3.036	44.8094	1.10663
3.046	44.5677	0.94786
3.056	44.3587	0.91337
3.066	44.1787	0.95414
3.076	43.9944	0.9851
3.086	43.7942	0.97193
3.096	43.5939	0.9531
3.106	43.4091	0.96231
3.116	43.2358	0.98594
3.126	43.0614	0.98609
3.136	42.8839	0.96729
3.146	42.7101	0.95175
3.156	42.5428	0.95033
3.166	42.3787	0.95271
3.176	42.215	0.94694
3.186	42.0523	0.93986
3.196	41.8912	0.94058
3.206	41.7317	0.94088
3.216	41.5739	0.93805
3.226	41.4177	0.93627
3.236	41.2619	0.9349
3.246	41.1061	0.92811
3.256	40.9516	0.91547
3.266	40.7981	0.90813
3.276	40.6448	0.90752
3.286	40.4912	0.90642
3.296	40.3381	0.90346
3.306	40.1865	0.90154
3.316	40.035	0.90019
3.326	39.8826	0.90183
3.336	39.7306	0.90143
3.346	39.58	0.89602
3.356	39.4294	0.8911
3.366	39.278	0.88838
3.376	39.1267	0.88734
3.386	38.9766	0.88699
3.396	38.8262	0.88966
3.406	38.6747	0.89136
3.416	38.5231	0.89315
3.426	38.3728	0.89705
3.436	38.2237	0.8963
3.446	38.0742	0.88215
3.456	37.9234	0.85845
3.466	37.7725	0.8321
3.476	37.6223	0.80828
3.486	37.472	0.79591
3.496	37.3216	0.79486
3.506	37.1716	0.79606
3.516	37.0216	0.79845
3.526	36.8714	0.80127
3.536	36.7211	0.8093
3.546	36.5714	0.8134
3.556	36.422	0.81679
3.566	36.272	0.8194
3.576	36.1211	0.81643
3.586	35.9709	0.81029
3.596	35.8217	0.80994
3.606	35.672	0.80437
3.616	35.5214	0.79637
3.626	35.3709	0.7915
3.636	35.2217	0.78926
3.646	35.072	0.78525
3.656	34.9211	0.77817
3.666	34.7709	0.77382
3.676	34.6219	0.77187
3.686	34.4725	0.77054
3.696	34.3219	0.7664
3.706	34.1709	0.76508
3.716	34.0211	0.76408
3.726	33.8719	0.76812
3.736	33.7214	0.76331
3.746	33.5706	0.75744
3.756	33.4211	0.75543
3.766	33.272	0.75456
3.776	33.1217	0.75601
3.786	32.9706	0.75599
3.796	32.8205	0.75445
3.806	32.6712	0.75184
3.816	32.5212	0.74675
3.826	32.3703	0.74229
3.836	32.22	0.73994
3.846	32.0709	0.73664
3.856	31.9214	0.73753
3.866	31.7705	0.73493
3.876	31.6198	0.73099
3.886	31.4709	0.72535
3.896	31.3219	0.72529
3.906	31.1711	0.71936
3.916	31.02	0.71062
3.926	30.8701	0.70756
3.936	30.7208	0.70006
3.946	30.5708	0.69077
3.956	30.4213	0.68998
3.966	30.272	0.69251
3.976	30.1222	0.69269
3.986	29.9711	0.6884
3.996	29.8205	0.68559
4.006	29.6711	0.68843
4.016	29.5222	0.68924
4.026	29.3714	0.68164
4.036	29.2202	0.67258
4.046	29.0709	0.67426
4.056	28.9222	0.6783
4.066	28.7722	0.67797
4.076	28.6209	0.67223
4.086	28.4705	0.66657
4.096	28.3212	0.66664
4.106	28.1717	0.67044
4.116	28.0208	0.66976
4.126	27.8703	0.66484
4.136	27.7211	0.66128
4.146	27.5717	0.65752
4.156	27.4206	0.64629
4.166	27.2698	0.63774
4.176	27.1209	0.63568
4.186	26.9722	0.63385
4.196	26.8214	0.63043
4.206	26.6701	0.62871
4.216	26.5205	0.63112
4.226	26.3716	0.63166
4.236	26.2213	0.62739
4.246	26.0703	0.61627
4.256	25.9206	0.6123
4.266	25.7719	0.61221
4.276	25.622	0.60796
4.286	25.4709	0.60241
4.296	25.3208	0.60097
4.306	25.1717	0.60201
4.316	25.0219	0.60562
4.326	24.8709	0.60309
4.336	24.7205	0.59909
4.346	24.5714	0.59826
4.356	24.4222	0.59673
4.366	24.2712	0.5905
4.376	24.1206	0.5867
4.386	23.9713	0.58684
4.396	23.8222	0.58373
4.406	23.6717	0.5784
4.416	23.5206	0.57391
4.426	23.3708	0.57043
4.436	23.2213	0.57018
4.446	23.0705	0.56284
4.456	22.9197	0.56168
4.466	22.7711	0.55814
4.476	22.6228	0.55287
4.486	22.4719	0.54225
4.496	22.3197	0.53575
4.506	22.1697	0.53102
4.516	22.0214	0.53255
4.526	21.8717	0.53396
4.536	21.7202	0.52955
4.546	21.5695	0.52016
4.556	21.4213	0.52582
4.566	21.272	0.5279
4.576	21.1211	0.52579
4.586	20.9705	0.52393
4.596	20.8211	0.5241
4.606	20.6717	0.52092
4.616	20.5211	0.50969
4.626	20.3705	0.5005
4.636	20.2213	0.49581
4.646	20.072	0.49158
4.656	19.9214	0.48413
4.666	19.7708	0.47805
4.676	19.6212	0.47436
4.686	19.4722	0.47356
4.696	19.322	0.47534
4.706	19.1711	0.47394
4.716	19.0211	0.46983
4.726	18.8717	0.46695
4.736	18.7216	0.47037
4.746	18.5705	0.4654
4.756	18.4203	0.46069
4.766	18.2716	0.45323
4.776	18.122	0.44718
4.786	17.9709	0.4397
4.796	17.8203	0.43389
4.806	17.6713	0.43228
4.816	17.5219	0.43291
4.826	17.3706	0.43088
4.836	17.22	0.41887
4.846	17.0708	0.41091
4.856	16.9214	0.40846
4.866	16.7709	0.40478
4.876	16.6201	0.39901
4.886	16.4706	0.39515
4.896	16.3214	0.39384
4.906	16.1713	0.39014
4.916	16.0208	0.38377
4.926	15.8709	0.37953
4.936	15.7214	0.38002
4.946	15.5708	0.38191
4.956	15.4198	0.38251
4.966	15.2701	0.38043
4.976	15.122	0.38589
4.986	14.9728	0.38758
4.996	14.8214	0.3813
5.006	14.6703	0.37609
5.016	14.5213	0.37334
5.026	14.372	0.37351
5.036	14.2214	0.37532
5.046	14.0706	0.36909
5.056	13.9209	0.36373
5.066	13.7717	0.35707
5.076	13.6214	0.3508
5.086	13.4709	0.34221
5.096	13.3214	0.34231
5.106	13.1717	0.33804
5.116	13.0209	0.33567
5.126	12.8703	0.33266
5.136	12.7209	0.3325
5.146	12.5716	0.33356
5.156	12.4209	0.32952
5.166	12.2701	0.32873
5.176	12.1208	0.32792
5.186	11.9716	0.32523
5.196	11.8212	0.31994
5.206	11.6706	0.30987
5.216	11.5208	0.30507
5.226	11.3716	0.30103
5.236	11.2212	0.29896
5.246	11.0705	0.29601
5.256	10.9203	0.29601
5.266	10.7713	0.29924
5.276	10.6216	0.29837
5.286	10.4712	0.29491
5.296	10.3211	0.2948
5.306	10.1717	0.29142
5.316	10.022	0.28624
5.326	9.87125	0.28199
5.336	9.72109	0.28498
5.346	9.57156	0.28119
5.356	9.42203	0.2748
5.366	9.2714	0.26953
5.376	9.12078	0.26195
5.386	8.9714	0.25752
5.396	8.82187	0.2592
5.406	8.67109	0.25372
5.416	8.52062	0.25431
5.426	8.3714	0.25406
5.436	8.22187	0.2519
5.446	8.07109	0.24892
5.456	7.91969	0.2453
5.466	7.76969	0.24329
5.476	7.62062	0.24015
5.486	7.47141	0.2345
5.496	7.32125	0.22841
5.506	7.17078	0.22465
5.516	7.02078	0.22766
5.526	6.87078	0.22504
5.536	6.72031	0.22521
5.546	6.57062	0.2273
5.556	6.42109	0.22752
5.566	6.27078	0.22294
5.576	6.12047	0.22117
5.586	5.97078	0.2188
5.596	5.82156	0.21427
5.606	5.67187	0.20892
5.616	5.52094	0.20843
5.626	5.37031	0.2087
5.636	5.22109	0.20899
5.646	5.07187	0.20385
5.656	4.92141	0.19582
5.666	4.77062	0.18732
5.676	4.62109	0.1792
5.686	4.47203	0.1748
5.696	4.32172	0.1749
5.706	4.17094	0.17496
5.716	4.02125	0.17548
5.726	3.87203	0.17282
5.736	3.72156	0.16435
5.746	3.57062	0.15466
5.756	3.42047	0.14972
5.766	3.27141	0.14742
5.776	3.12125	0.14631
5.786	2.97031	0.14167
5.796	2.82047	0.13634
5.806	2.67172	0.13444
5.816	2.52172	0.13455
5.826	2.37047	0.12895
5.836	2.22	0.12162
5.846	2.07109	0.11652
5.856	1.92141	0.11456
5.866	1.77047	0.11282
5.876	1.61984	0.11039
5.886	1.47078	0.11283
5.896	1.32156	0.11899
5.906	1.17094	0.12436
5.916	1.02016	0.13099
5.926	0.87078	0.14421
5.936	0.72203	0.15888
5.946	0.57156	0.16167
5.956	0.42047	0.13953
5.966	0.27031	0.0923
5.976	0.12109	0.03474
5.986	-0.02906	-0.01338
