# Supplementary material for: Mechanical properties of a biodegradable self-expandable polydioxanone monofilament stent: In vitro force relaxation and its clinical relevance
Source: PLoS One. 2020 Jul 8;15(7):e0235842. doi: 10.1371/journal.pone.0235842 (PMC7343154; doi:10.1371/journal.pone.0235842)
Supplement: S5 File — (ZIP) [file pone.0235842.s005.zip › Shear_Data/TotalForceProfile/slopeTotalForce_Sample18.xlsx]

## Sheet: Specimen_RawData_1
Time	Extension	Force	Extension of linear pulling part	Force of linear pulling part	the slope of the pulling part of the Total force profile K~FT
(s)	(mm)	(N)	(mm)	(N)	(N/mm)
0	0.26094	0.00367			0.0188566
0.01	0.27203	0.00612
0.02	0.33828	0.05556
0.03	0.47625	0.1794
0.04	0.65453	0.4052
0.05	0.82641	0.61358
0.06	0.9825	0.74296
0.07	1.14187	0.8235
0.08	1.31391	0.88981
0.09	1.48922	0.92267
0.1	1.65844	0.9102
0.11	1.82141	0.88389
0.12	1.98359	0.86642
0.13	2.14719	0.86371
0.14	2.31109	0.86869
0.15	2.47234	0.87209
0.16	2.62969	0.87882
0.17	2.78641	0.89032
0.18	2.94437	0.90143
0.19	3.10172	0.9111
0.2	3.25641	0.91299
0.21	3.40937	0.91539
0.22	3.56359	0.91846
0.23	3.71828	0.92107
0.24	3.87125	0.91604
0.25	4.02281	0.91068
0.26	4.17547	0.90996
0.27	4.32844	0.91838
0.28	4.47984	0.93172
0.29	4.63	0.93562
0.3	4.78156	0.93801
0.31	4.93391	0.93833
0.32	5.085	0.94118
0.33	5.235	0.93782
0.34	5.38547	0.93466
0.35	5.53687	0.94038
0.36	5.6875	0.94921
0.37	5.83719	0.95519
0.38	5.98781	0.96024
0.39	6.13891	0.96294
0.4	6.28953	0.96259
0.41	6.43922	0.965
0.42	6.58891	0.9622
0.43	6.73953	0.96506
0.44	6.89031	0.96975
0.45	7.04016	0.96941
0.46	7.18969	0.97124
0.47	7.34016	0.97437
0.48	7.49094	0.9739
0.49	7.64141	0.97669
0.5	7.79094	0.98178
0.51	7.94031	0.99055
0.52	8.09	1.00112
0.53	8.23953	1.01247
0.54	8.38937	1.02721
0.55	8.54062	1.03837
0.56	8.69141	1.04104
0.57	8.84094	1.03586
0.58	8.98969	1.03201
0.59	9.14	1.03181
0.6	9.29109	1.03566
0.61	9.44125	1.03873
0.62	9.59031	1.04124
0.63	9.74031	1.04249
0.64	9.89109	1.05142
0.65	10.0414	1.05861	10.0414	1.05861
0.66	10.1906	1.05704	10.1906	1.05704
0.67	10.3406	1.05797	10.3406	1.05797
0.68	10.4914	1.06512	10.4914	1.06512
0.69	10.6417	1.06716	10.6417	1.06716
0.7	10.7912	1.06575	10.7912	1.06575
0.71	10.9409	1.06575	10.9409	1.06575
0.72	11.0913	1.06655	11.0913	1.06655
0.73	11.2414	1.06914	11.2414	1.06914
0.74	11.3908	1.07376	11.3908	1.07376
0.75	11.5405	1.08037	11.5405	1.08037
0.76	11.6914	1.08518	11.6914	1.08518
0.77	11.8419	1.08842	11.8419	1.08842
0.78	11.9914	1.09287	11.9914	1.09287
0.79	12.1408	1.09869	12.1408	1.09869
0.8	12.2908	1.10523	12.2908	1.10523
0.81	12.4414	1.11154	12.4414	1.11154
0.82	12.5913	1.11996	12.5913	1.11996
0.83	12.7405	1.1237	12.7405	1.1237
0.84	12.8908	1.1247	12.8908	1.1247
0.85	13.0416	1.12906	13.0416	1.12906
0.86	13.1913	1.13534	13.1913	1.13534
0.87	13.3403	1.13818	13.3403	1.13818
0.88	13.4906	1.1415	13.4906	1.1415
0.89	13.6417	1.14319	13.6417	1.14319
0.9	13.7917	1.14649	13.7917	1.14649
0.91	13.9406	1.14742	13.9406	1.14742
0.92	14.0906	1.14947	14.0906	1.14947
0.93	14.2413	1.15377	14.2413	1.15377
0.94	14.3912	1.15661	14.3912	1.15661
0.95	14.5406	1.1591	14.5406	1.1591
0.96	14.6906	1.15805	14.6906	1.15805
0.97	14.8414	1.16219	14.8414	1.16219
0.98	14.9914	1.16845	14.9914	1.16845
0.99	15.1408	1.17055	15.1408	1.17055
1	15.2911	1.17176	15.2911	1.17176
1.01	15.442	1.17604	15.442	1.17604
1.02	15.5914	1.17711	15.5914	1.17711
1.03	15.7397	1.17911	15.7397	1.17911
1.04	15.8889	1.18546	15.8889	1.18546
1.05	16.0403	1.19116	16.0403	1.19116
1.06	16.1917	1.19891	16.1917	1.19891
1.07	16.3414	1.20189	16.3414	1.20189
1.08	16.4903	1.19557	16.4903	1.19557
1.09	16.6405	1.19516	16.6405	1.19516
1.1	16.7914	1.19817	16.7914	1.19817
1.11	16.9414	1.20235	16.9414	1.20235
1.12	17.0905	1.2122	17.0905	1.2122
1.13	17.2406	1.2198	17.2406	1.2198
1.14	17.3912	1.22722	17.3912	1.22722
1.15	17.5413	1.23259	17.5413	1.23259
1.16	17.6903	1.23859	17.6903	1.23859
1.17	17.8405	1.23808	17.8405	1.23808
1.18	17.9916	1.23901	17.9916	1.23901
1.19	18.1416	1.2365	18.1416	1.2365
1.2	18.2906	1.23202	18.2906	1.23202
1.21	18.4405	1.22771	18.4405	1.22771
1.22	18.5914	1.23296	18.5914	1.23296
1.23	18.7417	1.23884	18.7417	1.23884
1.24	18.8905	1.24333	18.8905	1.24333
1.25	19.0398	1.25521	19.0398	1.25521
1.26	19.1908	1.26415	19.1908	1.26415
1.27	19.3416	1.26952	19.3416	1.26952
1.28	19.4909	1.27316	19.4909	1.27316
1.29	19.6403	1.27637	19.6403	1.27637
1.3	19.7911	1.27616	19.7911	1.27616
1.31	19.9414	1.27561	19.9414	1.27561
1.32	20.0906	1.27765	20.0906	1.27765
1.33	20.24	1.28159	20.24	1.28159
1.34	20.3908	1.28818	20.3908	1.28818
1.35	20.5417	1.29133	20.5417	1.29133
1.36	20.6913	1.29001	20.6913	1.29001
1.37	20.8402	1.28914	20.8402	1.28914
1.38	20.9905	1.2921	20.9905	1.2921
1.39	21.1416	1.29414	21.1416	1.29414
1.4	21.2919	1.29496	21.2919	1.29496
1.41	21.4409	1.29678	21.4409	1.29678
1.42	21.5908	1.29811	21.5908	1.29811
1.43	21.7419	1.3017	21.7419	1.3017
1.44	21.8919	1.29828	21.8919	1.29828
1.45	22.0406	1.29652	22.0406	1.29652
1.46	22.1903	1.29593	22.1903	1.29593
1.47	22.3416	1.30031	22.3416	1.30031
1.48	22.492	1.30629	22.492	1.30629
1.49	22.6406	1.30943	22.6406	1.30943
1.5	22.7898	1.31118	22.7898	1.31118
1.51	22.9417	1.31931	22.9417	1.31931
1.52	23.0928	1.32892	23.0928	1.32892
1.53	23.2409	1.33073	23.2409	1.33073
1.54	23.3888	1.32746	23.3888	1.32746
1.55	23.5392	1.33128	23.5392	1.33128
1.56	23.6911	1.33828	23.6911	1.33828
1.57	23.8412	1.34182	23.8412	1.34182
1.58	23.9901	1.34143	23.9901	1.34143
1.59	24.1401	1.34025	24.1401	1.34025
1.6	24.2911	1.33661	24.2911	1.33661
1.61	24.4411	1.33599	24.4411	1.33599
1.62	24.5902	1.33243	24.5902	1.33243
1.63	24.7403	1.33716	24.7403	1.33716
1.64	24.8914	1.34599	24.8914	1.34599
1.65	25.0416	1.35251	25.0416	1.35251
1.66	25.1905	1.35273	25.1905	1.35273
1.67	25.3402	1.35258	25.3402	1.35258
1.68	25.4913	1.35501	25.4913	1.35501
1.69	25.6417	1.35777	25.6417	1.35777
1.7	25.7906	1.3604	25.7906	1.3604
1.71	25.9403	1.36131	25.9403	1.36131
1.72	26.0914	1.36385	26.0914	1.36385
1.73	26.242	1.3679	26.242	1.3679
1.74	26.3911	1.37209	26.3911	1.37209
1.75	26.54	1.37538	26.54	1.37538
1.76	26.6908	1.3803	26.6908	1.3803
1.77	26.8419	1.3811	26.8419	1.3811
1.78	26.9914	1.38285	26.9914	1.38285
1.79	27.1403	1.38564	27.1403	1.38564
1.8	27.2908	1.38884	27.2908	1.38884
1.81	27.4419	1.39221	27.4419	1.39221
1.82	27.5909	1.39597	27.5909	1.39597
1.83	27.7395	1.39708	27.7395	1.39708
1.84	27.8903	1.39629	27.8903	1.39629
1.85	28.0417	1.40437	28.0417	1.40437
1.86	28.1917	1.41072	28.1917	1.41072
1.87	28.3403	1.41168	28.3403	1.41168
1.88	28.4901	1.41504	28.4901	1.41504
1.89	28.6412	1.41829	28.6412	1.41829
1.9	28.7917	1.41744	28.7917	1.41744
1.91	28.9408	1.41846	28.9408	1.41846
1.92	29.0903	1.42057	29.0903	1.42057
1.93	29.2413	1.42366	29.2413	1.42366
1.94	29.3919	1.43017	29.3919	1.43017
1.95	29.5409	1.429	29.5409	1.429
1.96	29.69	1.42871	29.69	1.42871
1.97	29.8409	1.43657	29.8409	1.43657
1.98	29.9919	1.44356	29.9919	1.44356
1.99	30.1412	1.44564
2	30.2902	1.44467
2.01	30.4406	1.44755
2.02	30.592	1.45104
2.03	30.7422	1.45263
2.04	30.8903	1.45042
2.05	31.0397	1.45053
2.06	31.1905	1.45499
2.07	31.3409	1.4566
2.08	31.4905	1.45511
2.09	31.6409	1.45682
2.1	31.7917	1.46049
2.11	31.9414	1.46746
2.12	32.0902	1.47389
2.13	32.2403	1.47888
2.14	32.3916	1.48201
2.15	32.5417	1.48068
2.16	32.6903	1.47606
2.17	32.84	1.47694
2.18	32.9911	1.48373
2.19	33.1417	1.4922
2.2	33.2906	1.49695
2.21	33.44	1.49963
2.22	33.5909	1.50144
2.23	33.7417	1.50495
2.24	33.8911	1.51017
2.25	34.04	1.51134
2.26	34.1902	1.51913
2.27	34.3411	1.5296
2.28	34.4909	1.53265
2.29	34.6403	1.52981
2.3	34.7906	1.53179
2.31	34.9412	1.53344
2.32	35.0912	1.53464
2.33	35.24	1.535
2.34	35.3898	1.53276
2.35	35.5411	1.53238
2.36	35.6916	1.53385
2.37	35.8408	1.53034
2.38	35.9908	1.53152
2.39	36.1414	1.53905
2.4	36.2916	1.54458
2.41	36.4409	1.54837
2.42	36.5909	1.55133
2.43	36.7417	1.55575
2.44	36.8919	1.55675
2.45	37.0412	1.55863
2.46	37.1909	1.55643
2.47	37.3412	1.55798
2.48	37.4916	1.56248
2.49	37.6414	1.56546
2.5	37.7908	1.55936
2.51	37.9409	1.55824
2.52	38.0914	1.56182
2.53	38.2416	1.56376
2.54	38.3914	1.56303
2.55	38.5409	1.56217
2.56	38.6905	1.56354
2.57	38.8397	1.56676
2.58	38.9895	1.56787
2.59	39.1406	1.5676
2.6	39.2916	1.56697
2.61	39.4414	1.56712
2.62	39.5902	1.567
2.63	39.7403	1.57229
2.64	39.8912	1.58161
2.65	40.0414	1.58969
2.66	40.1905	1.59728
2.67	40.3402	1.60711
2.68	40.4911	1.61379
2.69	40.6414	1.61542
2.7	40.7908	1.61523
2.71	40.9405	1.61867
2.72	41.0912	1.62394
2.73	41.2417	1.62563
2.74	41.3912	1.62534
2.75	41.5408	1.62584
2.76	41.6912	1.62562
2.77	41.8416	1.62803
2.78	41.9909	1.62747
2.79	42.1403	1.62653
2.8	42.2911	1.62589
2.81	42.4417	1.63166
2.82	42.5911	1.63627
2.83	42.7401	1.63885
2.84	42.8903	1.64415
2.85	43.0408	1.648
2.86	43.1908	1.64701
2.87	43.3402	1.64512
2.88	43.4905	1.6395
2.89	43.6412	1.64178
2.9	43.7911	1.64754
2.91	43.9402	1.65466
2.92	44.0902	1.66127
2.93	44.2412	1.6679
2.94	44.3916	1.66839
2.95	44.5406	1.66469
2.96	44.6905	1.65569
2.97	44.8414	1.65293
2.98	44.9914	1.65547
2.982	45.0212	1.6558
2.984	45.0511	1.65653
2.986	45.0808	1.65817
2.996	45.2034	1.65974
3.006	45.2416	1.59282
3.016	45.1869	1.4758
3.026	45.0464	1.30607
3.036	44.8287	1.1094
3.046	44.5872	0.95665
3.056	44.3786	0.92453
3.066	44.1986	0.96994
3.076	44.0142	1.00038
3.086	43.8141	0.98999
3.096	43.6139	0.97051
3.106	43.4289	0.97642
3.116	43.2556	0.99793
3.126	43.0814	0.99777
3.136	42.9039	0.97963
3.146	42.73	0.96387
3.156	42.5626	0.9642
3.166	42.3987	0.96352
3.176	42.235	0.95188
3.186	42.0722	0.94134
3.196	41.9111	0.93715
3.206	41.7517	0.93641
3.216	41.5937	0.93451
3.226	41.4373	0.93429
3.236	41.2816	0.93501
3.246	41.1258	0.93101
3.256	40.9712	0.92571
3.266	40.818	0.92175
3.276	40.6648	0.91907
3.286	40.5111	0.91582
3.296	40.358	0.91234
3.306	40.2062	0.90637
3.316	40.0548	0.90462
3.326	39.9025	0.90393
3.336	39.7506	0.90304
3.346	39.5997	0.90047
3.356	39.449	0.9009
3.366	39.2978	0.89821
3.376	39.1464	0.89706
3.386	38.9962	0.89614
3.396	38.8462	0.89599
3.406	38.6947	0.89587
3.416	38.543	0.89407
3.426	38.3925	0.8983
3.436	38.2433	0.90079
3.446	38.0939	0.89309
3.456	37.9434	0.87161
3.466	37.7923	0.84818
3.476	37.642	0.82702
3.486	37.4919	0.81586
3.496	37.3414	0.80908
3.506	37.1914	0.81082
3.516	37.0416	0.81643
3.526	36.8912	0.81975
3.536	36.7411	0.8188
3.546	36.5911	0.81847
3.556	36.4417	0.81251
3.566	36.2922	0.81095
3.576	36.1411	0.81268
3.586	35.9906	0.81129
3.596	35.8411	0.81231
3.606	35.6919	0.80996
3.616	35.5414	0.8076
3.626	35.3908	0.80258
3.636	35.2412	0.8016
3.646	35.0919	0.79857
3.656	34.9411	0.79041
3.666	34.7906	0.78485
3.676	34.6414	0.7867
3.686	34.4923	0.78713
3.696	34.3419	0.78558
3.706	34.1908	0.78048
3.716	34.0408	0.77661
3.726	33.8916	0.77585
3.736	33.7414	0.77686
3.746	33.5906	0.77219
3.756	33.4408	0.76852
3.766	33.2917	0.76532
3.776	33.1416	0.76366
3.786	32.9905	0.75991
3.796	32.8402	0.7584
3.806	32.6911	0.75758
3.816	32.5412	0.75679
3.826	32.3901	0.75145
3.836	32.2397	0.74709
3.846	32.0908	0.74267
3.856	31.9412	0.74268
3.866	31.7903	0.73765
3.876	31.6397	0.73093
3.886	31.4906	0.72985
3.896	31.3417	0.73064
3.906	31.1911	0.72806
3.916	31.0398	0.72474
3.926	30.8898	0.72014
3.936	30.7406	0.71342
3.946	30.5906	0.70973
3.956	30.4409	0.70815
3.966	30.2919	0.70372
3.976	30.1422	0.7013
3.986	29.9909	0.70015
3.996	29.8402	0.69773
4.006	29.6909	0.6944
4.016	29.542	0.69932
4.026	29.3914	0.69991
4.036	29.2401	0.69439
4.046	29.0906	0.69009
4.056	28.942	0.68849
4.066	28.7922	0.68473
4.076	28.6409	0.67445
4.086	28.4903	0.66808
4.096	28.3409	0.66772
4.106	28.1916	0.66495
4.116	28.0408	0.66218
4.126	27.8901	0.66156
4.136	27.7406	0.66206
4.146	27.5916	0.65916
4.156	27.4406	0.65515
4.166	27.2897	0.65021
4.176	27.1405	0.64957
4.186	26.9919	0.65447
4.196	26.8416	0.65444
4.206	26.6901	0.64616
4.216	26.54	0.63745
4.226	26.3912	0.63733
4.236	26.2414	0.63826
4.246	26.0902	0.63299
4.256	25.9401	0.63041
4.266	25.7916	0.62548
4.276	25.642	0.62119
4.286	25.4909	0.61683
4.296	25.3405	0.61524
4.306	25.1914	0.61356
4.316	25.0419	0.61126
4.326	24.8909	0.60661
4.336	24.7403	0.6022
4.346	24.5911	0.60467
4.356	24.442	0.60448
4.366	24.2913	0.602
4.376	24.1403	0.59552
4.386	23.9909	0.58946
4.396	23.842	0.58566
4.406	23.6917	0.58057
4.416	23.5405	0.57504
4.426	23.3903	0.5692
4.436	23.2409	0.56859
4.446	23.0906	0.56665
4.456	22.9395	0.56166
4.466	22.7906	0.56097
4.476	22.6423	0.56357
4.486	22.4919	0.56056
4.496	22.3397	0.55249
4.506	22.1894	0.54341
4.516	22.0409	0.54287
4.526	21.8917	0.5391
4.536	21.7401	0.53318
4.546	21.5892	0.529
4.556	21.4406	0.53214
4.566	21.2919	0.53446
4.576	21.1411	0.53206
4.586	20.9903	0.52694
4.596	20.8409	0.52441
4.606	20.6916	0.52326
4.616	20.5409	0.52047
4.626	20.3903	0.51513
4.636	20.2409	0.51107
4.646	20.0917	0.50952
4.656	19.9414	0.50336
4.666	19.7906	0.49816
4.676	19.6409	0.49254
4.686	19.492	0.48655
4.696	19.342	0.48138
4.706	19.1909	0.47372
4.716	19.0408	0.4717
4.726	18.8916	0.47289
4.736	18.7416	0.47386
4.746	18.5903	0.47074
4.756	18.44	0.4723
4.766	18.2911	0.46874
4.776	18.1419	0.46031
4.786	17.9909	0.44694
4.796	17.8403	0.43393
4.806	17.6909	0.43041
4.816	17.5416	0.43359
4.826	17.3906	0.43245
4.836	17.2398	0.42622
4.846	17.0905	0.42246
4.856	16.9413	0.42388
4.866	16.7908	0.42195
4.876	16.64	0.4161
4.886	16.4903	0.41454
4.896	16.3414	0.41032
4.906	16.1913	0.40394
4.916	16.0406	0.39171
4.926	15.8906	0.3829
4.936	15.7413	0.38454
4.946	15.5908	0.38677
4.956	15.4397	0.38627
4.966	15.2897	0.38567
4.976	15.1416	0.3902
4.986	14.9926	0.38797
4.996	14.8414	0.38076
5.006	14.6903	0.37552
5.016	14.5408	0.37531
5.026	14.3917	0.37569
5.036	14.2413	0.37276
5.046	14.0906	0.36917
5.056	13.9406	0.36669
5.066	13.7916	0.36538
5.076	13.6414	0.36007
5.086	13.4908	0.35425
5.096	13.3409	0.35121
5.106	13.1916	0.34475
5.116	13.0409	0.33994
5.126	12.8903	0.33698
5.136	12.7406	0.33682
5.146	12.5914	0.33572
5.156	12.4408	0.33359
5.166	12.29	0.32707
5.176	12.1403	0.32635
5.186	11.9914	0.3238
5.196	11.8413	0.31944
5.206	11.6906	0.31426
5.216	11.5405	0.31195
5.226	11.3911	0.31399
5.236	11.2413	0.31633
5.246	11.0905	0.31078
5.256	10.9402	0.30825
5.266	10.7908	0.30424
5.276	10.6414	0.30152
5.286	10.4911	0.29878
5.296	10.3408	0.29481
5.306	10.1916	0.29233
5.316	10.0417	0.2884
5.326	9.89125	0.28326
5.336	9.74094	0.28028
5.346	9.59125	0.27666
5.356	9.44172	0.27215
5.366	9.29109	0.27042
5.376	9.14062	0.26544
5.386	8.99109	0.26525
5.396	8.84172	0.25963
5.406	8.69109	0.25448
5.416	8.54031	0.25202
5.426	8.39094	0.25573
5.436	8.24187	0.25912
5.446	8.09109	0.25543
5.456	7.93969	0.24892
5.466	7.78937	0.24609
5.476	7.64031	0.24633
5.486	7.49109	0.24211
5.496	7.34109	0.2375
5.506	7.19078	0.23052
5.516	7.04062	0.23001
5.526	6.89062	0.22845
5.536	6.74016	0.22739
5.546	6.59047	0.23005
5.556	6.44094	0.22781
5.566	6.29078	0.22354
5.576	6.14047	0.22669
5.586	5.99078	0.22484
5.596	5.84125	0.22196
5.606	5.69172	0.21311
5.616	5.54109	0.20421
5.626	5.39031	0.19874
5.636	5.24078	0.19917
5.646	5.09141	0.19939
5.656	4.94125	0.19655
5.666	4.79062	0.19076
5.676	4.64109	0.18596
5.686	4.49203	0.1804
5.696	4.34156	0.17652
5.706	4.19062	0.16812
5.716	4.04094	0.16073
5.726	3.89187	0.15832
5.736	3.74156	0.15702
5.746	3.59031	0.15221
5.756	3.44016	0.14871
5.766	3.29109	0.15054
5.776	3.14109	0.15015
5.786	2.99016	0.14262
5.796	2.84016	0.13401
5.806	2.69125	0.12998
5.816	2.54156	0.13005
5.826	2.39047	0.12138
5.836	2.23984	0.11551
5.846	2.09062	0.11498
5.856	1.94141	0.11692
5.866	1.79047	0.11491
5.876	1.63969	0.10971
5.886	1.49047	0.10946
5.896	1.34141	0.11236
5.906	1.19094	0.11412
5.916	1.04016	0.1228
5.926	0.89062	0.1397
5.936	0.74187	0.15429
5.946	0.59172	0.15658
5.956	0.44047	0.13884
5.966	0.29016	0.0928
5.976	0.14094	0.03189
5.986	-0.00922	-0.01399
