# Supplementary material for: Mechanical properties of a biodegradable self-expandable polydioxanone monofilament stent: In vitro force relaxation and its clinical relevance
Source: PLoS One. 2020 Jul 8;15(7):e0235842. doi: 10.1371/journal.pone.0235842 (PMC7343154; doi:10.1371/journal.pone.0235842)
Supplement: S5 File — (ZIP) [file pone.0235842.s005.zip › Shear_Data/TotalForceProfile/slopeTotalForce_Sample19.xlsx]

## Sheet: Specimen_RawData_1
Time	Extension	Force	Extension of linear pulling part	Force of linear pulling part	the slope of the pulling part of the Total force profile K~FT
(s)	(mm)	(N)	(mm)	(N)	(N/mm)
0	0.23828	0.00682			0.0171076
0.01	0.24953	0.01263
0.02	0.31656	0.06376
0.03	0.45516	0.18176
0.04	0.63359	0.38931
0.05	0.80547	0.58836
0.06	0.96125	0.7126
0.07	1.12047	0.79487
0.08	1.29266	0.85871
0.09	1.46781	0.89057
0.1	1.63656	0.88528
0.11	1.79969	0.86581
0.12	1.96187	0.85584
0.13	2.12531	0.85757
0.14	2.28906	0.86207
0.15	2.45	0.8658
0.16	2.60766	0.87544
0.17	2.76406	0.88671
0.18	2.92172	0.89675
0.19	3.07922	0.90696
0.2	3.23422	0.91544
0.21	3.38719	0.92016
0.22	3.54094	0.92198
0.23	3.69562	0.92812
0.24	3.84875	0.93509
0.25	4.00062	0.94244
0.26	4.15297	0.94653
0.27	4.30562	0.94606
0.28	4.4575	0.94658
0.29	4.6075	0.9494
0.3	4.75891	0.95277
0.31	4.91125	0.95604
0.32	5.0625	0.96267
0.33	5.21219	0.96616
0.34	5.36281	0.96917
0.35	5.51406	0.97409
0.36	5.665	0.97448
0.37	5.81469	0.97258
0.38	5.965	0.97065
0.39	6.11625	0.97334
0.4	6.26703	0.9791
0.41	6.41672	0.9866
0.42	6.56609	0.9907
0.43	6.71672	0.99561
0.44	6.86781	1.00134
0.45	7.01766	1.00188
0.46	7.16703	1.0013
0.47	7.31719	1.00266
0.48	7.46812	1.00402
0.49	7.61875	1.00634
0.5	7.76859	1.0141
0.51	7.91781	1.02296
0.52	8.06719	1.02996
0.53	8.21672	1.03585
0.54	8.36672	1.03826
0.55	8.51765	1.04325
0.56	8.66859	1.05019
0.57	8.81828	1.0543
0.58	8.96719	1.05219
0.59	9.11719	1.0526
0.6	9.26828	1.05922
0.61	9.41875	1.06248
0.62	9.56781	1.06462
0.63	9.7175	1.06682
0.64	9.86828	1.06963
0.65	10.0188	1.07002	10.0188	1.07002
0.66	10.1683	1.06484	10.1683	1.06484
0.67	10.318	1.06306	10.318	1.06306
0.68	10.4686	1.06524	10.4686	1.06524
0.69	10.6191	1.07207	10.6191	1.07207
0.7	10.7686	1.07344	10.7686	1.07344
0.71	10.9183	1.07262	10.9183	1.07262
0.72	11.0686	1.07311	11.0686	1.07311
0.73	11.2188	1.07661	11.2188	1.07661
0.74	11.3683	1.08109	11.3683	1.08109
0.75	11.5178	1.085	11.5178	1.085
0.76	11.6686	1.09031	11.6686	1.09031
0.77	11.8191	1.09496	11.8191	1.09496
0.78	11.9688	1.09705	11.9688	1.09705
0.79	12.1181	1.10308	12.1181	1.10308
0.8	12.268	1.11211	12.268	1.11211
0.81	12.4186	1.12125	12.4186	1.12125
0.82	12.5686	1.12647	12.5686	1.12647
0.83	12.7178	1.12871	12.7178	1.12871
0.84	12.8681	1.12847	12.8681	1.12847
0.85	13.0189	1.12908	13.0189	1.12908
0.86	13.1687	1.12777	13.1687	1.12777
0.87	13.3177	1.12413	13.3177	1.12413
0.88	13.4678	1.11623	13.4678	1.11623
0.89	13.6189	1.11585	13.6189	1.11585
0.9	13.7691	1.11925	13.7691	1.11925
0.91	13.918	1.12504	13.918	1.12504
0.92	14.0678	1.13198	14.0678	1.13198
0.93	14.2184	1.13609	14.2184	1.13609
0.94	14.3686	1.13512	14.3686	1.13512
0.95	14.5178	1.13204	14.5178	1.13204
0.96	14.6678	1.12907	14.6678	1.12907
0.97	14.8186	1.13371	14.8186	1.13371
0.98	14.9688	1.13674	14.9688	1.13674
0.99	15.1181	1.14201	15.1181	1.14201
1	15.2681	1.14577	15.2681	1.14577
1.01	15.4194	1.15145	15.4194	1.15145
1.02	15.5689	1.15169	15.5689	1.15169
1.03	15.7172	1.15442	15.7172	1.15442
1.04	15.8663	1.16065	15.8663	1.16065
1.05	16.0175	1.16296	16.0175	1.16296
1.06	16.1691	1.16878	16.1691	1.16878
1.07	16.3191	1.1694	16.3191	1.1694
1.08	16.4676	1.16884	16.4676	1.16884
1.09	16.6177	1.17391	16.6177	1.17391
1.1	16.7688	1.18042	16.7688	1.18042
1.11	16.9189	1.18459	16.9189	1.18459
1.12	17.0678	1.18862	17.0678	1.18862
1.13	17.2176	1.19324	17.2176	1.19324
1.14	17.3686	1.20112	17.3686	1.20112
1.15	17.5189	1.20329	17.5189	1.20329
1.16	17.6676	1.20621	17.6676	1.20621
1.17	17.8175	1.20494	17.8175	1.20494
1.18	17.9686	1.20242	17.9686	1.20242
1.19	18.1191	1.20021	18.1191	1.20021
1.2	18.2683	1.19558	18.2683	1.19558
1.21	18.4178	1.19625	18.4178	1.19625
1.22	18.5686	1.20191	18.5686	1.20191
1.23	18.7191	1.20347	18.7191	1.20347
1.24	18.868	1.20957	18.868	1.20957
1.25	19.0172	1.21918	19.0172	1.21918
1.26	19.1678	1.23002	19.1678	1.23002
1.27	19.3189	1.23976	19.3189	1.23976
1.28	19.4684	1.24162	19.4684	1.24162
1.29	19.6177	1.24009	19.6177	1.24009
1.3	19.7683	1.24092	19.7683	1.24092
1.31	19.9187	1.24013	19.9187	1.24013
1.32	20.0681	1.23627	20.0681	1.23627
1.33	20.2173	1.2401	20.2173	1.2401
1.34	20.368	1.24462	20.368	1.24462
1.35	20.5189	1.24888	20.5189	1.24888
1.36	20.6689	1.25419	20.6689	1.25419
1.37	20.8177	1.25751	20.8177	1.25751
1.38	20.9676	1.26102	20.9676	1.26102
1.39	21.1187	1.26547	21.1187	1.26547
1.4	21.2694	1.2698	21.2694	1.2698
1.41	21.4184	1.27045	21.4184	1.27045
1.42	21.568	1.2716	21.568	1.2716
1.43	21.7189	1.277	21.7189	1.277
1.44	21.8694	1.27956	21.8694	1.27956
1.45	22.0181	1.28062	22.0181	1.28062
1.46	22.1675	1.28397	22.1675	1.28397
1.47	22.3188	1.28596	22.3188	1.28596
1.48	22.4695	1.28285	22.4695	1.28285
1.49	22.6184	1.28119	22.6184	1.28119
1.5	22.7672	1.27911	22.7672	1.27911
1.51	22.9186	1.28162	22.9186	1.28162
1.52	23.0703	1.29073	23.0703	1.29073
1.53	23.2189	1.29396	23.2189	1.29396
1.54	23.3663	1.29153	23.3663	1.29153
1.55	23.5162	1.29765	23.5162	1.29765
1.56	23.6681	1.30219	23.6681	1.30219
1.57	23.8188	1.30671	23.8188	1.30671
1.58	23.9676	1.30375	23.9676	1.30375
1.59	24.1173	1.3013	24.1173	1.3013
1.6	24.2683	1.30354	24.2683	1.30354
1.61	24.4186	1.30472	24.4186	1.30472
1.62	24.5677	1.30368	24.5677	1.30368
1.63	24.7175	1.30834	24.7175	1.30834
1.64	24.8686	1.31476	24.8686	1.31476
1.65	25.0189	1.31687	25.0189	1.31687
1.66	25.1678	1.32066	25.1678	1.32066
1.67	25.3172	1.32408	25.3172	1.32408
1.68	25.4683	1.32529	25.4683	1.32529
1.69	25.6192	1.32685	25.6192	1.32685
1.7	25.7683	1.32931	25.7683	1.32931
1.71	25.9175	1.32952	25.9175	1.32952
1.72	26.0684	1.33449	26.0684	1.33449
1.73	26.2194	1.33658	26.2194	1.33658
1.74	26.3687	1.33664	26.3687	1.33664
1.75	26.5175	1.33724	26.5175	1.33724
1.76	26.668	1.34202	26.668	1.34202
1.77	26.8191	1.3461	26.8191	1.3461
1.78	26.9689	1.34799	26.9689	1.34799
1.79	27.1178	1.35124	27.1178	1.35124
1.8	27.2681	1.3513	27.2681	1.3513
1.81	27.4192	1.3589	27.4192	1.3589
1.82	27.5686	1.36654	27.5686	1.36654
1.83	27.7169	1.37054	27.7169	1.37054
1.84	27.8675	1.37184	27.8675	1.37184
1.85	28.0191	1.37611	28.0191	1.37611
1.86	28.1692	1.37856	28.1692	1.37856
1.87	28.3178	1.38033	28.3178	1.38033
1.88	28.4673	1.3799	28.4673	1.3799
1.89	28.6186	1.3816	28.6186	1.3816
1.9	28.7691	1.38501	28.7691	1.38501
1.91	28.9183	1.38636	28.9183	1.38636
1.92	29.0677	1.38261	29.0677	1.38261
1.93	29.2184	1.38745	29.2184	1.38745
1.94	29.3692	1.39674	29.3692	1.39674
1.95	29.5186	1.39949	29.5186	1.39949
1.96	29.6673	1.40045	29.6673	1.40045
1.97	29.8178	1.40474	29.8178	1.40474
1.98	29.9691	1.4109	29.9691	1.4109
1.99	30.1189	1.41431
2	30.2678	1.41644
2.01	30.4176	1.41539
2.02	30.5691	1.4184
2.03	30.7198	1.41868
2.04	30.8683	1.41591
2.05	31.0169	1.41599
2.06	31.1673	1.42216
2.07	31.3181	1.4288
2.08	31.468	1.43048
2.09	31.6181	1.43105
2.1	31.7687	1.43098
2.11	31.9187	1.43257
2.12	32.0678	1.43876
2.13	32.2176	1.44258
2.14	32.3686	1.44265
2.15	32.5191	1.44357
2.16	32.668	1.44035
2.17	32.8175	1.43999
2.18	32.9681	1.44402
2.19	33.1187	1.45194
2.2	33.2681	1.46054
2.21	33.4175	1.47029
2.22	33.5681	1.47815
2.23	33.7189	1.48422
2.24	33.8686	1.49039
2.25	34.0173	1.48877
2.26	34.1675	1.4881
2.27	34.3183	1.49246
2.28	34.4683	1.49667
2.29	34.6176	1.49715
2.3	34.7678	1.50347
2.31	34.9186	1.50899
2.32	35.0686	1.50633
2.33	35.2173	1.50229
2.34	35.367	1.49661
2.35	35.5183	1.49784
2.36	35.6689	1.50207
2.37	35.8181	1.50429
2.38	35.9678	1.50476
2.39	36.1186	1.50807
2.4	36.2689	1.50883
2.41	36.4183	1.51323
2.42	36.5683	1.51702
2.43	36.7191	1.52463
2.44	36.8694	1.52498
2.45	37.0187	1.52694
2.46	37.1683	1.52823
2.47	37.3186	1.53174
2.48	37.4691	1.53376
2.49	37.6187	1.53769
2.5	37.7681	1.53661
2.51	37.9183	1.53425
2.52	38.0687	1.5325
2.53	38.2189	1.53016
2.54	38.3687	1.53081
2.55	38.5184	1.53189
2.56	38.6678	1.53513
2.57	38.8172	1.54314
2.58	38.9669	1.54794
2.59	39.1176	1.54851
2.6	39.2689	1.5463
2.61	39.4189	1.54256
2.62	39.5677	1.54063
2.63	39.7175	1.54645
2.64	39.8684	1.55612
2.65	40.0187	1.5669
2.66	40.168	1.57139
2.67	40.3175	1.57366
2.68	40.4683	1.57719
2.69	40.6187	1.58447
2.7	40.7681	1.58806
2.71	40.9177	1.59481
2.72	41.0684	1.60079
2.73	41.2191	1.60273
2.74	41.3687	1.60134
2.75	41.5181	1.60043
2.76	41.6684	1.59846
2.77	41.8187	1.59778
2.78	41.9684	1.59713
2.79	42.1176	1.59809
2.8	42.2683	1.60402
2.81	42.4191	1.61058
2.82	42.5684	1.61268
2.83	42.7178	1.61507
2.84	42.8676	1.62092
2.85	43.0181	1.62832
2.86	43.1681	1.63299
2.87	43.3175	1.63422
2.88	43.4676	1.62862
2.89	43.6186	1.63243
2.9	43.7686	1.63956
2.91	43.9175	1.64359
2.92	44.0673	1.64667
2.93	44.2184	1.65075
2.94	44.3691	1.64916
2.95	44.5181	1.64491
2.96	44.6678	1.64286
2.97	44.8186	1.64602
2.98	44.9687	1.64207
2.984	45.0286	1.64112
2.986	45.0584	1.6415
2.988	45.0881	1.6424
2.998	45.2108	1.63599
3.008	45.2492	1.56416
3.018	45.1944	1.45348
3.028	45.0537	1.29367
3.038	44.8361	1.10078
3.048	44.5945	0.94628
3.058	44.3858	0.90559
3.068	44.2059	0.94076
3.078	44.0215	0.96929
3.088	43.8216	0.95642
3.098	43.6212	0.93849
3.108	43.4362	0.94676
3.118	43.263	0.97024
3.128	43.0887	0.96908
3.138	42.9112	0.9457
3.148	42.7373	0.93004
3.158	42.57	0.92873
3.168	42.4061	0.92931
3.178	42.2423	0.92251
3.188	42.0795	0.91285
3.198	41.9184	0.90802
3.208	41.7591	0.90334
3.218	41.6011	0.89586
3.228	41.4447	0.89183
3.238	41.2889	0.88978
3.248	41.1333	0.88214
3.258	40.9786	0.87779
3.268	40.8253	0.87801
3.278	40.6722	0.87717
3.288	40.5184	0.87168
3.298	40.3653	0.8656
3.308	40.2136	0.86158
3.318	40.0622	0.86252
3.328	39.91	0.86604
3.338	39.7578	0.86736
3.348	39.6069	0.86777
3.358	39.4566	0.86526
3.368	39.3051	0.8655
3.378	39.1539	0.86585
3.388	39.0036	0.86259
3.398	38.8534	0.85949
3.408	38.7022	0.86158
3.418	38.5505	0.86821
3.428	38.4	0.87429
3.438	38.2506	0.87993
3.448	38.1013	0.87182
3.458	37.9508	0.85108
3.468	37.7998	0.82583
3.478	37.6494	0.80224
3.488	37.4992	0.78931
3.498	37.3487	0.78054
3.508	37.1986	0.78157
3.518	37.0487	0.78595
3.528	36.8986	0.78986
3.538	36.7484	0.78925
3.548	36.5986	0.78674
3.558	36.449	0.78843
3.568	36.2992	0.78723
3.578	36.1484	0.78237
3.588	35.998	0.77651
3.598	35.8486	0.77464
3.608	35.6992	0.77374
3.618	35.5487	0.77304
3.628	35.3981	0.76962
3.638	35.2486	0.76737
3.648	35.0992	0.76599
3.658	34.9484	0.76262
3.668	34.798	0.76051
3.678	34.6487	0.76179
3.688	34.4997	0.75987
3.698	34.3494	0.75577
3.708	34.1981	0.74899
3.718	34.0481	0.74796
3.728	33.8989	0.75005
3.738	33.7489	0.74622
3.748	33.5981	0.74177
3.758	33.4481	0.73936
3.768	33.2989	0.74024
3.778	33.1491	0.7378
3.788	32.998	0.73145
3.798	32.8477	0.72632
3.808	32.6983	0.71999
3.818	32.5486	0.71826
3.828	32.3973	0.71312
3.838	32.2469	0.70258
3.848	32.0978	0.70241
3.858	31.9486	0.70185
3.868	31.7977	0.70104
3.878	31.6469	0.69876
3.888	31.4977	0.69583
3.898	31.3489	0.69504
3.908	31.1984	0.69158
3.918	31.0472	0.68629
3.928	30.8972	0.68553
3.938	30.7478	0.68317
3.948	30.5978	0.68068
3.958	30.4483	0.67598
3.968	30.2991	0.67272
3.978	30.1495	0.67015
3.988	29.9984	0.66464
3.998	29.8475	0.6579
4.008	29.698	0.65879
4.018	29.5492	0.662
4.028	29.3989	0.65951
4.038	29.2477	0.65385
4.048	29.0978	0.65492
4.058	28.9492	0.65796
4.068	28.7994	0.65811
4.078	28.6483	0.65672
4.088	28.4977	0.65052
4.098	28.3483	0.648
4.108	28.1989	0.6458
4.118	28.0483	0.6383
4.128	27.8975	0.63006
4.138	27.748	0.63015
4.148	27.5987	0.62839
4.158	27.4481	0.62429
4.168	27.297	0.61598
4.178	27.1478	0.61354
4.188	26.9991	0.61856
4.198	26.8487	0.61694
4.208	26.6973	0.60943
4.218	26.5473	0.60825
4.228	26.3984	0.60661
4.238	26.2486	0.60315
4.248	26.0975	0.59839
4.258	25.9475	0.60062
4.268	25.7989	0.60372
4.278	25.6495	0.59884
4.288	25.4983	0.59195
4.298	25.3478	0.58371
4.308	25.1988	0.58232
4.318	25.0492	0.58161
4.328	24.8983	0.57735
4.338	24.7477	0.57311
4.348	24.5984	0.57158
4.358	24.4494	0.56795
4.368	24.2987	0.56818
4.378	24.1478	0.57283
4.388	23.9983	0.57274
4.398	23.8492	0.57321
4.408	23.6991	0.56845
4.418	23.5478	0.55958
4.428	23.3976	0.55121
4.438	23.2483	0.54133
4.448	23.0978	0.5412
4.458	22.9469	0.53934
4.468	22.7978	0.5322
4.478	22.6497	0.52719
4.488	22.4992	0.52121
4.498	22.347	0.51501
4.508	22.1964	0.50841
4.518	22.0481	0.512
4.528	21.8991	0.5172
4.538	21.7477	0.51049
4.548	21.5966	0.50284
4.558	21.4478	0.50418
4.568	21.2992	0.50944
4.578	21.1484	0.50895
4.588	20.9977	0.50358
4.598	20.8481	0.50003
4.608	20.6988	0.49779
4.618	20.5484	0.49155
4.628	20.3976	0.48446
4.638	20.2483	0.47905
4.648	20.0991	0.47701
4.658	19.9488	0.46988
4.668	19.798	0.46362
4.678	19.6483	0.45973
4.688	19.4992	0.45531
4.698	19.3492	0.45277
4.708	19.1984	0.4488
4.718	19.0481	0.44856
4.728	18.8989	0.44797
4.738	18.7488	0.44862
4.748	18.5978	0.4444
4.758	18.4473	0.43716
4.768	18.2984	0.43271
4.778	18.1492	0.42837
4.788	17.9983	0.41833
4.798	17.8477	0.40703
4.808	17.6983	0.40431
4.818	17.5489	0.40486
4.828	17.3981	0.40542
4.838	17.2472	0.402
4.848	17.0977	0.3993
4.858	16.9484	0.39559
4.868	16.7981	0.38968
4.878	16.6472	0.38375
4.888	16.4975	0.37886
4.898	16.3486	0.37751
4.908	16.1984	0.37299
4.918	16.048	0.36492
4.928	15.898	0.36066
4.938	15.7486	0.36299
4.948	15.5983	0.36685
4.958	15.447	0.36987
4.968	15.297	0.37291
4.978	15.1487	0.36952
4.988	15	0.37004
4.998	14.8489	0.36467
5.008	14.6975	0.35865
5.018	14.5481	0.3528
5.028	14.3991	0.35053
5.038	14.2487	0.35378
5.048	14.0978	0.34934
5.058	13.948	0.34352
5.068	13.7989	0.33993
5.078	13.6487	0.33516
5.088	13.498	0.32627
5.098	13.3483	0.31747
5.108	13.1989	0.31856
5.118	13.0483	0.31862
5.128	12.8977	0.31359
5.138	12.748	0.31219
5.148	12.5988	0.30652
5.158	12.4481	0.2943
5.168	12.2973	0.28265
5.178	12.1477	0.27572
5.188	11.9987	0.27531
5.198	11.8486	0.27359
5.208	11.6978	0.26946
5.218	11.5478	0.27075
5.228	11.3986	0.27336
5.238	11.2486	0.27293
5.248	11.0978	0.26245
5.258	10.9475	0.26043
5.268	10.798	0.25835
5.278	10.6486	0.25956
5.288	10.4984	0.25379
5.298	10.3483	0.25126
5.308	10.1988	0.25074
5.318	10.0491	0.25009
5.328	9.89859	0.24787
5.338	9.74812	0.24339
5.348	9.59859	0.23998
5.358	9.44906	0.23777
5.368	9.29859	0.23469
5.378	9.14812	0.23112
5.388	8.99844	0.23016
5.398	8.8489	0.22852
5.408	8.69844	0.2221
5.418	8.54781	0.21649
5.428	8.39828	0.21314
5.438	8.24906	0.21157
5.448	8.09844	0.20857
5.458	7.94687	0.20001
5.468	7.79672	0.19503
5.478	7.64766	0.19558
5.488	7.49844	0.19689
5.498	7.34844	0.19831
5.508	7.19812	0.1949
5.518	7.04797	0.1924
5.528	6.89781	0.19214
5.538	6.7475	0.19619
5.548	6.59781	0.19711
5.558	6.44828	0.1958
5.568	6.29812	0.19381
5.578	6.14766	0.19263
5.588	5.99797	0.18952
5.598	5.84875	0.18743
5.608	5.69906	0.18702
5.618	5.54828	0.18312
5.628	5.3975	0.17547
5.638	5.24828	0.16998
5.648	5.09906	0.17067
5.658	4.94859	0.16479
5.668	4.79781	0.15412
5.678	4.64812	0.14599
5.688	4.49937	0.14014
5.698	4.34922	0.13086
5.708	4.19797	0.12469
5.718	4.04812	0.12519
5.728	3.89906	0.12738
5.738	3.74906	0.13001
5.748	3.59781	0.12764
5.758	3.4475	0.12132
5.768	3.29828	0.11502
5.778	3.14859	0.10871
5.788	2.99766	0.10516
5.798	2.8475	0.09982
5.808	2.69859	0.09683
5.818	2.54906	0.09738
5.828	2.39781	0.09707
5.838	2.24719	0.09616
5.848	2.09797	0.0963
5.858	1.94859	0.09425
5.868	1.79797	0.08888
5.878	1.64719	0.08484
5.888	1.49781	0.08864
5.898	1.34875	0.09138
5.908	1.19828	0.09671
5.918	1.0475	0.10596
5.928	0.89781	0.11821
5.938	0.74891	0.12843
5.948	0.59891	0.13113
5.958	0.44781	0.11514
5.968	0.2975	0.07735
5.978	0.14812	0.02718
5.988	-0.00203	-0.0144
