# Supplementary material for: Mechanical properties of a biodegradable self-expandable polydioxanone monofilament stent: In vitro force relaxation and its clinical relevance
Source: PLoS One. 2020 Jul 8;15(7):e0235842. doi: 10.1371/journal.pone.0235842 (PMC7343154; doi:10.1371/journal.pone.0235842)
Supplement: S5 File — (ZIP) [file pone.0235842.s005.zip › Shear_Data/TotalForceProfile/slopeTotalForce_Sample2.xlsx]

## Sheet: Specimen_RawData_1
Time	Extension	Force	Extension of linear pulling part	Force of linear pulling part	the slope of the pulling part of the Total force profile K~FT
(s)	(mm)	(N)	(mm)	(N)	(N/mm)
0	0.20031	0.0083			0.019511
0.01	0.21172	0.01718
0.02	0.27859	0.07263
0.03	0.41703	0.18658
0.04	0.59531	0.38396
0.05	0.76703	0.59815
0.06	0.92281	0.73981
0.07	1.08219	0.83967
0.08	1.25453	0.91628
0.09	1.43	0.95798
0.1	1.59844	0.95068
0.11	1.76125	0.92631
0.12	1.92391	0.9077
0.13	2.08766	0.90281
0.14	2.25078	0.90263
0.15	2.41187	0.90346
0.16	2.57	0.91239
0.17	2.72641	0.92805
0.18	2.88359	0.93791
0.19	3.04109	0.94519
0.2	3.19656	0.95437
0.21	3.34953	0.95726
0.22	3.50297	0.96059
0.23	3.6575	0.97137
0.24	3.81125	0.98151
0.25	3.96281	0.98264
0.26	4.11484	0.98314
0.27	4.26766	0.98261
0.28	4.41969	0.98523
0.29	4.57	0.98839
0.3	4.72078	0.98722
0.31	4.87281	0.98626
0.32	5.02453	0.98995
0.33	5.17484	0.98967
0.34	5.325	0.99001
0.35	5.47609	0.9904
0.36	5.62703	0.99181
0.37	5.77687	0.99631
0.38	5.92703	0.9985
0.39	6.07828	0.99907
0.4	6.22906	1.00053
0.41	6.37891	1.00208
0.42	6.52828	0.99585
0.43	6.67875	0.99546
0.44	6.82969	1.0024
0.45	6.97984	1.00617
0.46	7.12922	1.00302
0.47	7.27922	1.00287
0.48	7.42984	1.00622
0.49	7.58062	1.01158
0.5	7.73094	1.01645
0.51	7.88047	1.0243
0.52	8.02969	1.03585
0.53	8.17859	1.04226
0.54	8.32844	1.04887
0.55	8.47953	1.0548
0.56	8.63094	1.05611
0.57	8.78078	1.05446
0.58	8.92937	1.05039
0.59	9.07906	1.05165
0.6	9.23015	1.05481
0.61	9.38078	1.05577
0.62	9.53016	1.06038
0.63	9.67953	1.0629
0.64	9.83031	1.06543
0.65	9.98078	1.06395
0.66	10.1305	1.05896	10.1305	1.05896
0.67	10.2802	1.0552	10.2802	1.0552
0.68	10.4306	1.05747	10.4306	1.05747
0.69	10.5811	1.05756	10.5811	1.05756
0.7	10.7309	1.05913	10.7309	1.05913
0.71	10.8805	1.06268	10.8805	1.06268
0.72	11.0306	1.06392	11.0306	1.06392
0.73	11.1809	1.06391	11.1809	1.06391
0.74	11.3308	1.06771	11.3308	1.06771
0.75	11.48	1.07319	11.48	1.07319
0.76	11.6303	1.08051	11.6303	1.08051
0.77	11.7811	1.08999	11.7811	1.08999
0.78	11.9313	1.09808	11.9313	1.09808
0.79	12.0805	1.10615	12.0805	1.10615
0.8	12.2302	1.1141	12.2302	1.1141
0.81	12.3806	1.11933	12.3806	1.11933
0.82	12.5309	1.12296	12.5309	1.12296
0.83	12.6801	1.12822	12.6801	1.12822
0.84	12.83	1.12427	12.83	1.12427
0.85	12.9808	1.12281	12.9808	1.12281
0.86	13.1309	1.12316	13.1309	1.12316
0.87	13.28	1.1263	13.28	1.1263
0.88	13.4295	1.1304	13.4295	1.1304
0.89	13.5808	1.13837	13.5808	1.13837
0.9	13.7312	1.14532	13.7312	1.14532
0.91	13.8803	1.14754	13.8803	1.14754
0.92	14.0298	1.15274	14.0298	1.15274
0.93	14.1803	1.15684	14.1803	1.15684
0.94	14.3306	1.15931	14.3306	1.15931
0.95	14.4802	1.15731	14.4802	1.15731
0.96	14.6298	1.15685	14.6298	1.15685
0.97	14.7803	1.15989	14.7803	1.15989
0.98	14.9308	1.16665	14.9308	1.16665
0.99	15.0801	1.16856	15.0801	1.16856
1	15.23	1.1686	15.23	1.1686
1.01	15.3812	1.17307	15.3812	1.17307
1.02	15.5317	1.17639	15.5317	1.17639
1.03	15.68	1.17949	15.68	1.17949
1.04	15.8281	1.18299	15.8281	1.18299
1.05	15.9787	1.18669	15.9787	1.18669
1.06	16.1308	1.19139	16.1308	1.19139
1.07	16.2814	1.19164	16.2814	1.19164
1.08	16.4302	1.18948	16.4302	1.18948
1.09	16.5795	1.19022	16.5795	1.19022
1.1	16.7305	1.19709	16.7305	1.19709
1.11	16.8811	1.2024	16.8811	1.2024
1.12	17.0305	1.20689	17.0305	1.20689
1.13	17.1798	1.21206	17.1798	1.21206
1.14	17.3305	1.21042	17.3305	1.21042
1.15	17.4809	1.21169	17.4809	1.21169
1.16	17.6302	1.21659	17.6302	1.21659
1.17	17.7795	1.2235	17.7795	1.2235
1.18	17.9305	1.2281	17.9305	1.2281
1.19	18.0813	1.23178	18.0813	1.23178
1.2	18.2306	1.23561	18.2306	1.23561
1.21	18.3797	1.23968	18.3797	1.23968
1.22	18.5303	1.2416	18.5303	1.2416
1.23	18.6812	1.24395	18.6812	1.24395
1.24	18.8305	1.24674	18.8305	1.24674
1.25	18.9794	1.24998	18.9794	1.24998
1.26	19.1297	1.25266	19.1297	1.25266
1.27	19.2808	1.26218	19.2808	1.26218
1.28	19.4309	1.26929	19.4309	1.26929
1.29	19.5798	1.27182	19.5798	1.27182
1.3	19.73	1.27444	19.73	1.27444
1.31	19.8808	1.27754	19.8808	1.27754
1.32	20.0306	1.27922	20.0306	1.27922
1.33	20.1797	1.27975	20.1797	1.27975
1.34	20.3298	1.28227	20.3298	1.28227
1.35	20.4808	1.28618	20.4808	1.28618
1.36	20.6311	1.28723	20.6311	1.28723
1.37	20.7801	1.29019	20.7801	1.29019
1.38	20.9297	1.28997	20.9297	1.28997
1.39	21.0806	1.29397	21.0806	1.29397
1.4	21.2314	1.29823	21.2314	1.29823
1.41	21.3809	1.30038	21.3809	1.30038
1.42	21.5301	1.30259	21.5301	1.30259
1.43	21.6808	1.30364	21.6808	1.30364
1.44	21.8316	1.30949	21.8316	1.30949
1.45	21.9806	1.3085	21.9806	1.3085
1.46	22.1297	1.31142	22.1297	1.31142
1.47	22.2805	1.31865	22.2805	1.31865
1.48	22.4316	1.32181	22.4316	1.32181
1.49	22.5808	1.32011	22.5808	1.32011
1.5	22.7295	1.31432	22.7295	1.31432
1.51	22.8802	1.31357	22.8802	1.31357
1.52	23.032	1.31855	23.032	1.31855
1.53	23.1817	1.31749	23.1817	1.31749
1.54	23.3291	1.31256	23.3291	1.31256
1.55	23.478	1.31098	23.478	1.31098
1.56	23.6297	1.31537	23.6297	1.31537
1.57	23.7809	1.32237	23.7809	1.32237
1.58	23.9302	1.33166	23.9302	1.33166
1.59	24.0794	1.34131	24.0794	1.34131
1.6	24.23	1.34892	24.23	1.34892
1.61	24.3806	1.35376	24.3806	1.35376
1.62	24.53	1.35072	24.53	1.35072
1.63	24.6795	1.35034	24.6795	1.35034
1.64	24.8303	1.35387	24.8303	1.35387
1.65	24.9809	1.35996	24.9809	1.35996
1.66	25.1303	1.36672	25.1303	1.36672
1.67	25.2795	1.36559	25.2795	1.36559
1.68	25.4302	1.36293	25.4302	1.36293
1.69	25.5811	1.36524	25.5811	1.36524
1.7	25.7308	1.36725	25.7308	1.36725
1.71	25.8798	1.36968	25.8798	1.36968
1.72	26.0303	1.37102	26.0303	1.37102
1.73	26.1814	1.37421	26.1814	1.37421
1.74	26.3311	1.37325	26.3311	1.37325
1.75	26.4798	1.37289	26.4798	1.37289
1.76	26.6298	1.38138	26.6298	1.38138
1.77	26.7809	1.38964	26.7809	1.38964
1.78	26.9311	1.39265	26.9311	1.39265
1.79	27.08	1.39543	27.08	1.39543
1.8	27.23	1.39726	27.23	1.39726
1.81	27.3811	1.40109	27.3811	1.40109
1.82	27.5309	1.40385	27.5309	1.40385
1.83	27.6794	1.39886	27.6794	1.39886
1.84	27.8291	1.3996	27.8291	1.3996
1.85	27.9806	1.40534	27.9806	1.40534
1.86	28.1314	1.40892	28.1314	1.40892
1.87	28.2803	1.41113	28.2803	1.41113
1.88	28.4292	1.42011	28.4292	1.42011
1.89	28.5801	1.4295	28.5801	1.4295
1.9	28.7309	1.43421	28.7309	1.43421
1.91	28.8806	1.43406	28.8806	1.43406
1.92	29.03	1.43102	29.03	1.43102
1.93	29.1802	1.43636	29.1802	1.43636
1.94	29.3311	1.4422	29.3311	1.4422
1.95	29.4808	1.44375	29.4808	1.44375
1.96	29.6297	1.44237	29.6297	1.44237
1.97	29.7798	1.44679	29.7798	1.44679
1.98	29.9309	1.44853	29.9309	1.44853
1.99	30.0813	1.44863
2	30.23	1.45105
2.01	30.3798	1.45707
2.02	30.5309	1.46242
2.03	30.6819	1.46482
2.04	30.8309	1.4657
2.05	30.9795	1.46455
2.06	31.1292	1.46138
2.07	31.2798	1.46005
2.08	31.43	1.46106
2.09	31.5801	1.46107
2.1	31.7308	1.46518
2.11	31.8811	1.46739
2.12	32.0301	1.47153
2.13	32.1794	1.47892
2.14	32.3303	1.48341
2.15	32.4811	1.48738
2.16	32.6303	1.48771
2.17	32.7792	1.49099
2.18	32.9298	1.49364
2.19	33.0808	1.50056
2.2	33.2305	1.50119
2.21	33.3797	1.50048
2.22	33.53	1.49729
2.23	33.6809	1.50022
2.24	33.8309	1.50812
2.25	33.9798	1.51262
2.26	34.1295	1.51566
2.27	34.2803	1.52407
2.28	34.4305	1.53133
2.29	34.5798	1.53493
2.3	34.7297	1.53679
2.31	34.8805	1.5374
2.32	35.0311	1.53886
2.33	35.18	1.53603
2.34	35.3292	1.52837
2.35	35.48	1.5252
2.36	35.6309	1.52446
2.37	35.7806	1.52441
2.38	35.93	1.52712
2.39	36.0803	1.53505
2.4	36.2308	1.54162
2.41	36.3806	1.54701
2.42	36.5303	1.54947
2.43	36.6809	1.55038
2.44	36.8314	1.55012
2.45	36.9811	1.55087
2.46	37.1305	1.54806
2.47	37.2805	1.54841
2.48	37.4309	1.54856
2.49	37.5809	1.54932
2.5	37.7303	1.54718
2.51	37.8802	1.54885
2.52	38.0306	1.55052
2.53	38.1809	1.55352
2.54	38.3309	1.55896
2.55	38.4809	1.56759
2.56	38.6306	1.57358
2.57	38.7794	1.57784
2.58	38.9286	1.57617
2.59	39.0794	1.57945
2.6	39.2308	1.58349
2.61	39.3809	1.57978
2.62	39.53	1.57662
2.63	39.6794	1.58177
2.64	39.8303	1.59139
2.65	39.9809	1.5982
2.66	40.1303	1.60448
2.67	40.2795	1.6054
2.68	40.4301	1.61334
2.69	40.5808	1.62127
2.7	40.7305	1.62271
2.71	40.8797	1.62684
2.72	41.0303	1.6336
2.73	41.1809	1.63825
2.74	41.3308	1.63904
2.75	41.4803	1.63927
2.76	41.6306	1.64134
2.77	41.7809	1.64321
2.78	41.9308	1.64399
2.79	42.0798	1.64674
2.8	42.2302	1.64763
2.81	42.3811	1.64683
2.82	42.5308	1.64354
2.83	42.68	1.64158
2.84	42.8295	1.64647
2.85	42.98	1.65169
2.86	43.1303	1.65524
2.87	43.28	1.65426
2.88	43.4297	1.6541
2.89	43.5805	1.65496
2.9	43.7308	1.65817
2.91	43.88	1.66072
2.92	44.0294	1.66257
2.93	44.1801	1.66507
2.94	44.3311	1.66785
2.95	44.4806	1.66682
2.96	44.6298	1.66688
2.97	44.7803	1.66645
2.98	44.9309	1.66922
2.986	45.0208	1.67201
2.988	45.0506	1.67296
2.99	45.0803	1.67484
3	45.2028	1.66872
3.01	45.2409	1.59954
3.02	45.1859	1.47849
3.03	45.0451	1.30682
3.04	44.8275	1.10875
3.05	44.5867	0.95608
3.06	44.3786	0.91615
3.07	44.1986	0.95892
3.08	44.0137	0.99673
3.09	43.8136	0.99015
3.1	43.6136	0.97231
3.11	43.4288	0.98171
3.12	43.2553	1.00512
3.13	43.0809	1.00497
3.14	42.9034	0.98309
3.15	42.7295	0.96787
3.16	42.5623	0.96415
3.17	42.3981	0.9597
3.18	42.2344	0.94956
3.19	42.0714	0.94013
3.2	41.9105	0.93653
3.21	41.7511	0.93432
3.22	41.5933	0.93064
3.23	41.4367	0.92621
3.24	41.2809	0.92076
3.25	41.1255	0.91829
3.26	40.9708	0.91444
3.27	40.8173	0.91238
3.28	40.6642	0.908
3.29	40.5106	0.90567
3.3	40.3575	0.89961
3.31	40.2056	0.9
3.32	40.0542	0.90387
3.33	39.902	0.90098
3.34	39.75	0.89696
3.35	39.5991	0.89875
3.36	39.4486	0.90287
3.37	39.2972	0.90265
3.38	39.1461	0.89615
3.39	38.9958	0.89186
3.4	38.8458	0.89085
3.41	38.6942	0.89206
3.42	38.5422	0.89435
3.43	38.3919	0.90046
3.44	38.243	0.90319
3.45	38.0937	0.89136
3.46	37.9428	0.86746
3.47	37.7916	0.84205
3.48	37.6412	0.82371
3.49	37.4914	0.81471
3.5	37.3409	0.81326
3.51	37.1908	0.81802
3.52	37.0409	0.82083
3.53	36.8906	0.82138
3.54	36.7403	0.82515
3.55	36.5906	0.82935
3.56	36.4411	0.83472
3.57	36.2912	0.83811
3.58	36.1403	0.83638
3.59	35.99	0.83258
3.6	35.8408	0.82566
3.61	35.6914	0.82393
3.62	35.5408	0.81859
3.63	35.3901	0.81764
3.64	35.2406	0.81657
3.65	35.0912	0.81192
3.66	34.9405	0.8034
3.67	34.7901	0.7979
3.68	34.6409	0.79564
3.69	34.4917	0.79312
3.7	34.3412	0.7903
3.71	34.1903	0.78403
3.72	34.0405	0.77904
3.73	33.8911	0.77931
3.74	33.7406	0.78197
3.75	33.59	0.77836
3.76	33.4403	0.77633
3.77	33.2912	0.77542
3.78	33.1411	0.77196
3.79	32.9898	0.76264
3.8	32.8395	0.75685
3.81	32.6906	0.7556
3.82	32.5408	0.75928
3.83	32.3895	0.76182
3.84	32.2391	0.75664
3.85	32.09	0.75286
3.86	31.9406	0.75394
3.87	31.7898	0.74851
3.88	31.6391	0.73925
3.89	31.49	0.73483
3.9	31.3411	0.73456
3.91	31.1905	0.73424
3.92	31.0394	0.72673
3.93	30.8892	0.72147
3.94	30.74	0.72049
3.95	30.5902	0.72221
3.96	30.4405	0.71557
3.97	30.2913	0.70985
3.98	30.1414	0.71025
3.99	29.9903	0.70727
4	29.8397	0.70087
4.01	29.6903	0.69607
4.02	29.5414	0.69601
4.03	29.3909	0.69302
4.04	29.2397	0.68786
4.05	29.0902	0.68942
4.06	28.9414	0.69202
4.07	28.7916	0.69064
4.08	28.6403	0.68743
4.09	28.4897	0.68403
4.1	28.3405	0.68217
4.11	28.1911	0.68021
4.12	28.0402	0.67084
4.13	27.8895	0.66441
4.14	27.7401	0.65628
4.15	27.5909	0.65017
4.16	27.44	0.64256
4.17	27.2891	0.6401
4.18	27.1398	0.6466
4.19	26.9913	0.65294
4.2	26.8409	0.65105
4.21	26.6895	0.65024
4.22	26.5394	0.6545
4.23	26.3905	0.653
4.24	26.2406	0.64844
4.25	26.0895	0.6371
4.26	25.9397	0.62973
4.27	25.7909	0.62629
4.28	25.6414	0.62109
4.29	25.4903	0.61745
4.3	25.3398	0.61509
4.31	25.1908	0.61684
4.32	25.0413	0.61389
4.33	24.8903	0.60764
4.34	24.7397	0.60422
4.35	24.5906	0.60343
4.36	24.4416	0.60375
4.37	24.2906	0.60049
4.38	24.1398	0.59529
4.39	23.9903	0.59613
4.4	23.8414	0.59299
4.41	23.6911	0.58827
4.42	23.5398	0.581
4.43	23.3897	0.57954
4.44	23.2403	0.57615
4.45	23.0897	0.5746
4.46	22.9391	0.5692
4.47	22.7903	0.56672
4.48	22.642	0.56494
4.49	22.4911	0.55493
4.5	22.3388	0.54671
4.51	22.1887	0.5467
4.52	22.0408	0.5468
4.53	21.8912	0.54435
4.54	21.7395	0.54138
4.55	21.5886	0.54034
4.56	21.4403	0.5425
4.57	21.2914	0.54237
4.58	21.1406	0.53481
4.59	20.9898	0.52751
4.6	20.8403	0.52455
4.61	20.6909	0.52606
4.62	20.5405	0.5203
4.63	20.3898	0.51128
4.64	20.2405	0.50998
4.65	20.0912	0.51212
4.66	19.9408	0.51079
4.67	19.79	0.5045
4.68	19.6405	0.4955
4.69	19.4914	0.49225
4.7	19.3416	0.48611
4.71	19.1905	0.48081
4.72	19.0402	0.47646
4.73	18.8911	0.47416
4.74	18.7409	0.47197
4.75	18.5898	0.46996
4.76	18.4394	0.4698
4.77	18.2905	0.46971
4.78	18.1412	0.46571
4.79	17.9905	0.45578
4.8	17.8398	0.44307
4.81	17.6906	0.43544
4.82	17.5409	0.43719
4.83	17.39	0.43633
4.84	17.2392	0.43339
4.85	17.0898	0.43035
4.86	16.9406	0.43395
4.87	16.79	0.43459
4.88	16.6392	0.43214
4.89	16.4897	0.43088
4.9	16.3408	0.4319
4.91	16.1906	0.42625
4.92	16.04	0.41752
4.93	15.89	0.41157
4.94	15.7406	0.40785
4.95	15.59	0.40742
4.96	15.4389	0.40284
4.97	15.2892	0.39883
4.98	15.1412	0.4
4.99	14.9919	0.40192
5	14.8406	0.39528
5.01	14.6894	0.39063
5.02	14.5403	0.38624
5.03	14.3912	0.38113
5.04	14.2406	0.37937
5.05	14.0898	0.37615
5.06	13.94	0.37212
5.07	13.7909	0.37076
5.08	13.6408	0.36955
5.09	13.4903	0.36854
5.1	13.3405	0.36317
5.11	13.1909	0.35323
5.12	13.0403	0.34687
5.13	12.8897	0.34497
5.14	12.7402	0.34787
5.15	12.5908	0.3475
5.16	12.4401	0.34775
5.17	12.2894	0.34431
5.18	12.1398	0.34324
5.19	11.9909	0.34426
5.2	11.8406	0.33861
5.21	11.69	0.33303
5.22	11.54	0.3291
5.23	11.3906	0.32697
5.24	11.2406	0.3244
5.25	11.0898	0.31952
5.26	10.9395	0.31791
5.27	10.7902	0.32183
5.28	10.6406	0.32359
5.29	10.4905	0.31747
5.3	10.3403	0.31309
5.31	10.1909	0.31004
5.32	10.0411	0.30622
5.33	9.89062	0.30113
5.34	9.74031	0.29371
5.35	9.59078	0.29448
5.36	9.44125	0.29329
5.37	9.29062	0.28783
5.38	9.14015	0.28302
5.39	8.99062	0.27888
5.4	8.84109	0.27228
5.41	8.69062	0.26502
5.42	8.54	0.25977
5.43	8.39047	0.25825
5.44	8.24125	0.26127
5.45	8.09062	0.2579
5.46	7.93906	0.24956
5.47	7.78875	0.24612
5.48	7.63969	0.24898
5.49	7.49062	0.25078
5.5	7.34062	0.24835
5.51	7.19	0.24216
5.52	7.03984	0.23741
5.53	6.88984	0.23387
5.54	6.73953	0.23227
5.55	6.58984	0.23309
5.56	6.44031	0.23311
5.57	6.29016	0.23054
5.58	6.13984	0.22585
5.59	5.99	0.22147
5.6	5.84062	0.21924
5.61	5.69109	0.21549
5.62	5.54031	0.2082
5.63	5.38969	0.2047
5.64	5.24031	0.20028
5.65	5.09094	0.19712
5.66	4.94062	0.19367
5.67	4.79	0.18792
5.68	4.64031	0.18251
5.69	4.49125	0.17902
5.7	4.34109	0.17247
5.71	4.19016	0.16883
5.72	4.04047	0.16899
5.73	3.89125	0.16463
5.74	3.74094	0.15998
5.75	3.58984	0.15554
5.76	3.43969	0.15199
5.77	3.29062	0.15176
5.78	3.14062	0.14633
5.79	2.98969	0.13692
5.8	2.83969	0.1295
5.81	2.69078	0.13076
5.82	2.54109	0.13164
5.83	2.38984	0.13062
5.84	2.23937	0.12741
5.85	2.09016	0.12727
5.86	1.94078	0.12427
5.87	1.78984	0.1192
5.88	1.63922	0.11044
5.89	1.49	0.11008
5.9	1.34094	0.11439
5.91	1.19031	0.11967
5.92	1.03937	0.12194
5.93	0.89	0.1347
5.94	0.74125	0.1498
5.95	0.59109	0.15778
5.96	0.43984	0.145
5.97	0.28953	0.1167
5.98	0.14016	0.0722
5.99	-0.00969	0.03027
