# Supplementary material for: Mechanical properties of a biodegradable self-expandable polydioxanone monofilament stent: In vitro force relaxation and its clinical relevance
Source: PLoS One. 2020 Jul 8;15(7):e0235842. doi: 10.1371/journal.pone.0235842 (PMC7343154; doi:10.1371/journal.pone.0235842)
Supplement: S5 File — (ZIP) [file pone.0235842.s005.zip › Shear_Data/TotalForceProfile/slopeTotalForce_Sample20.xlsx]

## Sheet: Specimen_RawData_1
Time	Extension	Force	Extension of linear pulling part	Force of linear pulling part	the slope of the pulling part of the Total force profile K~FT
(s)	(mm)	(N)	(mm)	(N)	(N/mm)
0	0.23297	0.00652			0.0179002
0.01	0.24422	0.00969
0.02	0.31125	0.06084
0.03	0.44969	0.18803
0.04	0.62797	0.41382
0.05	0.79937	0.6292
0.06	0.95516	0.75874
0.07	1.11453	0.83686
0.08	1.28687	0.89235
0.09	1.46219	0.91531
0.1	1.63078	0.89257
0.11	1.79391	0.86248
0.12	1.95625	0.8435
0.13	2.11984	0.84125
0.14	2.28344	0.84333
0.15	2.44453	0.84902
0.16	2.60219	0.85988
0.17	2.75859	0.87731
0.18	2.91625	0.8884
0.19	3.07375	0.89928
0.2	3.22875	0.90107
0.21	3.38172	0.8975
0.22	3.53562	0.89584
0.23	3.69016	0.90249
0.24	3.84344	0.91904
0.25	3.99516	0.92971
0.26	4.14734	0.9348
0.27	4.30031	0.93298
0.28	4.45219	0.93046
0.29	4.60234	0.92791
0.3	4.75344	0.922
0.31	4.90578	0.92457
0.32	5.05703	0.93334
0.33	5.20703	0.93533
0.34	5.3575	0.93609
0.35	5.50875	0.9427
0.36	5.65969	0.95175
0.37	5.80937	0.95902
0.38	5.95969	0.96407
0.39	6.11094	0.96371
0.4	6.26156	0.96381
0.41	6.41141	0.96689
0.42	6.56094	0.96942
0.43	6.71156	0.97208
0.44	6.8625	0.9771
0.45	7.01234	0.9815
0.46	7.16172	0.98111
0.47	7.31187	0.98219
0.48	7.46266	0.98627
0.49	7.61344	0.99103
0.5	7.76328	1.00081
0.51	7.9125	1.0085
0.52	8.06187	1.02012
0.53	8.2114	1.03322
0.54	8.3614	1.04028
0.55	8.51234	1.04296
0.56	8.66344	1.04806
0.57	8.81297	1.04903
0.58	8.96172	1.04922
0.59	9.11172	1.04996
0.6	9.26297	1.05638
0.61	9.41328	1.06158
0.62	9.56234	1.06755
0.63	9.71203	1.0718
0.64	9.86312	1.07635
0.65	10.0134	1.07637	10.0134	1.07637
0.66	10.1628	1.07027	10.1628	1.07027
0.67	10.3125	1.06886	10.3125	1.06886
0.68	10.4631	1.07304	10.4631	1.07304
0.69	10.6137	1.07626	10.6137	1.07626
0.7	10.7634	1.07555	10.7634	1.07555
0.71	10.9128	1.07691	10.9128	1.07691
0.72	11.063	1.08145	11.063	1.08145
0.73	11.2134	1.08973	11.2134	1.08973
0.74	11.3631	1.09692	11.3631	1.09692
0.75	11.5127	1.09881	11.5127	1.09881
0.76	11.6631	1.10032	11.6631	1.10032
0.77	11.8138	1.10596	11.8138	1.10596
0.78	11.9634	1.10805	11.9634	1.10805
0.79	12.1128	1.11161	12.1128	1.11161
0.8	12.2627	1.11536	12.2627	1.11536
0.81	12.4133	1.12089	12.4133	1.12089
0.82	12.5633	1.1274	12.5633	1.1274
0.83	12.7125	1.13319	12.7125	1.13319
0.84	12.8627	1.13501	12.8627	1.13501
0.85	13.0134	1.1401	13.0134	1.1401
0.86	13.1634	1.14508	13.1634	1.14508
0.87	13.3123	1.14829	13.3123	1.14829
0.88	13.4623	1.14608	13.4623	1.14608
0.89	13.6134	1.14663	13.6134	1.14663
0.9	13.7637	1.149	13.7637	1.149
0.91	13.9126	1.15463	13.9126	1.15463
0.92	14.0625	1.15591	14.0625	1.15591
0.93	14.2131	1.15519	14.2131	1.15519
0.94	14.3633	1.15404	14.3633	1.15404
0.95	14.5127	1.15491	14.5127	1.15491
0.96	14.6623	1.15275	14.6623	1.15275
0.97	14.8131	1.15391	14.8131	1.15391
0.98	14.9636	1.16184	14.9636	1.16184
0.99	15.1128	1.17086	15.1128	1.17086
1	15.2627	1.17272	15.2627	1.17272
1.01	15.4139	1.1817	15.4139	1.1817
1.02	15.5636	1.18621	15.5636	1.18621
1.03	15.7119	1.18503	15.7119	1.18503
1.04	15.8609	1.18315	15.8609	1.18315
1.05	16.012	1.18228	16.012	1.18228
1.06	16.1638	1.18668	16.1638	1.18668
1.07	16.3137	1.18878	16.3137	1.18878
1.08	16.4625	1.18925	16.4625	1.18925
1.09	16.6123	1.19437	16.6123	1.19437
1.1	16.7633	1.19957	16.7633	1.19957
1.11	16.9136	1.20064	16.9136	1.20064
1.12	17.0627	1.20769	17.0627	1.20769
1.13	17.2123	1.21546	17.2123	1.21546
1.14	17.3633	1.22247	17.3633	1.22247
1.15	17.5136	1.22678	17.5136	1.22678
1.16	17.6625	1.22812	17.6625	1.22812
1.17	17.8122	1.22774	17.8122	1.22774
1.18	17.9633	1.23204	17.9633	1.23204
1.19	18.1137	1.23498	18.1137	1.23498
1.2	18.2628	1.23708	18.2628	1.23708
1.21	18.4123	1.24135	18.4123	1.24135
1.22	18.5631	1.24729	18.5631	1.24729
1.23	18.7136	1.25	18.7136	1.25
1.24	18.8628	1.25295	18.8628	1.25295
1.25	19.0119	1.25818	19.0119	1.25818
1.26	19.1625	1.26314	19.1625	1.26314
1.27	19.3134	1.27007	19.3134	1.27007
1.28	19.4631	1.27731	19.4631	1.27731
1.29	19.6122	1.27741	19.6122	1.27741
1.3	19.7627	1.27042	19.7627	1.27042
1.31	19.9133	1.26991	19.9133	1.26991
1.32	20.0628	1.27119	20.0628	1.27119
1.33	20.212	1.27789	20.212	1.27789
1.34	20.3625	1.28448	20.3625	1.28448
1.35	20.5136	1.28495	20.5136	1.28495
1.36	20.6634	1.28189	20.6634	1.28189
1.37	20.8123	1.28263	20.8123	1.28263
1.38	20.9623	1.27994	20.9623	1.27994
1.39	21.1133	1.27921	21.1133	1.27921
1.4	21.2639	1.2818	21.2639	1.2818
1.41	21.4131	1.28538	21.4131	1.28538
1.42	21.5627	1.28871	21.5627	1.28871
1.43	21.7136	1.29692	21.7136	1.29692
1.44	21.8641	1.30529	21.8641	1.30529
1.45	22.0128	1.30803	22.0128	1.30803
1.46	22.1622	1.31065	22.1622	1.31065
1.47	22.3134	1.31226	22.3134	1.31226
1.48	22.4642	1.3123	22.4642	1.3123
1.49	22.6131	1.31084	22.6131	1.31084
1.5	22.7619	1.31132	22.7619	1.31132
1.51	22.9131	1.31539	22.9131	1.31539
1.52	23.065	1.32429	23.065	1.32429
1.53	23.2138	1.32346	23.2138	1.32346
1.54	23.3609	1.32141	23.3609	1.32141
1.55	23.5108	1.32817	23.5108	1.32817
1.56	23.6628	1.33555	23.6628	1.33555
1.57	23.8136	1.33762	23.8136	1.33762
1.58	23.9625	1.33382	23.9625	1.33382
1.59	24.1122	1.33085	24.1122	1.33085
1.6	24.263	1.32932	24.263	1.32932
1.61	24.4133	1.32579	24.4133	1.32579
1.62	24.5625	1.328	24.5625	1.328
1.63	24.7123	1.33208	24.7123	1.33208
1.64	24.8633	1.33987	24.8633	1.33987
1.65	25.0134	1.34863	25.0134	1.34863
1.66	25.1626	1.35587	25.1626	1.35587
1.67	25.312	1.36002	25.312	1.36002
1.68	25.4631	1.35977	25.4631	1.35977
1.69	25.6137	1.35928	25.6137	1.35928
1.7	25.763	1.35515	25.763	1.35515
1.71	25.9122	1.34891	25.9122	1.34891
1.72	26.0631	1.35372	26.0631	1.35372
1.73	26.2141	1.3582	26.2141	1.3582
1.74	26.3634	1.35935	26.3634	1.35935
1.75	26.512	1.36052	26.512	1.36052
1.76	26.6626	1.36562	26.6626	1.36562
1.77	26.8137	1.37107	26.8137	1.37107
1.78	26.9636	1.37649	26.9636	1.37649
1.79	27.1125	1.37902	27.1125	1.37902
1.8	27.2627	1.37682	27.2627	1.37682
1.81	27.4138	1.38235	27.4138	1.38235
1.82	27.5631	1.39213	27.5631	1.39213
1.83	27.7116	1.39152	27.7116	1.39152
1.84	27.862	1.39183	27.862	1.39183
1.85	28.0136	1.40065	28.0136	1.40065
1.86	28.1639	1.4027	28.1639	1.4027
1.87	28.3125	1.40158	28.3125	1.40158
1.88	28.4619	1.40463	28.4619	1.40463
1.89	28.613	1.4116	28.613	1.4116
1.9	28.7638	1.41194	28.7638	1.41194
1.91	28.913	1.41092	28.913	1.41092
1.92	29.0623	1.41091	29.0623	1.41091
1.93	29.213	1.41562	29.213	1.41562
1.94	29.3637	1.42295	29.3637	1.42295
1.95	29.5131	1.42934	29.5131	1.42934
1.96	29.662	1.43049	29.662	1.43049
1.97	29.8128	1.43377	29.8128	1.43377
1.98	29.9638	1.43666	29.9638	1.43666
1.99	30.1134	1.44136
2	30.2623	1.43936
2.01	30.4123	1.43917
2.02	30.5639	1.4402
2.03	30.7145	1.44217
2.04	30.8628	1.43942
2.05	31.0117	1.43581
2.06	31.1622	1.43948
2.07	31.3128	1.44794
2.08	31.4625	1.45022
2.09	31.6128	1.45162
2.1	31.7636	1.45846
2.11	31.9134	1.46527
2.12	32.0625	1.46842
2.13	32.2122	1.46973
2.14	32.3633	1.46975
2.15	32.5137	1.47063
2.16	32.6626	1.46959
2.17	32.812	1.47197
2.18	32.9628	1.47892
2.19	33.1134	1.48418
2.2	33.2628	1.49002
2.21	33.412	1.49345
2.22	33.5628	1.49326
2.23	33.7136	1.4934
2.24	33.8633	1.49922
2.25	34.012	1.50166
2.26	34.1622	1.50485
2.27	34.3128	1.51225
2.28	34.463	1.52109
2.29	34.6123	1.5234
2.3	34.7625	1.5258
2.31	34.9131	1.52833
2.32	35.0633	1.52963
2.33	35.2122	1.52937
2.34	35.3617	1.52208
2.35	35.5127	1.52017
2.36	35.6636	1.52394
2.37	35.813	1.52363
2.38	35.9626	1.52444
2.39	36.1131	1.52797
2.4	36.2636	1.53405
2.41	36.413	1.54009
2.42	36.563	1.54435
2.43	36.7137	1.54758
2.44	36.8639	1.55258
2.45	37.0134	1.5566
2.46	37.1628	1.55687
2.47	37.3131	1.55736
2.48	37.4637	1.55919
2.49	37.6136	1.5576
2.5	37.7628	1.55312
2.51	37.913	1.55299
2.52	38.0634	1.55587
2.53	38.2136	1.55518
2.54	38.3636	1.5565
2.55	38.5133	1.5533
2.56	38.6625	1.55515
2.57	38.8119	1.55846
2.58	38.9616	1.55894
2.59	39.1123	1.56261
2.6	39.2636	1.56231
2.61	39.4134	1.56105
2.62	39.5623	1.56163
2.63	39.712	1.56712
2.64	39.8631	1.57871
2.65	40.0134	1.58624
2.66	40.1626	1.59189
2.67	40.312	1.59665
2.68	40.4628	1.60083
2.69	40.6134	1.60182
2.7	40.763	1.60046
2.71	40.9123	1.60421
2.72	41.063	1.61195
2.73	41.2137	1.61393
2.74	41.3634	1.61458
2.75	41.5128	1.61856
2.76	41.6633	1.62002
2.77	41.8134	1.62255
2.78	41.963	1.62917
2.79	42.1123	1.63154
2.8	42.2628	1.63122
2.81	42.4136	1.63132
2.82	42.5633	1.63098
2.83	42.7125	1.63246
2.84	42.8622	1.63628
2.85	43.0127	1.63927
2.86	43.1628	1.64191
2.87	43.3123	1.64295
2.88	43.4623	1.63793
2.89	43.6131	1.63757
2.9	43.7631	1.63766
2.91	43.9122	1.64105
2.92	44.062	1.64652
2.93	44.2131	1.65398
2.94	44.3637	1.65375
2.95	44.5128	1.65471
2.96	44.6623	1.65625
2.97	44.8133	1.66252
2.98	44.9636	1.66606
2.984	45.0233	1.66784
2.986	45.0531	1.66851
2.988	45.0828	1.66892
2.998	45.2053	1.66438
3.008	45.2437	1.59537
3.018	45.1889	1.47899
3.028	45.0484	1.31658
3.038	44.8306	1.12108
3.048	44.5894	0.96571
3.058	44.3808	0.9219
3.068	44.2006	0.95896
3.078	44.0161	0.98553
3.088	43.8159	0.97461
3.098	43.6159	0.954
3.108	43.4309	0.96103
3.118	43.2576	0.98447
3.128	43.0834	0.98688
3.138	42.9058	0.96806
3.148	42.7319	0.95516
3.158	42.5645	0.95186
3.168	42.4006	0.95022
3.178	42.2369	0.94312
3.188	42.074	0.93912
3.198	41.9131	0.93456
3.208	41.7536	0.92976
3.218	41.5958	0.92672
3.228	41.4394	0.92412
3.238	41.2836	0.92371
3.248	41.1278	0.92668
3.258	40.9731	0.92628
3.268	40.82	0.92416
3.278	40.6669	0.91851
3.288	40.5131	0.91268
3.298	40.36	0.9082
3.308	40.2083	0.90437
3.318	40.0569	0.90405
3.328	39.9045	0.90322
3.338	39.7527	0.90186
3.348	39.6017	0.8983
3.358	39.4511	0.89384
3.368	39.2997	0.89741
3.378	39.1484	0.89994
3.388	38.9983	0.90058
3.398	38.8481	0.89835
3.408	38.6969	0.89868
3.418	38.545	0.89914
3.428	38.3945	0.90091
3.438	38.2455	0.90342
3.448	38.0961	0.89578
3.458	37.9455	0.87665
3.468	37.7944	0.8494
3.478	37.6441	0.82761
3.488	37.4939	0.81213
3.498	37.3434	0.80269
3.508	37.1934	0.79791
3.518	37.0436	0.79782
3.528	36.8933	0.79953
3.538	36.7431	0.80509
3.548	36.5931	0.80637
3.558	36.4437	0.81054
3.568	36.2941	0.81364
3.578	36.1431	0.81145
3.588	35.9926	0.81079
3.598	35.8433	0.81132
3.608	35.6939	0.80803
3.618	35.5433	0.80289
3.628	35.3928	0.7957
3.638	35.2433	0.79655
3.648	35.0937	0.79641
3.658	34.9431	0.78711
3.668	34.7927	0.77992
3.678	34.6434	0.77986
3.688	34.4944	0.78496
3.698	34.3437	0.78427
3.708	34.1927	0.77769
3.718	34.0428	0.77549
3.728	33.8936	0.77587
3.738	33.7434	0.77102
3.748	33.5925	0.76887
3.758	33.4428	0.76626
3.768	33.2937	0.76375
3.778	33.1437	0.76058
3.788	32.9926	0.75844
3.798	32.8422	0.75827
3.808	32.693	0.75485
3.818	32.5433	0.75279
3.828	32.3922	0.75258
3.838	32.2417	0.74552
3.848	32.0926	0.74335
3.858	31.9434	0.74256
3.868	31.7925	0.74101
3.878	31.6417	0.73749
3.888	31.4927	0.73709
3.898	31.3437	0.73161
3.908	31.1931	0.72171
3.918	31.0419	0.71188
3.928	30.8919	0.70701
3.938	30.7425	0.70686
3.948	30.5925	0.71126
3.958	30.443	0.71438
3.968	30.2939	0.71548
3.978	30.1441	0.71353
3.988	29.9928	0.70817
3.998	29.8422	0.69949
4.008	29.6928	0.69521
4.018	29.5439	0.69381
4.028	29.3934	0.68845
4.038	29.242	0.68208
4.048	29.0925	0.6844
4.058	28.9439	0.68977
4.068	28.7941	0.6849
4.078	28.6428	0.67774
4.088	28.4922	0.67015
4.098	28.343	0.66512
4.108	28.1936	0.6592
4.118	28.0426	0.65445
4.128	27.892	0.64807
4.138	27.7427	0.64701
4.148	27.5934	0.64763
4.158	27.4427	0.64864
4.168	27.2916	0.64532
4.178	27.1425	0.64391
4.188	26.9939	0.64878
4.198	26.8434	0.64494
4.208	26.692	0.63746
4.218	26.542	0.62975
4.228	26.3933	0.62866
4.238	26.2431	0.62924
4.248	26.092	0.62631
4.258	25.9422	0.62367
4.268	25.7936	0.62344
4.278	25.6441	0.62093
4.288	25.4928	0.61798
4.298	25.3425	0.61339
4.308	25.1934	0.61326
4.318	25.0439	0.61196
4.328	24.8928	0.60629
4.338	24.7423	0.59974
4.348	24.5931	0.59796
4.358	24.4441	0.59435
4.368	24.2933	0.5922
4.378	24.1425	0.58957
4.388	23.993	0.58512
4.398	23.8441	0.58392
4.408	23.6938	0.5808
4.418	23.5425	0.57429
4.428	23.3925	0.56948
4.438	23.2431	0.56404
4.448	23.0926	0.55892
4.458	22.9416	0.55745
4.468	22.7926	0.55288
4.478	22.6445	0.55203
4.488	22.4939	0.54713
4.498	22.3416	0.53945
4.508	22.1913	0.53551
4.518	22.0431	0.54008
4.528	21.8938	0.54286
4.538	21.7422	0.53802
4.548	21.5912	0.53067
4.558	21.4427	0.53017
4.568	21.2939	0.53069
4.578	21.1431	0.52701
4.588	20.9922	0.52053
4.598	20.8428	0.519
4.608	20.6934	0.51956
4.618	20.543	0.51985
4.628	20.3923	0.51639
4.638	20.2428	0.51264
4.648	20.0936	0.51039
4.658	19.9433	0.50271
4.668	19.7926	0.49461
4.678	19.643	0.48421
4.688	19.4939	0.47917
4.698	19.3439	0.47629
4.708	19.1928	0.4706
4.718	19.0428	0.4709
4.728	18.8936	0.47431
4.738	18.7434	0.47357
4.748	18.5925	0.47198
4.758	18.442	0.46603
4.768	18.2931	0.45984
4.778	18.1438	0.45451
4.788	17.9928	0.44762
4.798	17.8422	0.43708
4.808	17.6931	0.43484
4.818	17.5436	0.43459
4.828	17.3926	0.43036
4.838	17.2417	0.42641
4.848	17.0925	0.42815
4.858	16.9433	0.42685
4.868	16.7928	0.42093
4.878	16.6419	0.4186
4.888	16.4923	0.41583
4.898	16.3431	0.41034
4.908	16.1931	0.40434
4.918	16.0425	0.39897
4.928	15.8926	0.39577
4.938	15.7433	0.39974
4.948	15.5928	0.40053
4.958	15.4417	0.39846
4.968	15.2917	0.3963
4.978	15.1434	0.39591
4.988	14.9947	0.39287
4.998	14.8434	0.38339
5.008	14.6922	0.37758
5.018	14.5428	0.37455
5.028	14.3938	0.37521
5.038	14.2433	0.37663
5.048	14.0925	0.37911
5.058	13.9428	0.37997
5.068	13.7936	0.37863
5.078	13.6434	0.37071
5.088	13.4928	0.36207
5.098	13.3431	0.35816
5.108	13.1937	0.35676
5.118	13.043	0.35297
5.128	12.8922	0.34409
5.138	12.7426	0.34066
5.148	12.5934	0.34023
5.158	12.443	0.33229
5.168	12.292	0.32354
5.178	12.1423	0.32026
5.188	11.9933	0.31872
5.198	11.8433	0.3149
5.208	11.6927	0.30886
5.218	11.5425	0.30157
5.228	11.3931	0.29863
5.238	11.2431	0.29783
5.248	11.0923	0.29311
5.258	10.942	0.29086
5.268	10.7928	0.29099
5.278	10.6433	0.28956
5.288	10.493	0.28355
5.298	10.3428	0.27595
5.308	10.1934	0.27596
5.318	10.0437	0.27897
5.328	9.89328	0.27926
5.338	9.74281	0.27272
5.348	9.59312	0.26859
5.358	9.44375	0.26921
5.368	9.29312	0.2704
5.378	9.14266	0.26843
5.388	8.99312	0.26767
5.398	8.84359	0.26474
5.408	8.69312	0.25668
5.418	8.5425	0.24734
5.428	8.39297	0.24249
5.438	8.24359	0.24133
5.448	8.09312	0.23695
5.458	7.94172	0.23178
5.468	7.79141	0.22847
5.478	7.64219	0.23381
5.488	7.49297	0.23876
5.498	7.34328	0.23844
5.508	7.19281	0.23169
5.518	7.0425	0.22508
5.528	6.8925	0.22233
5.538	6.74219	0.22326
5.548	6.59266	0.22449
5.558	6.44297	0.22634
5.568	6.29266	0.22623
5.578	6.14234	0.2221
5.588	5.99266	0.21554
5.598	5.84344	0.21348
5.608	5.69375	0.20969
5.618	5.54297	0.20627
5.628	5.39234	0.20343
5.638	5.24297	0.20576
5.648	5.09359	0.20426
5.658	4.94328	0.1962
5.668	4.79281	0.1885
5.678	4.64312	0.18366
5.688	4.49375	0.17372
5.698	4.34344	0.16296
5.708	4.19281	0.15433
5.718	4.04312	0.15654
5.728	3.89375	0.16058
5.738	3.74359	0.16377
5.748	3.59234	0.15992
5.758	3.44219	0.1549
5.768	3.29312	0.1507
5.778	3.14312	0.14602
5.788	2.99219	0.13746
5.798	2.84219	0.13035
5.808	2.69344	0.13087
5.818	2.54375	0.13204
5.828	2.39234	0.12738
5.838	2.24187	0.124
5.848	2.09266	0.12326
5.858	1.94328	0.1225
5.868	1.7925	0.1203
5.878	1.64172	0.11665
5.888	1.4925	0.11886
5.898	1.34344	0.1229
5.908	1.19281	0.12383
5.918	1.04203	0.12897
5.928	0.89266	0.14475
5.938	0.74375	0.15549
5.948	0.59359	0.15415
5.958	0.44234	0.14033
5.968	0.29234	0.10838
5.978	0.14297	0.05621
5.988	-0.00734	0.00913
