# Supplementary material for: Mechanical properties of a biodegradable self-expandable polydioxanone monofilament stent: In vitro force relaxation and its clinical relevance
Source: PLoS One. 2020 Jul 8;15(7):e0235842. doi: 10.1371/journal.pone.0235842 (PMC7343154; doi:10.1371/journal.pone.0235842)
Supplement: S5 File — (ZIP) [file pone.0235842.s005.zip › Shear_Data/TotalForceProfile/slopeTotalForce_Sample21.xlsx]

## Sheet: Specimen_RawData_1
Time	Extension	Force	Extension of linear pulling part	Force of linear pulling part	the slope of the pulling part of the Total force profile K~FT
(s)	(mm)	(N)	(mm)	(N)	(N/mm)
0	0.23453	-0.00398			0.0180842
0.01	0.24562	-0.00062
0.02	0.3125	0.0473
0.03	0.45094	0.1722
0.04	0.62937	0.39134
0.05	0.80094	0.60153
0.06	0.95672	0.72941
0.07	1.11609	0.81126
0.08	1.28844	0.87194
0.09	1.46375	0.90166
0.1	1.63234	0.89807
0.11	1.79531	0.882
0.12	1.95781	0.8655
0.13	2.12125	0.86293
0.14	2.28484	0.86418
0.15	2.44594	0.86296
0.16	2.60375	0.86958
0.17	2.76016	0.88098
0.18	2.91781	0.89216
0.19	3.07516	0.90012
0.2	3.23031	0.90738
0.21	3.38328	0.91126
0.22	3.53703	0.91013
0.23	3.69172	0.91551
0.24	3.84484	0.92123
0.25	3.99656	0.92315
0.26	4.14891	0.92308
0.27	4.30187	0.91614
0.28	4.45359	0.91164
0.29	4.60375	0.91124
0.3	4.75484	0.91111
0.31	4.90719	0.91624
0.32	5.05875	0.92649
0.33	5.20859	0.93404
0.34	5.35891	0.94166
0.35	5.51016	0.95266
0.36	5.66094	0.96164
0.37	5.81078	0.95912
0.38	5.96125	0.96095
0.39	6.11234	0.96434
0.4	6.26312	0.96642
0.41	6.41281	0.97069
0.42	6.56234	0.97448
0.43	6.71312	0.97667
0.44	6.86406	0.97878
0.45	7.01375	0.97783
0.46	7.16312	0.97488
0.47	7.31344	0.97679
0.48	7.46437	0.98108
0.49	7.61484	0.98439
0.5	7.76469	0.99323
0.51	7.9139	1.00191
0.52	8.06328	1.01458
0.53	8.21281	1.02323
0.54	8.36281	1.03146
0.55	8.5139	1.03804
0.56	8.66484	1.04433
0.57	8.81453	1.04364
0.58	8.96328	1.03709
0.59	9.11328	1.03688
0.6	9.26437	1.04261
0.61	9.41484	1.04978
0.62	9.5639	1.05757
0.63	9.71359	1.0611
0.64	9.86453	1.06244
0.65	10.015	1.0589	10.015	1.0589
0.66	10.1644	1.05408	10.1644	1.05408
0.67	10.3139	1.05294	10.3139	1.05294
0.68	10.4645	1.05725	10.4645	1.05725
0.69	10.6153	1.06241	10.6153	1.06241
0.7	10.765	1.06854	10.765	1.06854
0.71	10.9144	1.0736	10.9144	1.0736
0.72	11.0647	1.07622	11.0647	1.07622
0.73	11.2148	1.08182	11.2148	1.08182
0.74	11.3647	1.09063	11.3647	1.09063
0.75	11.5142	1.09237	11.5142	1.09237
0.76	11.6647	1.09221	11.6647	1.09221
0.77	11.8152	1.09442	11.8152	1.09442
0.78	11.9648	1.10026	11.9648	1.10026
0.79	12.1144	1.10567	12.1144	1.10567
0.8	12.2644	1.11108	12.2644	1.11108
0.81	12.4147	1.11452	12.4147	1.11452
0.82	12.5647	1.11979	12.5647	1.11979
0.83	12.7141	1.12599	12.7141	1.12599
0.84	12.8642	1.12955	12.8642	1.12955
0.85	13.015	1.13613	13.015	1.13613
0.86	13.1648	1.14038	13.1648	1.14038
0.87	13.3139	1.14187	13.3139	1.14187
0.88	13.4639	1.14074	13.4639	1.14074
0.89	13.615	1.14557	13.615	1.14557
0.9	13.7653	1.14855	13.7653	1.14855
0.91	13.9142	1.14847	13.9142	1.14847
0.92	14.0639	1.15141	14.0639	1.15141
0.93	14.2145	1.1565	14.2145	1.1565
0.94	14.3647	1.15676	14.3647	1.15676
0.95	14.5141	1.15267	14.5141	1.15267
0.96	14.6641	1.14827	14.6641	1.14827
0.97	14.8147	1.14785	14.8147	1.14785
0.98	14.9648	1.15322	14.9648	1.15322
0.99	15.1142	1.15914	15.1142	1.15914
1	15.2644	1.16266	15.2644	1.16266
1.01	15.4158	1.17175	15.4158	1.17175
1.02	15.5653	1.1745	15.5653	1.1745
1.03	15.7134	1.17959	15.7134	1.17959
1.04	15.8623	1.18645	15.8623	1.18645
1.05	16.0136	1.19244	16.0136	1.19244
1.06	16.1653	1.1955	16.1653	1.1955
1.07	16.3151	1.19231	16.3151	1.19231
1.08	16.4639	1.18627	16.4639	1.18627
1.09	16.6139	1.18976	16.6139	1.18976
1.1	16.7648	1.19778	16.7648	1.19778
1.11	16.915	1.20281	16.915	1.20281
1.12	17.0642	1.21018	17.0642	1.21018
1.13	17.2141	1.21681	17.2141	1.21681
1.14	17.3648	1.22589	17.3648	1.22589
1.15	17.5148	1.2283	17.5148	1.2283
1.16	17.6639	1.23437	17.6639	1.23437
1.17	17.8136	1.23657	17.8136	1.23657
1.18	17.9648	1.23521	17.9648	1.23521
1.19	18.1153	1.23365	18.1153	1.23365
1.2	18.2642	1.23074	18.2642	1.23074
1.21	18.4136	1.23313	18.4136	1.23313
1.22	18.5647	1.23991	18.5647	1.23991
1.23	18.7153	1.24181	18.7153	1.24181
1.24	18.8641	1.24749	18.8641	1.24749
1.25	19.0131	1.25558	19.0131	1.25558
1.26	19.1641	1.2588	19.1641	1.2588
1.27	19.3151	1.25968	19.3151	1.25968
1.28	19.4647	1.25843	19.4647	1.25843
1.29	19.6137	1.25802	19.6137	1.25802
1.3	19.7644	1.26364	19.7644	1.26364
1.31	19.915	1.26788	19.915	1.26788
1.32	20.0644	1.26731	20.0644	1.26731
1.33	20.2134	1.26926	20.2134	1.26926
1.34	20.3641	1.27307	20.3641	1.27307
1.35	20.5151	1.27525	20.5151	1.27525
1.36	20.665	1.27554	20.665	1.27554
1.37	20.8137	1.27617	20.8137	1.27617
1.38	20.9638	1.27748	20.9638	1.27748
1.39	21.115	1.2788	21.115	1.2788
1.4	21.2656	1.2832	21.2656	1.2832
1.41	21.4147	1.28759	21.4147	1.28759
1.42	21.5641	1.29101	21.5641	1.29101
1.43	21.715	1.29803	21.715	1.29803
1.44	21.8656	1.30105	21.8656	1.30105
1.45	22.0144	1.29909	22.0144	1.29909
1.46	22.1636	1.30007	22.1636	1.30007
1.47	22.3148	1.30449	22.3148	1.30449
1.48	22.4656	1.30851	22.4656	1.30851
1.49	22.6147	1.30168	22.6147	1.30168
1.5	22.7634	1.29701	22.7634	1.29701
1.51	22.9147	1.30184	22.9147	1.30184
1.52	23.0663	1.3119	23.0663	1.3119
1.53	23.2152	1.31139	23.2152	1.31139
1.54	23.3625	1.31142	23.3625	1.31142
1.55	23.5123	1.31786	23.5123	1.31786
1.56	23.6642	1.32891	23.6642	1.32891
1.57	23.8148	1.32988	23.8148	1.32988
1.58	23.9639	1.32292	23.9639	1.32292
1.59	24.1137	1.32304	24.1137	1.32304
1.6	24.2645	1.32705	24.2645	1.32705
1.61	24.4147	1.32979	24.4147	1.32979
1.62	24.5639	1.32867	24.5639	1.32867
1.63	24.7139	1.32987	24.7139	1.32987
1.64	24.8648	1.33689	24.8648	1.33689
1.65	25.015	1.33832	25.015	1.33832
1.66	25.1641	1.33627	25.1641	1.33627
1.67	25.3136	1.33671	25.3136	1.33671
1.68	25.4647	1.3423	25.4647	1.3423
1.69	25.6153	1.34966	25.6153	1.34966
1.7	25.7645	1.35689	25.7645	1.35689
1.71	25.9139	1.3578	25.9139	1.3578
1.72	26.0647	1.36058	26.0647	1.36058
1.73	26.2156	1.3613	26.2156	1.3613
1.74	26.365	1.36137	26.365	1.36137
1.75	26.5136	1.36184	26.5136	1.36184
1.76	26.6641	1.36909	26.6641	1.36909
1.77	26.8151	1.37224	26.8151	1.37224
1.78	26.9652	1.37075	26.9652	1.37075
1.79	27.1139	1.3709	27.1139	1.3709
1.8	27.2642	1.37107	27.2642	1.37107
1.81	27.4153	1.38053	27.4153	1.38053
1.82	27.5648	1.38835	27.5648	1.38835
1.83	27.7131	1.39087	27.7131	1.39087
1.84	27.8636	1.39365	27.8636	1.39365
1.85	28.0151	1.4012	28.0151	1.4012
1.86	28.1655	1.40426	28.1655	1.40426
1.87	28.3139	1.40548	28.3139	1.40548
1.88	28.4634	1.402	28.4634	1.402
1.89	28.6145	1.39951	28.6145	1.39951
1.9	28.7651	1.40174	28.7651	1.40174
1.91	28.9144	1.40535	28.9144	1.40535
1.92	29.0637	1.40538	29.0637	1.40538
1.93	29.2144	1.41453	29.2144	1.41453
1.94	29.3651	1.42722	29.3651	1.42722
1.95	29.5147	1.43192	29.5147	1.43192
1.96	29.6636	1.43041	29.6636	1.43041
1.97	29.8142	1.428	29.8142	1.428
1.98	29.9653	1.43151	29.9653	1.43151
1.99	30.115	1.43403
2	30.2639	1.43508
2.01	30.4139	1.43601
2.02	30.5651	1.43985
2.03	30.7158	1.44364
2.04	30.8644	1.43768
2.05	31.0131	1.43576
2.06	31.1636	1.44189
2.07	31.3142	1.44699
2.08	31.4641	1.44956
2.09	31.6142	1.45295
2.1	31.7651	1.45901
2.11	31.9152	1.46439
2.12	32.0639	1.46796
2.13	32.2137	1.46909
2.14	32.3647	1.47044
2.15	32.5153	1.47223
2.16	32.6644	1.47141
2.17	32.8134	1.47318
2.18	32.9642	1.47502
2.19	33.115	1.47866
2.2	33.2645	1.48621
2.21	33.4136	1.49196
2.22	33.5642	1.49426
2.23	33.715	1.49755
2.24	33.8647	1.50434
2.25	34.0137	1.50838
2.26	34.1637	1.50924
2.27	34.3144	1.51174
2.28	34.4644	1.51609
2.29	34.6139	1.51619
2.3	34.764	1.51815
2.31	34.9147	1.51562
2.32	35.0647	1.5163
2.33	35.2137	1.51897
2.34	35.3633	1.51757
2.35	35.5144	1.51823
2.36	35.665	1.52382
2.37	35.8144	1.52808
2.38	35.9641	1.53151
2.39	36.1147	1.53708
2.4	36.265	1.54266
2.41	36.4145	1.54428
2.42	36.5645	1.5432
2.43	36.7152	1.54715
2.44	36.8655	1.55042
2.45	37.015	1.55528
2.46	37.1645	1.55246
2.47	37.3147	1.54703
2.48	37.4652	1.54745
2.49	37.6148	1.54772
2.5	37.7642	1.54939
2.51	37.9144	1.55333
2.52	38.0648	1.55734
2.53	38.2152	1.55452
2.54	38.365	1.55215
2.55	38.5147	1.55233
2.56	38.6641	1.55254
2.57	38.8133	1.55176
2.58	38.9631	1.54884
2.59	39.1139	1.54788
2.6	39.265	1.54954
2.61	39.415	1.55208
2.62	39.5639	1.55381
2.63	39.7136	1.55947
2.64	39.8645	1.566
2.65	40.015	1.5721
2.66	40.1641	1.58177
2.67	40.3136	1.59012
2.68	40.4642	1.59582
2.69	40.6148	1.59955
2.7	40.7644	1.60087
2.71	40.9141	1.60286
2.72	41.0645	1.60661
2.73	41.2152	1.61024
2.74	41.365	1.61253
2.75	41.5144	1.61471
2.76	41.6647	1.61482
2.77	41.815	1.6159
2.78	41.9645	1.61749
2.79	42.1139	1.61895
2.8	42.2645	1.62053
2.81	42.4151	1.62346
2.82	42.5647	1.62585
2.83	42.7139	1.62757
2.84	42.8639	1.63445
2.85	43.0144	1.63727
2.86	43.1644	1.63956
2.87	43.3137	1.64331
2.88	43.4637	1.64292
2.89	43.6147	1.64458
2.9	43.7647	1.64872
2.91	43.9138	1.65199
2.92	44.0634	1.64984
2.93	44.2145	1.65135
2.94	44.3651	1.65547
2.95	44.5144	1.65739
2.96	44.6639	1.65519
2.97	44.8147	1.65711
2.98	44.965	1.6536
2.984	45.0248	1.65284
2.986	45.0547	1.653
2.988	45.0844	1.65372
2.998	45.2069	1.64697
3.008	45.2452	1.58071
3.018	45.1903	1.46739
3.028	45.0497	1.30534
3.038	44.8319	1.10701
3.048	44.5906	0.95163
3.058	44.382	0.91418
3.068	44.2022	0.95482
3.078	44.0178	0.98338
3.088	43.8177	0.9713
3.098	43.6173	0.95209
3.108	43.4325	0.96261
3.118	43.2592	0.98496
3.128	43.085	0.98614
3.138	42.9075	0.9656
3.148	42.7334	0.95137
3.158	42.5662	0.94988
3.168	42.4022	0.9524
3.178	42.2384	0.94674
3.188	42.0756	0.93863
3.198	41.9145	0.93233
3.208	41.7552	0.92831
3.218	41.5973	0.92248
3.228	41.4408	0.91773
3.238	41.285	0.91752
3.248	41.1294	0.91467
3.258	40.9748	0.90937
3.268	40.8214	0.90713
3.278	40.6683	0.90543
3.288	40.5145	0.90197
3.298	40.3614	0.89682
3.308	40.2097	0.89575
3.318	40.0583	0.89436
3.328	39.9061	0.89325
3.338	39.7541	0.89456
3.348	39.6031	0.89406
3.358	39.4526	0.89528
3.368	39.3012	0.89337
3.378	39.15	0.8936
3.388	38.9998	0.89432
3.398	38.8497	0.89489
3.408	38.6983	0.89426
3.418	38.5464	0.893
3.428	38.3961	0.89254
3.438	38.2469	0.89233
3.448	38.0975	0.88404
3.458	37.9469	0.86221
3.468	37.7958	0.83789
3.478	37.6456	0.81965
3.488	37.4953	0.80338
3.498	37.345	0.79181
3.508	37.1948	0.79448
3.518	37.045	0.7983
3.528	36.8948	0.80013
3.538	36.7445	0.79867
3.548	36.5947	0.80109
3.558	36.4453	0.8084
3.568	36.2955	0.81042
3.578	36.1445	0.80571
3.588	35.9941	0.79867
3.598	35.8448	0.80013
3.608	35.6953	0.80256
3.618	35.5448	0.7995
3.628	35.3944	0.79089
3.638	35.2448	0.78687
3.648	35.0953	0.78668
3.658	34.9445	0.78299
3.668	34.7942	0.77988
3.678	34.645	0.77669
3.688	34.4959	0.77241
3.698	34.3453	0.76422
3.708	34.1942	0.75938
3.718	34.0444	0.76227
3.728	33.8952	0.76901
3.738	33.7448	0.7661
3.748	33.5941	0.7597
3.758	33.4442	0.7526
3.768	33.2953	0.7491
3.778	33.1452	0.7476
3.788	32.9941	0.74503
3.798	32.8437	0.74139
3.808	32.6947	0.74111
3.818	32.5448	0.74439
3.828	32.3937	0.74298
3.838	32.2433	0.73549
3.848	32.0942	0.7308
3.858	31.9448	0.73139
3.868	31.7939	0.72573
3.878	31.6431	0.71961
3.888	31.4941	0.72043
3.898	31.3453	0.72568
3.908	31.1947	0.71928
3.918	31.0434	0.71152
3.928	30.8933	0.70969
3.938	30.7441	0.71043
3.948	30.5941	0.71082
3.958	30.4444	0.70532
3.968	30.2951	0.69746
3.978	30.1456	0.69102
3.988	29.9945	0.68554
3.998	29.8436	0.68223
4.008	29.6942	0.68623
4.018	29.5455	0.68981
4.028	29.3948	0.6853
4.038	29.2436	0.67662
4.048	29.0941	0.67697
4.058	28.9453	0.67983
4.068	28.7956	0.67452
4.078	28.6444	0.66575
4.088	28.4936	0.66226
4.098	28.3444	0.66683
4.108	28.1952	0.66777
4.118	28.0442	0.65945
4.128	27.8936	0.65456
4.138	27.7442	0.65288
4.148	27.595	0.64908
4.158	27.4441	0.64566
4.168	27.2931	0.64195
4.178	27.1439	0.64148
4.188	26.9953	0.63839
4.198	26.845	0.63544
4.208	26.6936	0.62884
4.218	26.5434	0.62294
4.228	26.3947	0.61872
4.238	26.2447	0.61646
4.248	26.0938	0.61401
4.258	25.9438	0.61564
4.268	25.795	0.61484
4.278	25.6455	0.61546
4.288	25.4945	0.61419
4.298	25.3441	0.6119
4.308	25.1948	0.61417
4.318	25.0453	0.61156
4.328	24.8945	0.60861
4.338	24.7439	0.60458
4.348	24.5945	0.60085
4.358	24.4455	0.60016
4.368	24.2948	0.59909
4.378	24.1439	0.59424
4.388	23.9945	0.59034
4.398	23.8455	0.58716
4.408	23.6952	0.5811
4.418	23.5441	0.57186
4.428	23.3939	0.56484
4.438	23.2445	0.56179
4.448	23.0941	0.55894
4.458	22.9431	0.55814
4.468	22.7942	0.55402
4.478	22.6461	0.54912
4.488	22.4955	0.54118
4.498	22.3433	0.53903
4.508	22.1928	0.53745
4.518	22.0445	0.54069
4.528	21.8953	0.54328
4.538	21.7436	0.53716
4.548	21.5926	0.53228
4.558	21.4442	0.53279
4.568	21.2955	0.5285
4.578	21.1447	0.51793
4.588	20.9937	0.50995
4.598	20.8442	0.50918
4.608	20.695	0.51144
4.618	20.5445	0.50611
4.628	20.3938	0.50064
4.638	20.2444	0.49874
4.648	20.0952	0.49937
4.658	19.9448	0.49744
4.668	19.7941	0.49251
4.678	19.6444	0.48583
4.688	19.4955	0.48256
4.698	19.3455	0.48346
4.708	19.1945	0.47998
4.718	19.0442	0.47766
4.728	18.895	0.47504
4.738	18.7448	0.4688
4.748	18.5939	0.46133
4.758	18.4436	0.45729
4.768	18.2945	0.4525
4.778	18.1452	0.44382
4.788	17.9944	0.43287
4.798	17.8438	0.42454
4.808	17.6944	0.42528
4.818	17.545	0.43211
4.828	17.3942	0.43402
4.838	17.2433	0.42899
4.848	17.0938	0.42713
4.858	16.9447	0.4276
4.868	16.7942	0.42398
4.878	16.6434	0.4175
4.888	16.4937	0.41065
4.898	16.3447	0.40428
4.908	16.1947	0.40075
4.918	16.0441	0.39294
4.928	15.8941	0.38825
4.938	15.7447	0.38622
4.948	15.5944	0.38389
4.958	15.4431	0.38169
4.968	15.2931	0.3834
4.978	15.145	0.38719
4.988	14.9961	0.38701
4.998	14.845	0.37833
5.008	14.6937	0.37219
5.018	14.5444	0.37078
5.028	14.3951	0.3737
5.038	14.2448	0.37001
5.048	14.0941	0.36465
5.058	13.9442	0.35985
5.068	13.795	0.35685
5.078	13.6448	0.35013
5.088	13.4944	0.34587
5.098	13.3447	0.34095
5.108	13.1953	0.33581
5.118	13.0445	0.33089
5.128	12.8939	0.32921
5.138	12.7442	0.32978
5.148	12.595	0.33222
5.158	12.4444	0.32426
5.168	12.2936	0.31247
5.178	12.1439	0.30594
5.188	11.9948	0.30522
5.198	11.8447	0.30343
5.208	11.6941	0.30111
5.218	11.5441	0.29928
5.228	11.3945	0.29861
5.238	11.2447	0.29939
5.248	11.0939	0.29648
5.258	10.9437	0.29524
5.268	10.7942	0.29369
5.278	10.6447	0.28808
5.288	10.4944	0.28225
5.298	10.3444	0.28333
5.308	10.195	0.28239
5.318	10.0451	0.28029
5.328	9.89469	0.27746
5.338	9.74437	0.2744
5.348	9.59484	0.27405
5.358	9.44531	0.27431
5.368	9.29469	0.26998
5.378	9.14422	0.26317
5.388	8.99453	0.2568
5.398	8.84515	0.25284
5.408	8.69469	0.24661
5.418	8.54391	0.24332
5.428	8.39437	0.24714
5.438	8.24531	0.25068
5.448	8.09469	0.24713
5.458	7.94312	0.24245
5.468	7.79297	0.24049
5.478	7.64375	0.2388
5.488	7.49453	0.23224
5.498	7.34469	0.22608
5.508	7.19437	0.22133
5.518	7.04422	0.22177
5.528	6.89391	0.22238
5.538	6.74359	0.226
5.548	6.59391	0.22745
5.558	6.44453	0.22704
5.568	6.29437	0.22327
5.578	6.14391	0.22168
5.588	5.99406	0.21777
5.598	5.84469	0.21748
5.608	5.69516	0.21682
5.618	5.54437	0.21156
5.628	5.39391	0.20546
5.638	5.24437	0.20301
5.648	5.095	0.19528
5.658	4.94453	0.18632
5.668	4.79406	0.17494
5.678	4.64453	0.16985
5.688	4.49547	0.1649
5.698	4.345	0.16046
5.708	4.19422	0.15961
5.718	4.04469	0.16267
5.728	3.89547	0.16502
5.738	3.74516	0.16413
5.748	3.59391	0.15982
5.758	3.44375	0.15567
5.768	3.29469	0.15407
5.778	3.14469	0.15007
5.788	2.99375	0.14365
5.798	2.84375	0.13767
5.808	2.69484	0.13385
5.818	2.54516	0.1371
5.828	2.39391	0.13656
5.838	2.24344	0.13264
5.848	2.09422	0.12911
5.858	1.94484	0.12664
5.868	1.79406	0.12396
5.878	1.64328	0.12035
5.888	1.49391	0.122
5.898	1.34484	0.12587
5.908	1.19437	0.13026
5.918	1.04359	0.13322
5.928	0.89391	0.14554
5.938	0.74516	0.1578
5.948	0.59516	0.16113
5.958	0.44391	0.14706
5.968	0.29359	0.11168
5.978	0.14437	0.05987
5.988	-0.00563	0.00773
