# Supplementary material for: Mechanical properties of a biodegradable self-expandable polydioxanone monofilament stent: In vitro force relaxation and its clinical relevance
Source: PLoS One. 2020 Jul 8;15(7):e0235842. doi: 10.1371/journal.pone.0235842 (PMC7343154; doi:10.1371/journal.pone.0235842)
Supplement: S5 File — (ZIP) [file pone.0235842.s005.zip › Shear_Data/TotalForceProfile/slopeTotalForce_Sample22.xlsx]

## Sheet: Specimen_RawData_1
Time	Extension	Force	Extension of linear pulling part	Force of linear pulling part	the slope of the pulling part of the Total force profile K~FT
(s)	(mm)	(N)	(mm)	(N)	(N/mm)
0	0.24078	0.01781			0.0180528
0.01	0.25203	0.02519
0.02	0.31906	0.07241
0.03	0.45797	0.19303
0.04	0.63672	0.41737
0.05	0.80859	0.64062
0.06	0.96437	0.77164
0.07	1.12375	0.85017
0.08	1.29578	0.90516
0.09	1.47094	0.92654
0.1	1.63969	0.90884
0.11	1.80266	0.87951
0.12	1.96469	0.85792
0.13	2.12828	0.85463
0.14	2.29187	0.85764
0.15	2.45281	0.85926
0.16	2.61047	0.86614
0.17	2.76687	0.88062
0.18	2.92437	0.89091
0.19	3.08187	0.89985
0.2	3.23687	0.90642
0.21	3.38969	0.9064
0.22	3.54344	0.90912
0.23	3.69828	0.91711
0.24	3.85141	0.92257
0.25	4.00312	0.92382
0.26	4.15531	0.92388
0.27	4.30828	0.92234
0.28	4.46	0.92133
0.29	4.61016	0.92255
0.3	4.76141	0.91953
0.31	4.91375	0.91718
0.32	5.065	0.91809
0.33	5.21484	0.91834
0.34	5.36531	0.92111
0.35	5.51672	0.92511
0.36	5.6675	0.9344
0.37	5.81703	0.94203
0.38	5.9675	0.95037
0.39	6.11875	0.95894
0.4	6.26953	0.96578
0.41	6.41922	0.96906
0.42	6.56875	0.96764
0.43	6.71937	0.97141
0.44	6.87031	0.97881
0.45	7.02016	0.97831
0.46	7.16953	0.97706
0.47	7.31984	0.98225
0.48	7.47062	0.98882
0.49	7.62125	0.99308
0.5	7.77094	0.99995
0.51	7.92031	1.00429
0.52	8.06969	1.0085
0.53	8.21906	1.01379
0.54	8.36906	1.02085
0.55	8.52031	1.02819
0.56	8.6714	1.03542
0.57	8.82078	1.03244
0.58	8.96953	1.02729
0.59	9.11969	1.03113
0.6	9.27078	1.04073
0.61	9.42094	1.04785
0.62	9.57015	1.05758
0.63	9.71984	1.05945
0.64	9.87078	1.06312
0.65	10.0213	1.06484	10.0213	1.06484
0.66	10.1706	1.06212	10.1706	1.06212
0.67	10.3203	1.06414	10.3203	1.06414
0.68	10.4709	1.07003	10.4709	1.07003
0.69	10.6216	1.07367	10.6216	1.07367
0.7	10.7711	1.07604	10.7711	1.07604
0.71	10.9206	1.07861	10.9206	1.07861
0.72	11.0709	1.08116	11.0709	1.08116
0.73	11.2212	1.0867	11.2212	1.0867
0.74	11.3708	1.09431	11.3708	1.09431
0.75	11.5203	1.09766	11.5203	1.09766
0.76	11.6709	1.09997	11.6709	1.09997
0.77	11.8216	1.10494	11.8216	1.10494
0.78	11.9712	1.10651	11.9712	1.10651
0.79	12.1206	1.10736	12.1206	1.10736
0.8	12.2705	1.11137	12.2705	1.11137
0.81	12.4209	1.11643	12.4209	1.11643
0.82	12.5711	1.12025	12.5711	1.12025
0.83	12.7205	1.12627	12.7205	1.12627
0.84	12.8708	1.12773	12.8708	1.12773
0.85	13.0214	1.12929	13.0214	1.12929
0.86	13.1711	1.13503	13.1711	1.13503
0.87	13.3201	1.14109	13.3201	1.14109
0.88	13.4705	1.14526	13.4705	1.14526
0.89	13.6216	1.15046	13.6216	1.15046
0.9	13.7716	1.15307	13.7716	1.15307
0.91	13.9205	1.15594	13.9205	1.15594
0.92	14.0703	1.15757	14.0703	1.15757
0.93	14.2209	1.1578	14.2209	1.1578
0.94	14.3711	1.15725	14.3711	1.15725
0.95	14.5205	1.15879	14.5205	1.15879
0.96	14.6705	1.16069	14.6705	1.16069
0.97	14.8211	1.16469	14.8211	1.16469
0.98	14.9712	1.17009	14.9712	1.17009
0.99	15.1206	1.17209	15.1206	1.17209
1	15.2706	1.17111	15.2706	1.17111
1.01	15.422	1.1762	15.422	1.1762
1.02	15.5716	1.1756	15.5716	1.1756
1.03	15.7197	1.17795	15.7197	1.17795
1.04	15.8686	1.18383	15.8686	1.18383
1.05	16.0198	1.19217	16.0198	1.19217
1.06	16.1714	1.20175	16.1714	1.20175
1.07	16.3214	1.20173	16.3214	1.20173
1.08	16.4702	1.19773	16.4702	1.19773
1.09	16.6201	1.19449	16.6201	1.19449
1.1	16.7711	1.20144	16.7711	1.20144
1.11	16.9213	1.20406	16.9213	1.20406
1.12	17.0703	1.20634	17.0703	1.20634
1.13	17.2202	1.21329	17.2202	1.21329
1.14	17.3711	1.22019	17.3711	1.22019
1.15	17.5212	1.22198	17.5212	1.22198
1.16	17.6701	1.22351	17.6701	1.22351
1.17	17.82	1.22866	17.82	1.22866
1.18	17.9711	1.23428	17.9711	1.23428
1.19	18.1216	1.236	18.1216	1.236
1.2	18.2706	1.23589	18.2706	1.23589
1.21	18.4201	1.23706	18.4201	1.23706
1.22	18.5711	1.24136	18.5711	1.24136
1.23	18.7214	1.24115	18.7214	1.24115
1.24	18.8705	1.24238	18.8705	1.24238
1.25	19.0195	1.24947	19.0195	1.24947
1.26	19.1703	1.26034	19.1703	1.26034
1.27	19.3214	1.26912	19.3214	1.26912
1.28	19.4709	1.27348	19.4709	1.27348
1.29	19.62	1.27743	19.62	1.27743
1.3	19.7706	1.2772	19.7706	1.2772
1.31	19.9213	1.27573	19.9213	1.27573
1.32	20.0706	1.27548	20.0706	1.27548
1.33	20.22	1.27866	20.22	1.27866
1.34	20.3705	1.28046	20.3705	1.28046
1.35	20.5214	1.27916	20.5214	1.27916
1.36	20.6714	1.28112	20.6714	1.28112
1.37	20.8202	1.28309	20.8202	1.28309
1.38	20.9702	1.28357	20.9702	1.28357
1.39	21.1212	1.28692	21.1212	1.28692
1.4	21.2717	1.2952	21.2717	1.2952
1.41	21.4209	1.29783	21.4209	1.29783
1.42	21.5705	1.29671	21.5705	1.29671
1.43	21.7214	1.29767	21.7214	1.29767
1.44	21.8717	1.30042	21.8717	1.30042
1.45	22.0206	1.30209	22.0206	1.30209
1.46	22.17	1.30252	22.17	1.30252
1.47	22.3212	1.3078	22.3212	1.3078
1.48	22.4719	1.30946	22.4719	1.30946
1.49	22.6208	1.30903	22.6208	1.30903
1.5	22.7697	1.30597	22.7697	1.30597
1.51	22.9211	1.30741	22.9211	1.30741
1.52	23.0726	1.315	23.0726	1.315
1.53	23.2213	1.3125	23.2213	1.3125
1.54	23.3687	1.31357	23.3687	1.31357
1.55	23.5188	1.3184	23.5188	1.3184
1.56	23.6706	1.32763	23.6706	1.32763
1.57	23.8211	1.32879	23.8211	1.32879
1.58	23.97	1.33091	23.97	1.33091
1.59	24.12	1.33713	24.12	1.33713
1.6	24.2708	1.34128	24.2708	1.34128
1.61	24.4209	1.33927	24.4209	1.33927
1.62	24.57	1.33119	24.57	1.33119
1.63	24.72	1.32948	24.72	1.32948
1.64	24.8711	1.33549	24.8711	1.33549
1.65	25.0214	1.3387	25.0214	1.3387
1.66	25.1705	1.34163	25.1705	1.34163
1.67	25.3198	1.34401	25.3198	1.34401
1.68	25.4709	1.35187	25.4709	1.35187
1.69	25.6216	1.35823	25.6216	1.35823
1.7	25.7708	1.36084	25.7708	1.36084
1.71	25.9201	1.36117	25.9201	1.36117
1.72	26.0711	1.36636	26.0711	1.36636
1.73	26.222	1.36816	26.222	1.36816
1.74	26.3712	1.36051	26.3712	1.36051
1.75	26.52	1.35635	26.52	1.35635
1.76	26.6705	1.35983	26.6705	1.35983
1.77	26.8216	1.36636	26.8216	1.36636
1.78	26.9714	1.37391	26.9714	1.37391
1.79	27.1203	1.3812	27.1203	1.3812
1.8	27.2706	1.38986	27.2706	1.38986
1.81	27.4216	1.3934	27.4216	1.3934
1.82	27.5709	1.39525	27.5709	1.39525
1.83	27.7194	1.3931	27.7194	1.3931
1.84	27.8698	1.39739	27.8698	1.39739
1.85	28.0216	1.40168	28.0216	1.40168
1.86	28.1717	1.40188	28.1717	1.40188
1.87	28.3202	1.40034	28.3202	1.40034
1.88	28.4698	1.40027	28.4698	1.40027
1.89	28.6209	1.40277	28.6209	1.40277
1.9	28.7716	1.40862	28.7716	1.40862
1.91	28.9208	1.41194	28.9208	1.41194
1.92	29.0702	1.41453	29.0702	1.41453
1.93	29.2209	1.4189	29.2209	1.4189
1.94	29.3717	1.42775	29.3717	1.42775
1.95	29.5209	1.43483	29.5209	1.43483
1.96	29.6698	1.43519	29.6698	1.43519
1.97	29.8206	1.43667	29.8206	1.43667
1.98	29.9716	1.43968	29.9716	1.43968
1.99	30.1212	1.4419
2	30.27	1.44121
2.01	30.4201	1.44013
2.02	30.5717	1.43719
2.03	30.7222	1.43963
2.04	30.8705	1.43656
2.05	31.0194	1.43716
2.06	31.1698	1.44224
2.07	31.3206	1.4474
2.08	31.4705	1.45208
2.09	31.6206	1.45635
2.1	31.7712	1.46149
2.11	31.9213	1.46794
2.12	32.0701	1.47095
2.13	32.22	1.47298
2.14	32.3713	1.47313
2.15	32.5216	1.47208
2.16	32.6705	1.46688
2.17	32.82	1.46663
2.18	32.9706	1.47553
2.19	33.1214	1.48263
2.2	33.2706	1.4898
2.21	33.4198	1.4937
2.22	33.5706	1.49626
2.23	33.7216	1.50169
2.24	33.8709	1.5078
2.25	34.0198	1.50911
2.26	34.17	1.50804
2.27	34.3208	1.51488
2.28	34.4708	1.52246
2.29	34.62	1.52647
2.3	34.7702	1.52787
2.31	34.9209	1.52634
2.32	35.0712	1.52637
2.33	35.22	1.5266
2.34	35.3697	1.52409
2.35	35.5208	1.52452
2.36	35.6714	1.52859
2.37	35.8206	1.53176
2.38	35.9703	1.53416
2.39	36.1211	1.54273
2.4	36.2714	1.5516
2.41	36.4208	1.55301
2.42	36.5708	1.55349
2.43	36.7216	1.55549
2.44	36.8719	1.55832
2.45	37.0212	1.55739
2.46	37.1708	1.55277
2.47	37.3209	1.55287
2.48	37.4716	1.55551
2.49	37.6214	1.55856
2.5	37.7706	1.5601
2.51	37.9208	1.55834
2.52	38.0712	1.55277
2.53	38.2214	1.54946
2.54	38.3712	1.54947
2.55	38.5211	1.55077
2.56	38.6705	1.55409
2.57	38.8197	1.55783
2.58	38.9694	1.56179
2.59	39.1203	1.56307
2.6	39.2714	1.55897
2.61	39.4212	1.55551
2.62	39.5701	1.5548
2.63	39.72	1.55887
2.64	39.8709	1.56855
2.65	40.0212	1.57698
2.66	40.1705	1.58312
2.67	40.32	1.58645
2.68	40.4706	1.59349
2.69	40.6211	1.59895
2.7	40.7706	1.60166
2.71	40.9201	1.59961
2.72	41.0709	1.59972
2.73	41.2214	1.60444
2.74	41.3711	1.61218
2.75	41.5206	1.61379
2.76	41.6711	1.61291
2.77	41.8212	1.61571
2.78	41.9708	1.61868
2.79	42.1202	1.61776
2.8	42.2708	1.619
2.81	42.4216	1.62485
2.82	42.5711	1.62627
2.83	42.7201	1.62751
2.84	42.8702	1.63314
2.85	43.0206	1.63441
2.86	43.1706	1.63439
2.87	43.32	1.6315
2.88	43.4701	1.62954
2.89	43.6211	1.63435
2.9	43.7711	1.63826
2.91	43.92	1.64157
2.92	44.0698	1.64689
2.93	44.2211	1.65433
2.94	44.3716	1.65803
2.95	44.5206	1.65763
2.96	44.6701	1.65632
2.97	44.8211	1.65599
2.98	44.9712	1.65662
2.982	45.0012	1.65685
2.984	45.0311	1.65725
2.986	45.0608	1.65798
2.996	45.1833	1.65073
3.006	45.2212	1.58096
3.016	45.1669	1.462
3.026	45.0264	1.29332
3.036	44.8087	1.09938
3.046	44.5672	0.94921
3.056	44.3581	0.91152
3.066	44.1781	0.95115
3.076	43.9941	0.98606
3.086	43.7939	0.97716
3.096	43.5936	0.95684
3.106	43.4086	0.9659
3.116	43.2355	0.99156
3.126	43.0611	0.99164
3.136	42.8836	0.96705
3.146	42.7097	0.95278
3.156	42.5425	0.95398
3.166	42.3784	0.95209
3.176	42.2147	0.94256
3.186	42.052	0.93483
3.196	41.8908	0.93335
3.206	41.7312	0.93285
3.216	41.5736	0.92497
3.226	41.4173	0.92038
3.236	41.2614	0.91661
3.246	41.1056	0.91047
3.256	40.9511	0.90561
3.266	40.7978	0.90644
3.276	40.6445	0.9076
3.286	40.4908	0.90367
3.296	40.3378	0.89901
3.306	40.1862	0.8972
3.316	40.0345	0.90027
3.326	39.8822	0.90257
3.336	39.7303	0.90354
3.346	39.5797	0.9046
3.356	39.4289	0.90169
3.366	39.2773	0.89721
3.376	39.1262	0.89377
3.386	38.9763	0.89448
3.396	38.8259	0.89678
3.406	38.6744	0.90048
3.416	38.5226	0.90207
3.426	38.3725	0.90505
3.436	38.2233	0.9069
3.446	38.0737	0.89999
3.456	37.9231	0.87722
3.466	37.7722	0.84993
3.476	37.6219	0.83107
3.486	37.4716	0.8186
3.496	37.3211	0.81039
3.506	37.1713	0.80847
3.516	37.0214	0.80821
3.526	36.8711	0.80501
3.536	36.7208	0.80085
3.546	36.5711	0.79786
3.556	36.4217	0.80294
3.566	36.2717	0.80638
3.576	36.1206	0.80739
3.586	35.9705	0.80695
3.596	35.8212	0.81208
3.606	35.6717	0.81016
3.616	35.5211	0.80387
3.626	35.3706	0.79691
3.636	35.2212	0.79349
3.646	35.0716	0.78966
3.656	34.9208	0.78023
3.666	34.7706	0.77719
3.676	34.6216	0.78101
3.686	34.472	0.78215
3.696	34.3214	0.77942
3.706	34.1705	0.77476
3.716	34.0208	0.77383
3.726	33.8716	0.77134
3.736	33.7209	0.76509
3.746	33.5701	0.7624
3.756	33.4208	0.76252
3.766	33.2719	0.7656
3.776	33.1214	0.76572
3.786	32.9701	0.75798
3.796	32.8201	0.75452
3.806	32.6711	0.75277
3.816	32.5211	0.74879
3.826	32.37	0.7426
3.836	32.2197	0.73818
3.846	32.0706	0.73419
3.856	31.9213	0.73056
3.866	31.7702	0.73118
3.876	31.6195	0.73128
3.886	31.4706	0.72937
3.896	31.3216	0.73126
3.906	31.1708	0.72673
3.916	31.0195	0.72269
3.926	30.8698	0.71971
3.936	30.7205	0.7144
3.946	30.5703	0.70763
3.956	30.4208	0.70017
3.966	30.2717	0.69739
3.976	30.1217	0.69729
3.986	29.9708	0.69425
3.996	29.82	0.69055
4.006	29.6706	0.69183
4.016	29.5217	0.6919
4.026	29.3709	0.68541
4.036	29.2198	0.67821
4.046	29.0706	0.67849
4.056	28.9219	0.68208
4.066	28.7717	0.67689
4.076	28.6205	0.66515
4.086	28.47	0.66092
4.096	28.3209	0.66409
4.106	28.1714	0.6662
4.116	28.0205	0.66727
4.126	27.8698	0.65968
4.136	27.7206	0.65872
4.146	27.5714	0.65351
4.156	27.4203	0.64501
4.166	27.2694	0.64099
4.176	27.1205	0.64088
4.186	26.9717	0.64661
4.196	26.8211	0.64862
4.206	26.6698	0.64113
4.216	26.52	0.63889
4.226	26.3711	0.63765
4.236	26.2209	0.63244
4.246	26.0698	0.62489
4.256	25.9203	0.61874
4.266	25.7716	0.61553
4.276	25.6217	0.61208
4.286	25.4706	0.61132
4.296	25.3203	0.61026
4.306	25.1714	0.6119
4.316	25.0216	0.60933
4.326	24.8705	0.60116
4.336	24.7202	0.59938
4.346	24.5712	0.59497
4.356	24.4217	0.5928
4.366	24.2709	0.58962
4.376	24.1201	0.58667
4.386	23.9709	0.58751
4.396	23.822	0.59107
4.406	23.6714	0.58866
4.416	23.5203	0.58374
4.426	23.3703	0.57826
4.436	23.2209	0.57483
4.446	23.0703	0.56899
4.456	22.9194	0.56016
4.466	22.7708	0.55817
4.476	22.6225	0.55812
4.486	22.4716	0.55218
4.496	22.3194	0.5416
4.506	22.1694	0.53854
4.516	22.0211	0.54348
4.526	21.8716	0.54723
4.536	21.7198	0.54074
4.546	21.5691	0.53413
4.556	21.4208	0.53205
4.566	21.2717	0.53209
4.576	21.1208	0.52613
4.586	20.9702	0.52224
4.596	20.8208	0.52213
4.606	20.6713	0.52181
4.616	20.5206	0.51866
4.626	20.3701	0.51056
4.636	20.2209	0.50725
4.646	20.0716	0.50395
4.656	19.9209	0.49735
4.666	19.7703	0.48956
4.676	19.6209	0.49145
4.686	19.4719	0.49266
4.696	19.3216	0.48945
4.706	19.1706	0.48203
4.716	19.0206	0.47936
4.726	18.8714	0.47882
4.736	18.7211	0.47929
4.746	18.57	0.47418
4.756	18.4198	0.46925
4.766	18.2711	0.46313
4.776	18.1216	0.45464
4.786	17.9706	0.44615
4.796	17.82	0.43695
4.806	17.6708	0.43355
4.816	17.5212	0.43359
4.826	17.3703	0.43388
4.836	17.2197	0.43214
4.846	17.0703	0.4301
4.856	16.9209	0.42575
4.866	16.7705	0.41491
4.876	16.6197	0.40686
4.886	16.4702	0.40181
4.896	16.3211	0.39698
4.906	16.1709	0.39406
4.916	16.0205	0.39148
4.926	15.8705	0.38941
4.936	15.7209	0.38995
4.946	15.5705	0.39094
4.956	15.4194	0.39292
4.966	15.2697	0.39598
4.976	15.1217	0.39858
4.986	14.9723	0.39384
4.996	14.8209	0.38524
5.006	14.67	0.38038
5.016	14.5208	0.37897
5.026	14.3716	0.37904
5.036	14.2211	0.37861
5.046	14.0703	0.37483
5.056	13.9206	0.3709
5.066	13.7716	0.36814
5.076	13.6211	0.36369
5.086	13.4706	0.35608
5.096	13.3212	0.34745
5.106	13.1716	0.33898
5.116	13.0208	0.3365
5.126	12.8702	0.33616
5.136	12.7206	0.33655
5.146	12.5714	0.33616
5.156	12.4206	0.33032
5.166	12.2698	0.32388
5.176	12.1205	0.31997
5.186	11.9712	0.31971
5.196	11.8209	0.31635
5.206	11.6703	0.31051
5.216	11.5205	0.30558
5.226	11.3711	0.30238
5.236	11.2209	0.30369
5.246	11.07	0.30379
5.256	10.92	0.30598
5.266	10.7708	0.31162
5.276	10.6211	0.30703
5.286	10.4708	0.29782
5.296	10.3206	0.29107
5.306	10.1713	0.28532
5.316	10.0214	0.2802
5.326	9.87078	0.27936
5.336	9.72062	0.27804
5.346	9.57125	0.27475
5.356	9.42156	0.27069
5.366	9.27078	0.26931
5.376	9.12047	0.27058
5.386	8.97109	0.2715
5.396	8.8214	0.27056
5.406	8.67078	0.26172
5.416	8.52031	0.25925
5.426	8.37109	0.26104
5.436	8.22172	0.26139
5.446	8.07062	0.25651
5.456	7.91922	0.24782
5.466	7.76937	0.24333
5.476	7.62031	0.24313
5.486	7.47094	0.23648
5.496	7.32078	0.22704
5.506	7.17047	0.22116
5.516	7.02047	0.22298
5.526	6.87031	0.2255
5.536	6.71984	0.22708
5.546	6.57031	0.22858
5.556	6.42078	0.23131
5.566	6.27047	0.23088
5.576	6.12016	0.22904
5.586	5.97062	0.22202
5.596	5.82125	0.2187
5.606	5.67156	0.2157
5.616	5.52062	0.21013
5.626	5.37016	0.2088
5.636	5.22094	0.20877
5.646	5.07156	0.2047
5.656	4.92094	0.1992
5.666	4.77031	0.18719
5.676	4.62094	0.17815
5.686	4.47172	0.17406
5.696	4.32125	0.16817
5.706	4.17047	0.16365
5.716	4.02109	0.16453
5.726	3.87172	0.16547
5.736	3.72125	0.16345
5.746	3.57016	0.16118
5.756	3.42016	0.16264
5.766	3.27109	0.158
5.776	3.12094	0.15419
5.786	2.97	0.14757
5.796	2.82016	0.13961
5.806	2.67125	0.13523
5.816	2.52125	0.13087
5.826	2.37016	0.12678
5.836	2.21969	0.12663
5.846	2.07078	0.12734
5.856	1.92109	0.12997
5.866	1.77016	0.13061
5.876	1.61953	0.12892
5.886	1.47047	0.12954
5.896	1.32125	0.13193
5.906	1.17047	0.13223
5.916	1.01984	0.13975
5.926	0.87062	0.16162
5.936	0.72172	0.17651
5.946	0.57125	0.17553
5.956	0.42016	0.15744
5.966	0.27	0.11652
5.976	0.12078	0.06124
5.986	-0.02953	0.00995
