# Supplementary material for: Mechanical properties of a biodegradable self-expandable polydioxanone monofilament stent: In vitro force relaxation and its clinical relevance
Source: PLoS One. 2020 Jul 8;15(7):e0235842. doi: 10.1371/journal.pone.0235842 (PMC7343154; doi:10.1371/journal.pone.0235842)
Supplement: S5 File — (ZIP) [file pone.0235842.s005.zip › Shear_Data/TotalForceProfile/slopeTotalForce_Sample23.xlsx]

## Sheet: Specimen_RawData_1
Time	Extension	Force	Extension of linear pulling part	Force of linear pulling part	the slope of the pulling part of the Total force profile K~FT
(s)	(mm)	(N)	(mm)	(N)	(N/mm)
0	0.26078	-0.00685			0.0183398
0.01	0.27187	-0.00465
0.02	0.33797	0.03867
0.03	0.47578	0.16237
0.04	0.65406	0.38713
0.05	0.82609	0.60982
0.06	0.98234	0.74721
0.07	1.14172	0.82905
0.08	1.31359	0.88939
0.09	1.48891	0.91818
0.1	1.65828	0.90283
0.11	1.82141	0.87263
0.12	1.98344	0.84776
0.13	2.14703	0.83847
0.14	2.31094	0.83731
0.15	2.47219	0.83622
0.16	2.62969	0.83849
0.17	2.78609	0.84425
0.18	2.94406	0.85039
0.19	3.10156	0.8578
0.2	3.25625	0.86615
0.21	3.40922	0.87296
0.22	3.56344	0.87855
0.23	3.71812	0.8898
0.24	3.87109	0.8951
0.25	4.02281	0.89656
0.26	4.17531	0.89619
0.27	4.32828	0.89623
0.28	4.47969	0.89457
0.29	4.62984	0.89356
0.3	4.78141	0.8914
0.31	4.93375	0.89608
0.32	5.08484	0.89971
0.33	5.23484	0.89941
0.34	5.38531	0.90376
0.35	5.53656	0.9146
0.36	5.68719	0.92534
0.37	5.83703	0.92804
0.38	5.98766	0.9327
0.39	6.13875	0.93435
0.4	6.28937	0.9366
0.41	6.43906	0.94047
0.42	6.58875	0.9425
0.43	6.73937	0.94549
0.44	6.89031	0.95429
0.45	7.04	0.95725
0.46	7.18937	0.95642
0.47	7.33984	0.96015
0.48	7.49078	0.96354
0.49	7.64141	0.96688
0.5	7.79078	0.97573
0.51	7.94015	0.98903
0.52	8.08969	1.00027
0.53	8.23922	1.00751
0.54	8.38922	1.01213
0.55	8.54031	1.01531
0.56	8.69109	1.01228
0.57	8.84062	1.00746
0.58	8.98953	1.00934
0.59	9.13984	1.01264
0.6	9.29078	1.01733
0.61	9.44094	1.02139
0.62	9.59	1.02877
0.63	9.74	1.03618
0.64	9.89094	1.04505
0.65	10.0411	1.05097	10.0411	1.05097
0.66	10.1905	1.05265	10.1905	1.05265
0.67	10.3403	1.05026	10.3403	1.05026
0.68	10.4913	1.04929	10.4913	1.04929
0.69	10.6416	1.04737	10.6416	1.04737
0.7	10.7911	1.04863	10.7911	1.04863
0.71	10.9406	1.0467	10.9406	1.0467
0.72	11.0909	1.04582	11.0909	1.04582
0.73	11.2413	1.05183	11.2413	1.05183
0.74	11.3908	1.06286	11.3908	1.06286
0.75	11.5403	1.07301	11.5403	1.07301
0.76	11.6911	1.08357	11.6911	1.08357
0.77	11.8416	1.09067	11.8416	1.09067
0.78	11.9913	1.09287	11.9913	1.09287
0.79	12.1405	1.09337	12.1405	1.09337
0.8	12.2906	1.096	12.2906	1.096
0.81	12.4411	1.1015	12.4411	1.1015
0.82	12.5909	1.10903	12.5909	1.10903
0.83	12.7403	1.11419	12.7403	1.11419
0.84	12.8906	1.11499	12.8906	1.11499
0.85	13.0414	1.11881	13.0414	1.11881
0.86	13.1911	1.121	13.1911	1.121
0.87	13.34	1.12081	13.34	1.12081
0.88	13.4903	1.12623	13.4903	1.12623
0.89	13.6416	1.13579	13.6416	1.13579
0.9	13.7916	1.13738	13.7916	1.13738
0.91	13.9405	1.13462	13.9405	1.13462
0.92	14.0905	1.13541	14.0905	1.13541
0.93	14.2409	1.13753	14.2409	1.13753
0.94	14.3911	1.13648	14.3911	1.13648
0.95	14.5405	1.13433	14.5405	1.13433
0.96	14.6905	1.13152	14.6905	1.13152
0.97	14.8413	1.13166	14.8413	1.13166
0.98	14.9911	1.13557	14.9911	1.13557
0.99	15.1405	1.14059	15.1405	1.14059
1	15.2909	1.14662	15.2909	1.14662
1.01	15.4419	1.15573	15.4419	1.15573
1.02	15.5913	1.15744	15.5913	1.15744
1.03	15.7395	1.16247	15.7395	1.16247
1.04	15.8886	1.16831	15.8886	1.16831
1.05	16.0402	1.17501	16.0402	1.17501
1.06	16.1916	1.17909	16.1916	1.17909
1.07	16.3412	1.17733	16.3412	1.17733
1.08	16.4901	1.17379	16.4901	1.17379
1.09	16.6403	1.1794	16.6403	1.1794
1.1	16.7911	1.18616	16.7911	1.18616
1.11	16.9411	1.18919	16.9411	1.18919
1.12	17.0903	1.19504	17.0903	1.19504
1.13	17.2403	1.20308	17.2403	1.20308
1.14	17.3911	1.20379	17.3911	1.20379
1.15	17.5411	1.20018	17.5411	1.20018
1.16	17.69	1.20152	17.69	1.20152
1.17	17.8402	1.20742	17.8402	1.20742
1.18	17.9913	1.21504	17.9913	1.21504
1.19	18.1416	1.2188	18.1416	1.2188
1.2	18.2906	1.21798	18.2906	1.21798
1.21	18.4403	1.21991	18.4403	1.21991
1.22	18.5912	1.22329	18.5912	1.22329
1.23	18.7414	1.22447	18.7414	1.22447
1.24	18.8901	1.22743	18.8901	1.22743
1.25	19.0395	1.23748	19.0395	1.23748
1.26	19.1906	1.24323	19.1906	1.24323
1.27	19.3414	1.24823	19.3414	1.24823
1.28	19.4906	1.25644	19.4906	1.25644
1.29	19.6398	1.26189	19.6398	1.26189
1.3	19.7908	1.26302	19.7908	1.26302
1.31	19.9413	1.26001	19.9413	1.26001
1.32	20.0905	1.25035	20.0905	1.25035
1.33	20.2398	1.25067	20.2398	1.25067
1.34	20.3906	1.25617	20.3906	1.25617
1.35	20.5416	1.26093	20.5416	1.26093
1.36	20.6911	1.2636	20.6911	1.2636
1.37	20.8402	1.26349	20.8402	1.26349
1.38	20.9903	1.26131	20.9903	1.26131
1.39	21.1416	1.26404	21.1416	1.26404
1.4	21.2919	1.27032	21.2919	1.27032
1.41	21.4408	1.27404	21.4408	1.27404
1.42	21.5905	1.27853	21.5905	1.27853
1.43	21.7417	1.28318	21.7417	1.28318
1.44	21.8919	1.28318	21.8919	1.28318
1.45	22.0403	1.28283	22.0403	1.28283
1.46	22.19	1.28869	22.19	1.28869
1.47	22.3414	1.29466	22.3414	1.29466
1.48	22.492	1.29887	22.492	1.29887
1.49	22.6406	1.29945	22.6406	1.29945
1.5	22.7897	1.29653	22.7897	1.29653
1.51	22.9414	1.29769	22.9414	1.29769
1.52	23.0928	1.30055	23.0928	1.30055
1.53	23.2409	1.29981	23.2409	1.29981
1.54	23.3886	1.30032	23.3886	1.30032
1.55	23.5391	1.30686	23.5391	1.30686
1.56	23.6908	1.31345	23.6908	1.31345
1.57	23.8411	1.31199	23.8411	1.31199
1.58	23.99	1.30859	23.99	1.30859
1.59	24.14	1.30815	24.14	1.30815
1.6	24.2908	1.31192	24.2908	1.31192
1.61	24.4408	1.31683	24.4408	1.31683
1.62	24.59	1.31632	24.59	1.31632
1.63	24.7401	1.31728	24.7401	1.31728
1.64	24.8912	1.32088	24.8912	1.32088
1.65	25.0411	1.32206	25.0411	1.32206
1.66	25.1901	1.32484	25.1901	1.32484
1.67	25.34	1.32734	25.34	1.32734
1.68	25.4913	1.32857	25.4913	1.32857
1.69	25.6416	1.3335	25.6416	1.3335
1.7	25.7906	1.33995	25.7906	1.33995
1.71	25.9401	1.34072	25.9401	1.34072
1.72	26.0912	1.34518	26.0912	1.34518
1.73	26.242	1.34945	26.242	1.34945
1.74	26.3909	1.35295	26.3909	1.35295
1.75	26.54	1.34941	26.54	1.34941
1.76	26.6908	1.35577	26.6908	1.35577
1.77	26.8417	1.36112	26.8417	1.36112
1.78	26.9913	1.36346	26.9913	1.36346
1.79	27.1401	1.36478	27.1401	1.36478
1.8	27.2908	1.36939	27.2908	1.36939
1.81	27.4417	1.37796	27.4417	1.37796
1.82	27.5908	1.38032	27.5908	1.38032
1.83	27.7394	1.38013	27.7394	1.38013
1.84	27.8901	1.38007	27.8901	1.38007
1.85	28.0416	1.38437	28.0416	1.38437
1.86	28.1916	1.38885	28.1916	1.38885
1.87	28.34	1.38879	28.34	1.38879
1.88	28.49	1.39014	28.49	1.39014
1.89	28.6412	1.39966	28.6412	1.39966
1.9	28.7916	1.40376	28.7916	1.40376
1.91	28.9405	1.40464	28.9405	1.40464
1.92	29.0902	1.40852	29.0902	1.40852
1.93	29.2409	1.41054	29.2409	1.41054
1.94	29.3917	1.40833	29.3917	1.40833
1.95	29.5408	1.40045	29.5408	1.40045
1.96	29.6898	1.39928	29.6898	1.39928
1.97	29.8406	1.40624	29.8406	1.40624
1.98	29.9917	1.41652	29.9917	1.41652
1.99	30.1411	1.42421
2	30.29	1.42932
2.01	30.4403	1.42899
2.02	30.5919	1.42922
2.03	30.742	1.43281
2.04	30.8903	1.42743
2.05	31.0394	1.42745
2.06	31.19	1.4339
2.07	31.3406	1.43876
2.08	31.4903	1.44036
2.09	31.6408	1.44402
2.1	31.7914	1.44695
2.11	31.9411	1.44975
2.12	32.09	1.45228
2.13	32.2401	1.45757
2.14	32.3912	1.46296
2.15	32.5414	1.46511
2.16	32.6903	1.46145
2.17	32.8398	1.46082
2.18	32.9908	1.467
2.19	33.1414	1.47187
2.2	33.2906	1.47449
2.21	33.44	1.47743
2.22	33.5906	1.47952
2.23	33.7414	1.48323
2.24	33.8909	1.4904
2.25	34.04	1.49331
2.26	34.1902	1.49743
2.27	34.3408	1.49973
2.28	34.4908	1.50214
2.29	34.6401	1.50419
2.3	34.7905	1.51002
2.31	34.9411	1.51176
2.32	35.0909	1.51153
2.33	35.2397	1.51325
2.34	35.3898	1.51212
2.35	35.5409	1.51166
2.36	35.6912	1.51326
2.37	35.8406	1.51094
2.38	35.9905	1.51372
2.39	36.1411	1.52099
2.4	36.2914	1.52643
2.41	36.4408	1.5318
2.42	36.5909	1.53216
2.43	36.7415	1.53987
2.44	36.8917	1.54184
2.45	37.0411	1.54127
2.46	37.1906	1.54269
2.47	37.3411	1.54568
2.48	37.4916	1.54958
2.49	37.6411	1.55071
2.5	37.7905	1.5479
2.51	37.9409	1.54709
2.52	38.0912	1.54242
2.53	38.2414	1.53455
2.54	38.3912	1.53399
2.55	38.5408	1.53367
2.56	38.6902	1.53777
2.57	38.8395	1.54046
2.58	38.9894	1.54254
2.59	39.1405	1.54244
2.6	39.2914	1.54062
2.61	39.4411	1.53738
2.62	39.59	1.53861
2.63	39.7401	1.54343
2.64	39.8911	1.55207
2.65	40.0412	1.56184
2.66	40.1903	1.57473
2.67	40.34	1.58133
2.68	40.4908	1.58538
2.69	40.6411	1.58629
2.7	40.7905	1.58445
2.71	40.9403	1.58605
2.72	41.0911	1.58598
2.73	41.2414	1.5874
2.74	41.3909	1.59476
2.75	41.5406	1.59866
2.76	41.6912	1.59795
2.77	41.8414	1.59879
2.78	41.9906	1.60259
2.79	42.1401	1.60334
2.8	42.2909	1.60637
2.81	42.4416	1.61063
2.82	42.5909	1.60977
2.83	42.7401	1.61118
2.84	42.8901	1.61855
2.85	43.0406	1.62617
2.86	43.1906	1.63137
2.87	43.34	1.62881
2.88	43.4903	1.62426
2.89	43.6411	1.62471
2.9	43.7909	1.62631
2.91	43.94	1.62728
2.92	44.09	1.6312
2.93	44.2411	1.63739
2.94	44.3916	1.64274
2.95	44.5405	1.64796
2.96	44.6903	1.65143
2.97	44.8411	1.6525
2.98	44.9913	1.65024
2.982	45.0211	1.65006
2.984	45.0509	1.64985
2.986	45.0808	1.65015
2.996	45.2033	1.64175
3.006	45.2416	1.56913
3.016	45.1869	1.45142
3.026	45.0466	1.28553
3.036	44.8289	1.09303
3.046	44.587	0.94487
3.056	44.3781	0.91223
3.066	44.1983	0.95661
3.076	44.0137	0.98837
3.086	43.8137	0.98099
3.096	43.6136	0.96176
3.106	43.4286	0.96686
3.116	43.2553	0.9886
3.126	43.0811	0.99013
3.136	42.9037	0.97022
3.146	42.7297	0.95397
3.156	42.5623	0.95428
3.166	42.3984	0.95275
3.176	42.2347	0.94447
3.186	42.072	0.93543
3.196	41.9109	0.93204
3.206	41.7514	0.93125
3.216	41.5936	0.93184
3.226	41.4372	0.92784
3.236	41.2814	0.92746
3.246	41.1258	0.92184
3.256	40.9709	0.91311
3.266	40.8177	0.90988
3.276	40.6647	0.91042
3.286	40.5109	0.90378
3.296	40.3578	0.89449
3.306	40.2061	0.89022
3.316	40.0547	0.89001
3.326	39.9023	0.88889
3.336	39.7505	0.89033
3.346	39.5995	0.89173
3.356	39.449	0.89338
3.366	39.2976	0.89191
3.376	39.1462	0.89263
3.386	38.9962	0.89645
3.396	38.8461	0.89541
3.406	38.6945	0.89153
3.416	38.5428	0.89278
3.426	38.3925	0.89409
3.436	38.2431	0.89286
3.446	38.0937	0.87925
3.456	37.9431	0.85461
3.466	37.7922	0.82635
3.476	37.642	0.80857
3.486	37.4917	0.79803
3.496	37.3412	0.79369
3.506	37.1912	0.79712
3.516	37.0412	0.80307
3.526	36.8911	0.80512
3.536	36.7409	0.80024
3.546	36.5909	0.79721
3.556	36.4416	0.7975
3.566	36.2917	0.79649
3.576	36.1408	0.79134
3.586	35.9905	0.79013
3.596	35.8409	0.79235
3.606	35.6916	0.7915
3.616	35.5412	0.79171
3.626	35.3906	0.78875
3.636	35.2411	0.78968
3.646	35.0917	0.78395
3.656	34.9409	0.77401
3.666	34.7906	0.76889
3.676	34.6412	0.77132
3.686	34.4922	0.77357
3.696	34.3416	0.77119
3.706	34.1906	0.76834
3.716	34.0406	0.76767
3.726	33.8914	0.76736
3.736	33.7411	0.76149
3.746	33.5905	0.74978
3.756	33.4406	0.74293
3.766	33.2916	0.7422
3.776	33.1414	0.7419
3.786	32.9901	0.74019
3.796	32.84	0.73659
3.806	32.6909	0.73795
3.816	32.5411	0.7374
3.826	32.39	0.73464
3.836	32.2395	0.73182
3.846	32.0906	0.73129
3.856	31.9412	0.72791
3.866	31.7903	0.72239
3.876	31.6397	0.71913
3.886	31.4903	0.71736
3.896	31.3414	0.71877
3.906	31.1909	0.71056
3.916	31.0397	0.70593
3.926	30.8897	0.70585
3.936	30.7405	0.70149
3.946	30.5905	0.69673
3.956	30.4406	0.69272
3.966	30.2916	0.68779
3.976	30.142	0.68645
3.986	29.9908	0.68541
3.996	29.84	0.68435
4.006	29.6908	0.68502
4.016	29.5417	0.68709
4.026	29.3912	0.68126
4.036	29.2398	0.67273
4.046	29.0903	0.67384
4.056	28.9417	0.67882
4.066	28.7919	0.67556
4.076	28.6406	0.66662
4.086	28.49	0.65846
4.096	28.3406	0.65742
4.106	28.1914	0.65574
4.116	28.0406	0.65219
4.126	27.89	0.65184
4.136	27.7405	0.65388
4.146	27.5912	0.65387
4.156	27.4405	0.64919
4.166	27.2894	0.6447
4.176	27.1403	0.64329
4.186	26.9916	0.64483
4.196	26.8411	0.64399
4.206	26.6898	0.6343
4.216	26.5398	0.63009
4.226	26.3909	0.62614
4.236	26.2409	0.62505
4.246	26.09	0.61816
4.256	25.94	0.61231
4.266	25.7914	0.61138
4.276	25.6417	0.60916
4.286	25.4906	0.60434
4.296	25.3403	0.59898
4.306	25.1913	0.60175
4.316	25.0417	0.60328
4.326	24.8908	0.59586
4.336	24.7401	0.58606
4.346	24.5911	0.58241
4.356	24.4419	0.58491
4.366	24.2909	0.58242
4.376	24.1401	0.57917
4.386	23.9908	0.57995
4.396	23.8419	0.58289
4.406	23.6916	0.58239
4.416	23.5402	0.5703
4.426	23.3901	0.5593
4.436	23.2409	0.55789
4.446	23.0905	0.55205
4.456	22.9395	0.54561
4.466	22.7905	0.54577
4.476	22.6423	0.55147
4.486	22.4919	0.54411
4.496	22.3395	0.5303
4.506	22.1892	0.52568
4.516	22.0411	0.53273
4.526	21.8917	0.53405
4.536	21.74	0.52516
4.546	21.5891	0.51905
4.556	21.4405	0.52355
4.566	21.2917	0.52324
4.576	21.1409	0.52028
4.586	20.9901	0.51936
4.596	20.8406	0.51777
4.606	20.6911	0.51624
4.616	20.5408	0.51142
4.626	20.3901	0.4999
4.636	20.2406	0.49622
4.646	20.0914	0.49497
4.656	19.9411	0.49134
4.666	19.7905	0.48428
4.676	19.6406	0.47495
4.686	19.4917	0.46827
4.696	19.3417	0.46619
4.706	19.1908	0.46598
4.716	19.0405	0.4649
4.726	18.8912	0.46198
4.736	18.7413	0.46407
4.746	18.5902	0.46128
4.756	18.4397	0.45516
4.766	18.2908	0.45151
4.776	18.1416	0.44863
4.786	17.9908	0.43912
4.796	17.84	0.4279
4.806	17.6908	0.41956
4.816	17.5413	0.41769
4.826	17.3903	0.41563
4.836	17.2395	0.41145
4.846	17.0902	0.4117
4.856	16.9409	0.41167
4.866	16.7905	0.40513
4.876	16.6397	0.40026
4.886	16.49	0.39714
4.896	16.3409	0.39577
4.906	16.1909	0.39213
4.916	16.0403	0.38612
4.926	15.8903	0.38124
4.936	15.7409	0.38311
4.946	15.5906	0.38249
4.956	15.4395	0.37982
4.966	15.2895	0.37855
4.976	15.1412	0.38212
4.986	14.9923	0.3815
4.996	14.8413	0.37455
5.006	14.69	0.36765
5.016	14.5408	0.36433
5.026	14.3916	0.3612
5.036	14.2411	0.3595
5.046	14.0903	0.35534
5.056	13.9405	0.35433
5.066	13.7914	0.35218
5.076	13.6412	0.34826
5.086	13.4906	0.34038
5.096	13.3409	0.3338
5.106	13.1916	0.33408
5.116	13.0408	0.33201
5.126	12.8902	0.33083
5.136	12.7406	0.32807
5.146	12.5914	0.32855
5.156	12.4408	0.32225
5.166	12.29	0.31323
5.176	12.1403	0.30626
5.186	11.9913	0.30127
5.196	11.8411	0.30072
5.206	11.6905	0.29565
5.216	11.5403	0.29255
5.226	11.3909	0.29143
5.236	11.2411	0.2895
5.246	11.0903	0.28724
5.256	10.94	0.28346
5.266	10.7906	0.27941
5.276	10.6411	0.27628
5.286	10.4908	0.27416
5.296	10.3408	0.2755
5.306	10.1913	0.27603
5.316	10.0416	0.27221
5.326	9.89094	0.26865
5.336	9.74062	0.26439
5.346	9.59109	0.2615
5.356	9.44156	0.25896
5.366	9.29094	0.25753
5.376	9.14047	0.25558
5.386	8.99094	0.25285
5.396	8.84156	0.25369
5.406	8.69094	0.25274
5.416	8.54015	0.25274
5.426	8.39078	0.25253
5.436	8.24156	0.25286
5.446	8.09094	0.24505
5.456	7.93953	0.23502
5.466	7.78922	0.23146
5.476	7.64	0.23152
5.486	7.49078	0.23116
5.496	7.34094	0.23091
5.506	7.19062	0.22965
5.516	7.04047	0.23292
5.526	6.89031	0.2313
5.536	6.74	0.2293
5.546	6.59031	0.22997
5.556	6.44078	0.2294
5.566	6.29047	0.22218
5.576	6.14016	0.2178
5.586	5.99062	0.21706
5.596	5.84125	0.21262
5.606	5.69141	0.20575
5.616	5.54078	0.19972
5.626	5.39016	0.19583
5.636	5.24062	0.19538
5.646	5.09125	0.19508
5.656	4.94109	0.18867
5.666	4.79062	0.18345
5.676	4.64094	0.17895
5.686	4.49172	0.17202
5.696	4.34125	0.16641
5.706	4.19031	0.16341
5.716	4.04078	0.16188
5.726	3.89172	0.16215
5.736	3.74141	0.15881
5.746	3.59016	0.15279
5.756	3.44	0.14806
5.766	3.29094	0.14583
5.776	3.14094	0.1447
5.786	2.99016	0.13894
5.796	2.84	0.13368
5.806	2.69109	0.13032
5.816	2.54141	0.12842
5.826	2.39016	0.12262
5.836	2.23969	0.11858
5.846	2.09062	0.11876
5.856	1.94109	0.11795
5.866	1.79031	0.11896
5.876	1.63953	0.11769
5.886	1.49031	0.11715
5.896	1.34125	0.1211
5.906	1.19062	0.1189
5.916	1.03984	0.11874
5.926	0.89031	0.12996
5.936	0.74156	0.14832
5.946	0.59141	0.15627
5.956	0.44016	0.13929
5.966	0.29	0.09772
5.976	0.14078	0.0469
5.986	-0.00938	0.00406
