# Supplementary material for: Mechanical properties of a biodegradable self-expandable polydioxanone monofilament stent: In vitro force relaxation and its clinical relevance
Source: PLoS One. 2020 Jul 8;15(7):e0235842. doi: 10.1371/journal.pone.0235842 (PMC7343154; doi:10.1371/journal.pone.0235842)
Supplement: S5 File — (ZIP) [file pone.0235842.s005.zip › Shear_Data/TotalForceProfile/slopeTotalForce_Sample24.xlsx]

## Sheet: Specimen_RawData_1
Time	Extension	Force	Extension of linear pulling part	Force of linear pulling part	the slope of the pulling part of the Total force profile K~FT
(s)	(mm)	(N)	(mm)	(N)	(N/mm)
0	0.24812	0.0041			0.019574
0.01	0.25937	0.01259
0.02	0.32672	0.06339
0.03	0.46578	0.18867
0.04	0.64484	0.40593
0.05	0.81687	0.61476
0.06	0.9725	0.7361
0.07	1.13156	0.80405
0.08	1.30344	0.85291
0.09	1.47875	0.87696
0.1	1.64766	0.86257
0.11	1.81047	0.83441
0.12	1.97234	0.81315
0.13	2.13578	0.80954
0.14	2.29953	0.81169
0.15	2.46047	0.81498
0.16	2.61797	0.82491
0.17	2.77437	0.84144
0.18	2.93187	0.85397
0.19	3.08906	0.86007
0.2	3.24406	0.86374
0.21	3.39719	0.86294
0.22	3.55125	0.86768
0.23	3.70562	0.87428
0.24	3.85875	0.87896
0.25	4.01031	0.88542
0.26	4.16297	0.88943
0.27	4.31578	0.89086
0.28	4.46719	0.89265
0.29	4.61734	0.8902
0.3	4.76875	0.8866
0.31	4.92125	0.88696
0.32	5.07234	0.89137
0.33	5.22219	0.8952
0.34	5.37266	0.89891
0.35	5.52406	0.90393
0.36	5.67469	0.90696
0.37	5.82437	0.91061
0.38	5.975	0.9161
0.39	6.12625	0.92182
0.4	6.27687	0.9237
0.41	6.4264	0.92386
0.42	6.57594	0.92337
0.43	6.72672	0.92574
0.44	6.87781	0.9323
0.45	7.0275	0.93306
0.46	7.17687	0.93506
0.47	7.32703	0.94118
0.48	7.47797	0.94572
0.49	7.62859	0.94764
0.5	7.77828	0.9552
0.51	7.92765	0.96815
0.52	8.07703	0.98536
0.53	8.22656	0.99646
0.54	8.3764	1.0002
0.55	8.52765	1.00034
0.56	8.67859	1.00143
0.57	8.82797	0.9939
0.58	8.97672	0.98904
0.59	9.12703	0.99349
0.6	9.27812	1.00066
0.61	9.42828	1.0072
0.62	9.57734	1.01528
0.63	9.72719	1.01761
0.64	9.87812	1.02285
0.65	10.0284	1.02493	10.0284	1.02493
0.66	10.1778	1.02444	10.1778	1.02444
0.67	10.3277	1.02612	10.3277	1.02612
0.68	10.4784	1.03144	10.4784	1.03144
0.69	10.6289	1.04212	10.6289	1.04212
0.7	10.7784	1.04765	10.7784	1.04765
0.71	10.9281	1.0488	10.9281	1.0488
0.72	11.0783	1.04899	11.0783	1.04899
0.73	11.2286	1.05311	11.2286	1.05311
0.74	11.3781	1.05841	11.3781	1.05841
0.75	11.5276	1.0584	11.5276	1.0584
0.76	11.6783	1.06	11.6783	1.06
0.77	11.8289	1.06783	11.8289	1.06783
0.78	11.9786	1.07134	11.9786	1.07134
0.79	12.128	1.07532	12.128	1.07532
0.8	12.278	1.08376	12.278	1.08376
0.81	12.4284	1.09412	12.4284	1.09412
0.82	12.5784	1.09894	12.5784	1.09894
0.83	12.7277	1.10248	12.7277	1.10248
0.84	12.8778	1.10437	12.8778	1.10437
0.85	13.0286	1.10863	13.0286	1.10863
0.86	13.1784	1.11295	13.1784	1.11295
0.87	13.3275	1.11615	13.3275	1.11615
0.88	13.4777	1.11338	13.4777	1.11338
0.89	13.6288	1.11697	13.6288	1.11697
0.9	13.7789	1.12244	13.7789	1.12244
0.91	13.928	1.12717	13.928	1.12717
0.92	14.0778	1.13183	14.0778	1.13183
0.93	14.2283	1.13499	14.2283	1.13499
0.94	14.3783	1.13266	14.3783	1.13266
0.95	14.5276	1.13285	14.5276	1.13285
0.96	14.6776	1.13624	14.6776	1.13624
0.97	14.8286	1.14148	14.8286	1.14148
0.98	14.9786	1.14523	14.9786	1.14523
0.99	15.1278	1.14869	15.1278	1.14869
1	15.2781	1.15152	15.2781	1.15152
1.01	15.4292	1.15454	15.4292	1.15454
1.02	15.5787	1.15683	15.5787	1.15683
1.03	15.727	1.15963	15.727	1.15963
1.04	15.8761	1.16073	15.8761	1.16073
1.05	16.0273	1.16605	16.0273	1.16605
1.06	16.1791	1.17571	16.1791	1.17571
1.07	16.3289	1.17558	16.3289	1.17558
1.08	16.4775	1.16782	16.4775	1.16782
1.09	16.6275	1.1631	16.6275	1.1631
1.1	16.7786	1.17099	16.7786	1.17099
1.11	16.9286	1.18349	16.9286	1.18349
1.12	17.0776	1.19038	17.0776	1.19038
1.13	17.2275	1.1988	17.2275	1.1988
1.14	17.3783	1.20342	17.3783	1.20342
1.15	17.5286	1.20597	17.5286	1.20597
1.16	17.6775	1.20874	17.6775	1.20874
1.17	17.8273	1.21022	17.8273	1.21022
1.18	17.9784	1.21422	17.9784	1.21422
1.19	18.1288	1.21677	18.1288	1.21677
1.2	18.2778	1.21468	18.2778	1.21468
1.21	18.4275	1.21147	18.4275	1.21147
1.22	18.5784	1.21439	18.5784	1.21439
1.23	18.7288	1.22113	18.7288	1.22113
1.24	18.8776	1.22682	18.8776	1.22682
1.25	19.027	1.23596	19.027	1.23596
1.26	19.1778	1.24702	19.1778	1.24702
1.27	19.3287	1.2533	19.3287	1.2533
1.28	19.4781	1.25759	19.4781	1.25759
1.29	19.6273	1.25715	19.6273	1.25715
1.3	19.7781	1.25881	19.7781	1.25881
1.31	19.9284	1.25956	19.9284	1.25956
1.32	20.078	1.25781	20.078	1.25781
1.33	20.2272	1.25971	20.2272	1.25971
1.34	20.3778	1.26745	20.3778	1.26745
1.35	20.5289	1.26718	20.5289	1.26718
1.36	20.6786	1.26644	20.6786	1.26644
1.37	20.8275	1.26795	20.8275	1.26795
1.38	20.9777	1.26799	20.9777	1.26799
1.39	21.1288	1.27078	21.1288	1.27078
1.4	21.2791	1.27732	21.2791	1.27732
1.41	21.4281	1.28032	21.4281	1.28032
1.42	21.5778	1.28344	21.5778	1.28344
1.43	21.7289	1.28529	21.7289	1.28529
1.44	21.8791	1.28434	21.8791	1.28434
1.45	22.0278	1.2818	22.0278	1.2818
1.46	22.1773	1.28543	22.1773	1.28543
1.47	22.3286	1.2877	22.3286	1.2877
1.48	22.4792	1.28867	22.4792	1.28867
1.49	22.6281	1.29215	22.6281	1.29215
1.5	22.777	1.29231	22.777	1.29231
1.51	22.9286	1.29307	22.9286	1.29307
1.52	23.08	1.30107	23.08	1.30107
1.53	23.2284	1.30274	23.2284	1.30274
1.54	23.3759	1.30307	23.3759	1.30307
1.55	23.5263	1.30581	23.5263	1.30581
1.56	23.678	1.31373	23.678	1.31373
1.57	23.8284	1.31964	23.8284	1.31964
1.58	23.9773	1.3241	23.9773	1.3241
1.59	24.1273	1.32574	24.1273	1.32574
1.6	24.2783	1.32784	24.2783	1.32784
1.61	24.4283	1.32808	24.4283	1.32808
1.62	24.5773	1.32631	24.5773	1.32631
1.63	24.7275	1.32578	24.7275	1.32578
1.64	24.8784	1.32981	24.8784	1.32981
1.65	25.0287	1.33313	25.0287	1.33313
1.66	25.1776	1.33397	25.1776	1.33397
1.67	25.3273	1.33502	25.3273	1.33502
1.68	25.4783	1.34109	25.4783	1.34109
1.69	25.6289	1.34411	25.6289	1.34411
1.7	25.778	1.34647	25.778	1.34647
1.71	25.9273	1.34718	25.9273	1.34718
1.72	26.0784	1.35236	26.0784	1.35236
1.73	26.2292	1.35661	26.2292	1.35661
1.74	26.3784	1.35675	26.3784	1.35675
1.75	26.5272	1.35671	26.5272	1.35671
1.76	26.6778	1.36032	26.6778	1.36032
1.77	26.8289	1.36404	26.8289	1.36404
1.78	26.9788	1.36955	26.9788	1.36955
1.79	27.1275	1.36952	27.1275	1.36952
1.8	27.2778	1.37132	27.2778	1.37132
1.81	27.4291	1.37429	27.4291	1.37429
1.82	27.5783	1.37711	27.5783	1.37711
1.83	27.7266	1.37956	27.7266	1.37956
1.84	27.8772	1.38694	27.8772	1.38694
1.85	28.0289	1.39444	28.0289	1.39444
1.86	28.1789	1.39776	28.1789	1.39776
1.87	28.3275	1.39633	28.3275	1.39633
1.88	28.4772	1.39851	28.4772	1.39851
1.89	28.6283	1.40324	28.6283	1.40324
1.9	28.7789	1.41019	28.7789	1.41019
1.91	28.9281	1.4135	28.9281	1.4135
1.92	29.0775	1.41431	29.0775	1.41431
1.93	29.2283	1.42104	29.2283	1.42104
1.94	29.3789	1.42696	29.3789	1.42696
1.95	29.5281	1.42864	29.5281	1.42864
1.96	29.6772	1.42645	29.6772	1.42645
1.97	29.828	1.42824	29.828	1.42824
1.98	29.9789	1.43249	29.9789	1.43249
1.99	30.1286	1.43565
2	30.2773	1.43657
2.01	30.4276	1.43916
2.02	30.5791	1.44168
2.03	30.7294	1.44438
2.04	30.8778	1.43717
2.05	31.0269	1.43725
2.06	31.1773	1.44479
2.07	31.3278	1.45022
2.08	31.4778	1.45031
2.09	31.6281	1.45271
2.1	31.7787	1.45565
2.11	31.9284	1.45903
2.12	32.0775	1.46488
2.13	32.2275	1.46999
2.14	32.3784	1.47178
2.15	32.5287	1.47088
2.16	32.6776	1.47018
2.17	32.8272	1.47247
2.18	32.9781	1.47899
2.19	33.1287	1.48805
2.2	33.278	1.49379
2.21	33.4272	1.49458
2.22	33.578	1.49475
2.23	33.7287	1.49705
2.24	33.8783	1.50044
2.25	34.0272	1.50292
2.26	34.1775	1.50892
2.27	34.3281	1.51921
2.28	34.478	1.52477
2.29	34.6275	1.52522
2.3	34.7777	1.52746
2.31	34.9284	1.52493
2.32	35.0784	1.51823
2.33	35.2272	1.51552
2.34	35.377	1.51593
2.35	35.5281	1.51848
2.36	35.6786	1.52228
2.37	35.8278	1.52621
2.38	35.9778	1.52869
2.39	36.1284	1.53585
2.4	36.2787	1.54026
2.41	36.428	1.54341
2.42	36.5781	1.5482
2.43	36.7289	1.55013
2.44	36.8791	1.55033
2.45	37.0284	1.55267
2.46	37.1781	1.5545
2.47	37.3283	1.55598
2.48	37.4787	1.5592
2.49	37.6284	1.56331
2.5	37.778	1.56408
2.51	37.9281	1.55945
2.52	38.0786	1.55375
2.53	38.2287	1.54872
2.54	38.3786	1.54687
2.55	38.5283	1.54497
2.56	38.6776	1.54947
2.57	38.8269	1.55275
2.58	38.9767	1.55329
2.59	39.1277	1.55218
2.6	39.2787	1.55108
2.61	39.4286	1.54921
2.62	39.5773	1.55242
2.63	39.7273	1.5546
2.64	39.8783	1.55936
2.65	40.0286	1.56486
2.66	40.1776	1.57269
2.67	40.3273	1.5788
2.68	40.4781	1.58665
2.69	40.6284	1.59353
2.7	40.7778	1.59986
2.71	40.9275	1.6042
2.72	41.0783	1.61041
2.73	41.2289	1.61533
2.74	41.3784	1.61455
2.75	41.528	1.61031
2.76	41.6784	1.60747
2.77	41.8286	1.6073
2.78	41.9781	1.60886
2.79	42.1275	1.60997
2.8	42.2781	1.61423
2.81	42.4287	1.62026
2.82	42.5784	1.61973
2.83	42.7275	1.62058
2.84	42.8775	1.62976
2.85	43.028	1.63582
2.86	43.178	1.63769
2.87	43.3273	1.6357
2.88	43.4775	1.63439
2.89	43.6283	1.63553
2.9	43.7783	1.6355
2.91	43.9273	1.64025
2.92	44.0772	1.64631
2.93	44.2284	1.64848
2.94	44.3789	1.64723
2.95	44.5278	1.64713
2.96	44.6775	1.6472
2.97	44.8284	1.64634
2.98	44.9786	1.6434
2.982	45.0084	1.64388
2.984	45.0384	1.64449
2.986	45.0681	1.64511
2.996	45.1905	1.6409
3.006	45.2286	1.57453
3.016	45.1737	1.4587
3.026	45.033	1.29651
3.036	44.8186	1.10312
3.046	44.5872	0.95485
3.056	44.3872	0.91709
3.066	44.2094	0.9504
3.076	44.0236	0.97354
3.086	43.8242	0.96057
3.096	43.6267	0.94619
3.106	43.4436	0.96027
3.116	43.2705	0.98799
3.126	43.0959	0.9896
3.136	42.9186	0.9696
3.146	42.7455	0.95462
3.156	42.5787	0.95268
3.166	42.4147	0.95156
3.176	42.2509	0.94466
3.186	42.0881	0.93782
3.196	41.9276	0.93747
3.206	41.7683	0.93487
3.216	41.6103	0.92984
3.226	41.4539	0.92643
3.236	41.2983	0.92349
3.246	41.1428	0.91776
3.256	40.9881	0.91009
3.266	40.8347	0.90597
3.276	40.6817	0.9059
3.286	40.5281	0.9045
3.296	40.375	0.90154
3.306	40.2233	0.90239
3.316	40.0717	0.90564
3.326	39.9195	0.90357
3.336	39.7677	0.90023
3.346	39.6167	0.89961
3.356	39.4662	0.90154
3.366	39.3148	0.90027
3.376	39.1636	0.89996
3.386	39.0133	0.89784
3.396	38.8633	0.89772
3.406	38.712	0.89686
3.416	38.5602	0.90317
3.426	38.4097	0.91007
3.436	38.2603	0.91688
3.446	38.1111	0.91118
3.456	37.9605	0.88957
3.466	37.8095	0.86079
3.476	37.6592	0.83273
3.486	37.5091	0.81614
3.496	37.3586	0.80892
3.506	37.2084	0.80796
3.516	37.0588	0.80654
3.526	36.9086	0.8053
3.536	36.7583	0.80262
3.546	36.6081	0.7988
3.556	36.4587	0.79957
3.566	36.3092	0.80279
3.576	36.1584	0.80418
3.586	36.0076	0.80288
3.596	35.8583	0.80504
3.606	35.7091	0.80739
3.616	35.5586	0.80418
3.626	35.408	0.79559
3.636	35.2583	0.78881
3.646	35.1091	0.78746
3.656	34.9584	0.78342
3.666	34.8078	0.7796
3.676	34.6584	0.78274
3.686	34.5094	0.78377
3.696	34.3591	0.78001
3.706	34.208	0.77648
3.716	34.0578	0.77335
3.726	33.9086	0.76947
3.736	33.7586	0.76475
3.746	33.6078	0.75802
3.756	33.4577	0.75154
3.766	33.3088	0.75301
3.776	33.1589	0.75679
3.786	33.0078	0.7544
3.796	32.8572	0.75142
3.806	32.708	0.75301
3.816	32.5584	0.75131
3.826	32.4075	0.74308
3.836	32.2569	0.72766
3.846	32.1078	0.7194
3.856	31.9586	0.71962
3.866	31.8078	0.71793
3.876	31.6569	0.71596
3.886	31.5077	0.71796
3.896	31.3589	0.71752
3.906	31.2084	0.71186
3.916	31.0572	0.70956
3.926	30.907	0.71288
3.936	30.7577	0.71659
3.946	30.6078	0.71557
3.956	30.4581	0.71047
3.966	30.3089	0.70028
3.976	30.1592	0.69461
3.986	30.0083	0.68956
3.996	29.8573	0.68354
4.006	29.7078	0.68128
4.016	29.5591	0.68087
4.026	29.4088	0.67645
4.036	29.2573	0.66846
4.046	29.1075	0.66667
4.056	28.9587	0.66634
4.066	28.8092	0.66458
4.076	28.6581	0.66173
4.086	28.5073	0.66029
4.096	28.358	0.66264
4.106	28.2086	0.66393
4.116	28.0581	0.65944
4.126	27.9072	0.65204
4.136	27.7577	0.64579
4.146	27.6086	0.64354
4.156	27.458	0.63895
4.166	27.3069	0.63376
4.176	27.1573	0.63066
4.186	27.0089	0.62874
4.196	26.8588	0.62484
4.206	26.7073	0.61812
4.216	26.5572	0.61763
4.226	26.4081	0.62125
4.236	26.2584	0.62082
4.246	26.1073	0.61685
4.256	25.9572	0.6139
4.266	25.8086	0.61208
4.276	25.6592	0.60813
4.286	25.5083	0.60405
4.296	25.3575	0.60045
4.306	25.2084	0.59931
4.316	25.0591	0.59792
4.326	24.9081	0.59173
4.336	24.7575	0.58922
4.346	24.6081	0.59132
4.356	24.4591	0.5923
4.366	24.3084	0.58915
4.376	24.1577	0.5814
4.386	24.008	0.57771
4.396	23.8591	0.57743
4.406	23.7089	0.57524
4.416	23.5576	0.56779
4.426	23.4075	0.56427
4.436	23.2581	0.56426
4.446	23.1078	0.55929
4.456	22.9567	0.55513
4.466	22.8076	0.55177
4.476	22.6595	0.54455
4.486	22.5092	0.53666
4.496	22.357	0.52671
4.506	22.2064	0.51736
4.516	22.0581	0.51746
4.526	21.9091	0.52272
4.536	21.7575	0.5218
4.546	21.6066	0.51823
4.556	21.4578	0.51994
4.566	21.3091	0.51869
4.576	21.1583	0.51571
4.586	21.0073	0.5104
4.596	20.8578	0.50798
4.606	20.7086	0.50286
4.616	20.5583	0.49717
4.626	20.4075	0.49295
4.636	20.2578	0.49145
4.646	20.1088	0.48645
4.656	19.9586	0.47892
4.666	19.8078	0.47056
4.676	19.658	0.46263
4.686	19.5089	0.46335
4.696	19.3592	0.46342
4.706	19.2081	0.46107
4.716	19.0578	0.45705
4.726	18.9086	0.45532
4.736	18.7587	0.45421
4.746	18.6076	0.44605
4.756	18.457	0.43664
4.766	18.3081	0.43123
4.776	18.1591	0.42798
4.786	18.0081	0.42431
4.796	17.8573	0.41733
4.806	17.708	0.41395
4.816	17.5587	0.41503
4.826	17.4078	0.41653
4.836	17.257	0.41076
4.846	17.1075	0.403
4.856	16.9583	0.39962
4.866	16.808	0.39424
4.876	16.6572	0.38749
4.886	16.5073	0.38245
4.896	16.3583	0.38274
4.906	16.2084	0.37932
4.916	16.0578	0.37273
4.926	15.9078	0.36663
4.936	15.7583	0.36853
4.946	15.608	0.3675
4.956	15.457	0.36463
4.966	15.3069	0.36536
4.976	15.1584	0.36599
4.986	15.0097	0.36788
4.996	14.8588	0.36254
5.006	14.7073	0.35543
5.016	14.5578	0.35137
5.026	14.4087	0.35063
5.036	14.2586	0.34829
5.046	14.1076	0.34343
5.056	13.9576	0.34
5.066	13.8086	0.33707
5.076	13.6586	0.33465
5.086	13.5078	0.32756
5.096	13.3581	0.32523
5.106	13.2089	0.32195
5.116	13.0583	0.31972
5.126	12.9075	0.31462
5.136	12.7576	0.31211
5.146	12.6086	0.31129
5.156	12.4583	0.31033
5.166	12.3072	0.30073
5.176	12.1575	0.29338
5.186	12.0084	0.29086
5.196	11.8584	0.28796
5.206	11.7078	0.28611
5.216	11.5577	0.28324
5.226	11.4083	0.28109
5.236	11.2584	0.2805
5.246	11.1076	0.27911
5.256	10.9573	0.27435
5.266	10.8078	0.26956
5.276	10.6584	0.26715
5.286	10.5083	0.26403
5.296	10.358	0.26245
5.306	10.2086	0.26019
5.316	10.0589	0.25586
5.326	9.90844	0.25367
5.336	9.75797	0.24989
5.346	9.60828	0.24634
5.356	9.4589	0.25015
5.366	9.30844	0.25076
5.376	9.15781	0.24657
5.386	9.00812	0.23993
5.396	8.85875	0.23781
5.406	8.70844	0.23206
5.416	8.55766	0.23172
5.426	8.40797	0.22731
5.436	8.25906	0.22565
5.446	8.10844	0.22639
5.456	7.95687	0.22952
5.466	7.80641	0.23253
5.476	7.65734	0.23421
5.486	7.50812	0.22673
5.496	7.35828	0.21899
5.506	7.20781	0.20862
5.516	7.05766	0.2027
5.526	6.90766	0.19644
5.536	6.75734	0.19648
5.546	6.6075	0.19925
5.556	6.45797	0.20388
5.566	6.30797	0.20865
5.576	6.1575	0.20671
5.586	6.00781	0.20154
5.596	5.85844	0.19764
5.606	5.70891	0.19413
5.616	5.55812	0.18786
5.626	5.4075	0.18252
5.636	5.25781	0.18308
5.646	5.10859	0.18053
5.656	4.95859	0.17927
5.666	4.80781	0.17063
5.676	4.65797	0.15875
5.686	4.50891	0.15149
5.696	4.35875	0.14914
5.706	4.20797	0.14536
5.716	4.05828	0.14206
5.726	3.90891	0.14243
5.736	3.75875	0.14266
5.746	3.60766	0.1422
5.756	3.45734	0.13589
5.766	3.30828	0.13196
5.776	3.15844	0.12852
5.786	3.0075	0.12117
5.796	2.85734	0.11316
5.806	2.70828	0.11185
5.816	2.55875	0.10852
5.826	2.40766	0.1025
5.836	2.25703	0.09881
5.846	2.10781	0.10182
5.856	1.95844	0.10452
5.866	1.80766	0.10472
5.876	1.65687	0.10092
5.886	1.5075	0.10322
5.896	1.35859	0.10586
5.906	1.20812	0.10055
5.916	1.05719	0.09896
5.926	0.9075	0.11025
5.936	0.75875	0.13148
5.946	0.60875	0.13934
5.956	0.4575	0.12943
5.966	0.30719	0.09876
5.976	0.15797	0.05026
5.986	0.00797	0.00287
5.988	-0.02219	-0.00487
