# Supplementary material for: Mechanical properties of a biodegradable self-expandable polydioxanone monofilament stent: In vitro force relaxation and its clinical relevance
Source: PLoS One. 2020 Jul 8;15(7):e0235842. doi: 10.1371/journal.pone.0235842 (PMC7343154; doi:10.1371/journal.pone.0235842)
Supplement: S5 File — (ZIP) [file pone.0235842.s005.zip › Shear_Data/TotalForceProfile/slopeTotalForce_Sample25.xlsx]

## Sheet: Specimen_RawData_1
Time	Extension	Force	Extension of linear pulling part	Force of linear pulling part	the slope of the pulling part of the Total force profile K~FT
(s)	(mm)	(N)	(mm)	(N)	(N/mm)
0	0.25203	0.00579			0.0183764
0.01	0.26328	0.00887
0.02	0.33016	0.05948
0.03	0.46859	0.18552
0.04	0.64703	0.41606
0.05	0.81875	0.64202
0.06	0.97469	0.76471
0.07	1.13406	0.82984
0.08	1.30609	0.87566
0.09	1.48141	0.89293
0.1	1.65016	0.87145
0.11	1.81328	0.83835
0.12	1.97547	0.81666
0.13	2.13891	0.81174
0.14	2.3025	0.8154
0.15	2.46375	0.819
0.16	2.62125	0.82794
0.17	2.77781	0.83964
0.18	2.93547	0.84577
0.19	3.09281	0.84817
0.2	3.24766	0.85017
0.21	3.40062	0.85331
0.22	3.55469	0.85694
0.23	3.70937	0.86541
0.24	3.86234	0.87186
0.25	4.01406	0.87688
0.26	4.16656	0.879
0.27	4.31937	0.88013
0.28	4.47094	0.88229
0.29	4.62109	0.87989
0.3	4.7725	0.87759
0.31	4.925	0.88259
0.32	5.07609	0.88876
0.33	5.22594	0.89315
0.34	5.37656	0.89973
0.35	5.52781	0.90953
0.36	5.67844	0.91489
0.37	5.82812	0.91572
0.38	5.97875	0.91994
0.39	6.13	0.92552
0.4	6.28047	0.92617
0.41	6.43	0.92384
0.42	6.57969	0.92353
0.43	6.73062	0.92706
0.44	6.88141	0.93202
0.45	7.03109	0.93163
0.46	7.18062	0.93526
0.47	7.33094	0.94276
0.48	7.48187	0.94846
0.49	7.63219	0.95251
0.5	7.78203	0.95999
0.51	7.9314	0.97065
0.52	8.08094	0.98436
0.53	8.23047	0.99564
0.54	8.38031	0.99996
0.55	8.53156	1.00231
0.56	8.6825	1.00447
0.57	8.83187	0.99948
0.58	8.98062	0.99302
0.59	9.13094	0.99396
0.6	9.28203	0.99581
0.61	9.43219	1.00067
0.62	9.58125	1.00883
0.63	9.73125	1.01463
0.64	9.88203	1.02019
0.65	10.0323	1.02598	10.0323	1.02598
0.66	10.1817	1.02833	10.1817	1.02833
0.67	10.3316	1.03202	10.3316	1.03202
0.68	10.4822	1.03659	10.4822	1.03659
0.69	10.6326	1.03652	10.6326	1.03652
0.7	10.7822	1.03478	10.7822	1.03478
0.71	10.9319	1.03753	10.9319	1.03753
0.72	11.0822	1.04194	11.0822	1.04194
0.73	11.2323	1.05005	11.2323	1.05005
0.74	11.3819	1.0583	11.3819	1.0583
0.75	11.5316	1.06105	11.5316	1.06105
0.76	11.6823	1.06447	11.6823	1.06447
0.77	11.8328	1.06616	11.8328	1.06616
0.78	11.9823	1.06737	11.9823	1.06737
0.79	12.1316	1.07344	12.1316	1.07344
0.8	12.2819	1.07686	12.2819	1.07686
0.81	12.4323	1.07727	12.4323	1.07727
0.82	12.5822	1.07839	12.5822	1.07839
0.83	12.7314	1.08483	12.7314	1.08483
0.84	12.8817	1.09333	12.8817	1.09333
0.85	13.0325	1.10235	13.0325	1.10235
0.86	13.1823	1.10579	13.1823	1.10579
0.87	13.3313	1.10694	13.3313	1.10694
0.88	13.4816	1.10577	13.4816	1.10577
0.89	13.6326	1.11015	13.6326	1.11015
0.9	13.7827	1.11271	13.7827	1.11271
0.91	13.9316	1.11514	13.9316	1.11514
0.92	14.0817	1.12158	14.0817	1.12158
0.93	14.2322	1.12503	14.2322	1.12503
0.94	14.3822	1.12703	14.3822	1.12703
0.95	14.5316	1.12895	14.5316	1.12895
0.96	14.6816	1.13233	14.6816	1.13233
0.97	14.8323	1.13746	14.8323	1.13746
0.98	14.9823	1.14268	14.9823	1.14268
0.99	15.1317	1.14583	15.1317	1.14583
1	15.2819	1.14508	15.2819	1.14508
1.01	15.433	1.14571	15.433	1.14571
1.02	15.5825	1.14009	15.5825	1.14009
1.03	15.7308	1.14153	15.7308	1.14153
1.04	15.8798	1.15043	15.8798	1.15043
1.05	16.0312	1.15924	16.0312	1.15924
1.06	16.1828	1.1632	16.1828	1.1632
1.07	16.3325	1.16018	16.3325	1.16018
1.08	16.4812	1.15702	16.4812	1.15702
1.09	16.6314	1.15826	16.6314	1.15826
1.1	16.7823	1.15979	16.7823	1.15979
1.11	16.9325	1.16222	16.9325	1.16222
1.12	17.0816	1.17142	17.0816	1.17142
1.13	17.2314	1.18314	17.2314	1.18314
1.14	17.3822	1.19243	17.3822	1.19243
1.15	17.5322	1.1969	17.5322	1.1969
1.16	17.6811	1.20268	17.6811	1.20268
1.17	17.8311	1.2058	17.8311	1.2058
1.18	17.9823	1.20928	17.9823	1.20928
1.19	18.1328	1.20533	18.1328	1.20533
1.2	18.2817	1.19889	18.2817	1.19889
1.21	18.4312	1.19779	18.4312	1.19779
1.22	18.5823	1.19987	18.5823	1.19987
1.23	18.7326	1.20431	18.7326	1.20431
1.24	18.8816	1.21232	18.8816	1.21232
1.25	19.0308	1.22211	19.0308	1.22211
1.26	19.1816	1.23151	19.1816	1.23151
1.27	19.3327	1.23738	19.3327	1.23738
1.28	19.482	1.24129	19.482	1.24129
1.29	19.6313	1.24106	19.6313	1.24106
1.3	19.782	1.24035	19.782	1.24035
1.31	19.9325	1.2414	19.9325	1.2414
1.32	20.0817	1.24126	20.0817	1.24126
1.33	20.2309	1.24343	20.2309	1.24343
1.34	20.3817	1.24761	20.3817	1.24761
1.35	20.5328	1.25027	20.5328	1.25027
1.36	20.6823	1.25204	20.6823	1.25204
1.37	20.8313	1.25283	20.8313	1.25283
1.38	20.9812	1.25494	20.9812	1.25494
1.39	21.1325	1.25775	21.1325	1.25775
1.4	21.283	1.25688	21.283	1.25688
1.41	21.432	1.25903	21.432	1.25903
1.42	21.5816	1.26419	21.5816	1.26419
1.43	21.7326	1.27407	21.7326	1.27407
1.44	21.883	1.27883	21.883	1.27883
1.45	22.0317	1.27634	22.0317	1.27634
1.46	22.1811	1.27662	22.1811	1.27662
1.47	22.3325	1.2795	22.3325	1.2795
1.48	22.4831	1.28144	22.4831	1.28144
1.49	22.6319	1.27809	22.6319	1.27809
1.5	22.7809	1.27588	22.7809	1.27588
1.51	22.9325	1.28254	22.9325	1.28254
1.52	23.0839	1.29287	23.0839	1.29287
1.53	23.2322	1.29508	23.2322	1.29508
1.54	23.3798	1.29589	23.3798	1.29589
1.55	23.5301	1.29935	23.5301	1.29935
1.56	23.682	1.30406	23.682	1.30406
1.57	23.8322	1.30217	23.8322	1.30217
1.58	23.9812	1.29856	23.9812	1.29856
1.59	24.1313	1.30093	24.1313	1.30093
1.6	24.282	1.30099	24.282	1.30099
1.61	24.432	1.30274	24.432	1.30274
1.62	24.5813	1.30045	24.5813	1.30045
1.63	24.7312	1.30545	24.7312	1.30545
1.64	24.8823	1.31068	24.8823	1.31068
1.65	25.0325	1.31292	25.0325	1.31292
1.66	25.1814	1.31473	25.1814	1.31473
1.67	25.3309	1.3192	25.3309	1.3192
1.68	25.482	1.32156	25.482	1.32156
1.69	25.6328	1.3226	25.6328	1.3226
1.7	25.7819	1.32387	25.7819	1.32387
1.71	25.9312	1.32629	25.9312	1.32629
1.72	26.0822	1.3308	26.0822	1.3308
1.73	26.2331	1.33419	26.2331	1.33419
1.74	26.3822	1.33274	26.3822	1.33274
1.75	26.5311	1.3318	26.5311	1.3318
1.76	26.6817	1.33418	26.6817	1.33418
1.77	26.8327	1.33868	26.8327	1.33868
1.78	26.9825	1.34537	26.9825	1.34537
1.79	27.1314	1.35032	27.1314	1.35032
1.8	27.2817	1.35438	27.2817	1.35438
1.81	27.433	1.35899	27.433	1.35899
1.82	27.5822	1.35636	27.5822	1.35636
1.83	27.7306	1.35422	27.7306	1.35422
1.84	27.8811	1.35751	27.8811	1.35751
1.85	28.0328	1.36894	28.0328	1.36894
1.86	28.1828	1.37399	28.1828	1.37399
1.87	28.3313	1.37665	28.3313	1.37665
1.88	28.4811	1.37807	28.4811	1.37807
1.89	28.6322	1.38213	28.6322	1.38213
1.9	28.7827	1.3814	28.7827	1.3814
1.91	28.9317	1.38213	28.9317	1.38213
1.92	29.0814	1.38067	29.0814	1.38067
1.93	29.232	1.38903	29.232	1.38903
1.94	29.3827	1.39583	29.3827	1.39583
1.95	29.5319	1.39709	29.5319	1.39709
1.96	29.6811	1.39491	29.6811	1.39491
1.97	29.8319	1.39593	29.8319	1.39593
1.98	29.9828	1.40284	29.9828	1.40284
1.99	30.1322	1.4085
2	30.2812	1.40826
2.01	30.4314	1.40778
2.02	30.5828	1.41012
2.03	30.7333	1.41033
2.04	30.8816	1.4069
2.05	31.0306	1.40806
2.06	31.1812	1.41428
2.07	31.3317	1.42258
2.08	31.4816	1.42487
2.09	31.6319	1.42576
2.1	31.7827	1.42816
2.11	31.9323	1.43226
2.12	32.0812	1.4371
2.13	32.2313	1.44228
2.14	32.3823	1.4466
2.15	32.5326	1.44996
2.16	32.6816	1.44637
2.17	32.8311	1.44811
2.18	32.9819	1.4529
2.19	33.1325	1.45987
2.2	33.2817	1.46675
2.21	33.4311	1.46933
2.22	33.5819	1.46704
2.23	33.7326	1.46748
2.24	33.882	1.46883
2.25	34.0309	1.47104
2.26	34.1812	1.47701
2.27	34.332	1.48615
2.28	34.4819	1.49294
2.29	34.6311	1.49227
2.3	34.7814	1.49003
2.31	34.9323	1.49184
2.32	35.0822	1.49482
2.33	35.2309	1.49409
2.34	35.3809	1.49214
2.35	35.532	1.49403
2.36	35.6825	1.50095
2.37	35.8319	1.50155
2.38	35.9816	1.50343
2.39	36.1323	1.51004
2.4	36.2826	1.51734
2.41	36.4319	1.51754
2.42	36.582	1.51739
2.43	36.7328	1.51801
2.44	36.883	1.52002
2.45	37.0323	1.51764
2.46	37.1817	1.51858
2.47	37.3322	1.52104
2.48	37.4826	1.52777
2.49	37.6323	1.52959
2.5	37.7817	1.52552
2.51	37.9319	1.52541
2.52	38.0823	1.52443
2.53	38.2326	1.51914
2.54	38.3825	1.51759
2.55	38.532	1.51688
2.56	38.6814	1.51687
2.57	38.8308	1.51847
2.58	38.9806	1.51974
2.59	39.1316	1.52271
2.6	39.2825	1.52226
2.61	39.4323	1.51913
2.62	39.5812	1.52221
2.63	39.7312	1.52576
2.64	39.8822	1.52825
2.65	40.0323	1.5367
2.66	40.1814	1.54516
2.67	40.3312	1.55338
2.68	40.482	1.56355
2.69	40.6323	1.56878
2.7	40.7816	1.56737
2.71	40.9314	1.57122
2.72	41.0822	1.57486
2.73	41.2326	1.57542
2.74	41.3823	1.57643
2.75	41.5319	1.57758
2.76	41.6822	1.57796
2.77	41.8325	1.58195
2.78	41.982	1.58679
2.79	42.1314	1.58627
2.8	42.282	1.58229
2.81	42.4327	1.58612
2.82	42.5822	1.59089
2.83	42.7314	1.5969
2.84	42.8814	1.6041
2.85	43.0319	1.60697
2.86	43.1819	1.60997
2.87	43.3312	1.61104
2.88	43.4814	1.60859
2.89	43.6323	1.60765
2.9	43.7822	1.60575
2.91	43.9311	1.60437
2.92	44.0809	1.6061
2.93	44.2322	1.61628
2.94	44.3826	1.62054
2.95	44.5317	1.62078
2.96	44.6814	1.62057
2.97	44.8322	1.62106
2.98	44.9825	1.61924
2.982	45.0123	1.61867
2.984	45.0422	1.61849
2.986	45.072	1.61867
2.996	45.1945	1.61469
3.006	45.2323	1.54638
3.016	45.1776	1.42586
3.026	45.0369	1.26028
3.036	44.8225	1.07144
3.046	44.5912	0.93213
3.056	44.3912	0.90489
3.066	44.2133	0.94389
3.076	44.0273	0.97058
3.086	43.8278	0.95949
3.096	43.6305	0.9418
3.106	43.4475	0.94819
3.116	43.2742	0.97076
3.126	43.0997	0.9677
3.136	42.9225	0.94268
3.146	42.7492	0.92717
3.156	42.5825	0.92604
3.166	42.4186	0.92484
3.176	42.2547	0.914
3.186	42.0919	0.90574
3.196	41.9314	0.90867
3.206	41.7722	0.91426
3.216	41.6142	0.91162
3.226	41.4577	0.90596
3.236	41.302	0.9035
3.246	41.1465	0.89618
3.256	40.9919	0.88594
3.266	40.8386	0.88417
3.276	40.6856	0.88324
3.286	40.5319	0.8827
3.296	40.3787	0.88606
3.306	40.227	0.88962
3.316	40.0756	0.89199
3.326	39.9236	0.88513
3.336	39.7714	0.8764
3.346	39.6203	0.87524
3.356	39.47	0.87541
3.366	39.3189	0.87417
3.376	39.1673	0.87381
3.386	39.017	0.87255
3.396	38.8672	0.87338
3.406	38.7159	0.87581
3.416	38.5641	0.88014
3.426	38.4133	0.88573
3.436	38.264	0.88762
3.446	38.1148	0.87806
3.456	37.9644	0.85446
3.466	37.8134	0.82574
3.476	37.663	0.80392
3.486	37.5128	0.78714
3.496	37.3625	0.77493
3.506	37.2123	0.77354
3.516	37.0623	0.77515
3.526	36.9122	0.7749
3.536	36.762	0.77307
3.546	36.6122	0.77365
3.556	36.4626	0.78396
3.566	36.3128	0.78936
3.576	36.1622	0.78726
3.586	36.0115	0.78119
3.596	35.8622	0.78109
3.606	35.713	0.7794
3.616	35.5625	0.77316
3.626	35.4117	0.76845
3.636	35.2622	0.76821
3.646	35.1128	0.76845
3.656	34.9623	0.76308
3.666	34.8117	0.75649
3.676	34.6622	0.75734
3.686	34.5131	0.75943
3.696	34.363	0.75722
3.706	34.212	0.74927
3.716	34.0617	0.74788
3.726	33.9123	0.74868
3.736	33.7625	0.74893
3.746	33.6116	0.74396
3.756	33.4616	0.73765
3.766	33.3126	0.73349
3.776	33.1626	0.73164
3.786	33.0117	0.72783
3.796	32.8612	0.72805
3.806	32.712	0.7253
3.816	32.5622	0.71966
3.826	32.4112	0.70789
3.836	32.2606	0.70264
3.846	32.1116	0.70556
3.856	31.9623	0.7114
3.866	31.8116	0.71382
3.876	31.6606	0.7077
3.886	31.5114	0.70421
3.896	31.3626	0.70249
3.906	31.2123	0.69834
3.916	31.0611	0.69395
3.926	30.9109	0.69195
3.936	30.7617	0.68543
3.946	30.6117	0.67665
3.956	30.4617	0.67137
3.966	30.3127	0.67024
3.976	30.1633	0.67522
3.986	30.0122	0.67354
3.996	29.8611	0.66971
4.006	29.7116	0.66551
4.016	29.5628	0.66647
4.026	29.4128	0.66286
4.036	29.2613	0.65879
4.046	29.1112	0.65673
4.056	28.9627	0.659
4.066	28.8131	0.65633
4.076	28.662	0.64603
4.086	28.5113	0.63785
4.096	28.3617	0.63773
4.106	28.2125	0.6402
4.116	28.062	0.6367
4.126	27.9111	0.6328
4.136	27.7614	0.63148
4.146	27.6123	0.63038
4.156	27.4619	0.6247
4.166	27.3108	0.61709
4.176	27.1611	0.61321
4.186	27.0127	0.61549
4.196	26.8625	0.61632
4.206	26.7112	0.61378
4.216	26.5609	0.61186
4.226	26.412	0.60755
4.236	26.2625	0.60276
4.246	26.1114	0.59731
4.256	25.9611	0.5939
4.266	25.8123	0.58955
4.276	25.663	0.58975
4.286	25.512	0.58659
4.296	25.3614	0.58603
4.306	25.2122	0.58687
4.316	25.0628	0.58863
4.326	24.912	0.58349
4.336	24.7613	0.57854
4.346	24.612	0.57826
4.356	24.463	0.57742
4.366	24.3123	0.57251
4.376	24.1614	0.56451
4.386	24.0119	0.5592
4.396	23.863	0.56067
4.406	23.7128	0.56153
4.416	23.5616	0.55546
4.426	23.4112	0.54782
4.436	23.2619	0.54668
4.446	23.1117	0.54325
4.456	22.9606	0.5382
4.466	22.8113	0.5327
4.476	22.6633	0.53788
4.486	22.5131	0.53445
4.496	22.3608	0.52199
4.506	22.2101	0.51287
4.516	22.0619	0.51589
4.526	21.9128	0.51931
4.536	21.7614	0.5143
4.546	21.6103	0.50621
4.556	21.4614	0.50687
4.566	21.313	0.50598
4.576	21.1623	0.50141
4.586	21.0114	0.4942
4.596	20.8617	0.49027
4.606	20.7125	0.49166
4.616	20.562	0.49209
4.626	20.4112	0.48575
4.636	20.2617	0.48145
4.646	20.1126	0.47843
4.656	19.9625	0.47041
4.666	19.8116	0.46127
4.676	19.6617	0.45518
4.686	19.5128	0.45417
4.696	19.363	0.45268
4.706	19.212	0.44832
4.716	19.0616	0.44517
4.726	18.9123	0.44678
4.736	18.7625	0.4416
4.746	18.6114	0.43421
4.756	18.4609	0.42848
4.766	18.3119	0.42667
4.776	18.163	0.42333
4.786	18.0122	0.41982
4.796	17.8612	0.41879
4.806	17.7117	0.41765
4.816	17.5625	0.41216
4.826	17.4117	0.40181
4.836	17.2608	0.39765
4.846	17.1112	0.39476
4.856	16.9622	0.39337
4.866	16.8119	0.3901
4.876	16.6609	0.38688
4.886	16.5111	0.38999
4.896	16.3622	0.38762
4.906	16.2122	0.38074
4.916	16.0616	0.37302
4.926	15.9116	0.36969
4.936	15.7622	0.36859
4.946	15.6119	0.36536
4.956	15.4608	0.36315
4.966	15.3106	0.36133
4.976	15.1622	0.3629
4.986	15.0136	0.3608
4.996	14.8627	0.35421
5.006	14.7114	0.34992
5.016	14.5616	0.34761
5.026	14.4125	0.34888
5.036	14.2623	0.34921
5.046	14.1116	0.34303
5.056	13.9616	0.33759
5.066	13.8123	0.33532
5.076	13.6623	0.33691
5.086	13.5117	0.33175
5.096	13.3619	0.3295
5.106	13.2125	0.32645
5.116	13.062	0.32421
5.126	12.9113	0.32129
5.136	12.7616	0.31592
5.146	12.6123	0.31791
5.156	12.462	0.32044
5.166	12.3112	0.31262
5.176	12.1613	0.30339
5.186	12.0122	0.29514
5.196	11.8623	0.28955
5.206	11.7117	0.28263
5.216	11.5614	0.27593
5.226	11.4122	0.27305
5.236	11.2625	0.27539
5.246	11.1116	0.27724
5.256	10.9611	0.27639
5.266	10.8117	0.27436
5.276	10.6623	0.2738
5.286	10.512	0.26798
5.296	10.3619	0.26248
5.306	10.2123	0.25931
5.316	10.0626	0.25638
5.326	9.91234	0.25402
5.336	9.76187	0.25438
5.346	9.61203	0.24991
5.356	9.46265	0.24894
5.366	9.31234	0.24766
5.376	9.16172	0.24399
5.386	9.01203	0.24188
5.396	8.86265	0.24309
5.406	8.71219	0.23991
5.416	8.5614	0.23838
5.426	8.41187	0.23713
5.436	8.26297	0.2332
5.446	8.11234	0.22778
5.456	7.96062	0.21905
5.466	7.81031	0.21336
5.476	7.66125	0.21426
5.486	7.51203	0.21351
5.496	7.36203	0.20533
5.506	7.21172	0.19936
5.516	7.06156	0.20129
5.526	6.91141	0.20749
5.536	6.76109	0.21223
5.546	6.61125	0.217
5.556	6.46187	0.21499
5.566	6.31187	0.2113
5.576	6.16141	0.2068
5.586	6.01156	0.19996
5.596	5.86219	0.19898
5.606	5.71266	0.19503
5.616	5.56203	0.18823
5.626	5.41125	0.18264
5.636	5.26156	0.18232
5.646	5.1125	0.17976
5.656	4.96234	0.17552
5.666	4.81172	0.17172
5.676	4.66187	0.17002
5.686	4.51281	0.16385
5.696	4.36297	0.1578
5.706	4.21187	0.1493
5.716	4.06172	0.14661
5.726	3.91266	0.14804
5.736	3.76266	0.1442
5.746	3.61156	0.13987
5.756	3.46109	0.1325
5.766	3.31187	0.13257
5.776	3.16219	0.1339
5.786	3.01141	0.12969
5.796	2.86109	0.12147
5.806	2.71219	0.11954
5.816	2.56266	0.11975
5.826	2.41156	0.11052
5.836	2.26094	0.10886
5.846	2.11156	0.10945
5.856	1.96234	0.10799
5.866	1.81156	0.10356
5.876	1.66078	0.0986
5.886	1.51125	0.09646
5.896	1.36234	0.0978
5.906	1.21203	0.09319
5.916	1.06109	0.09668
5.926	0.91141	0.11016
5.936	0.7625	0.13004
5.946	0.61266	0.13561
5.956	0.46156	0.12864
5.966	0.31109	0.09856
5.976	0.16172	0.04717
5.986	0.01187	-0.0025
5.988	-0.01828	-0.01053
