# Supplementary material for: Mechanical properties of a biodegradable self-expandable polydioxanone monofilament stent: In vitro force relaxation and its clinical relevance
Source: PLoS One. 2020 Jul 8;15(7):e0235842. doi: 10.1371/journal.pone.0235842 (PMC7343154; doi:10.1371/journal.pone.0235842)
Supplement: S5 File — (ZIP) [file pone.0235842.s005.zip › Shear_Data/TotalForceProfile/slopeTotalForce_Sample3.xlsx]

## Sheet: Specimen_RawData_1
Time	Extension	Force	Extension of linear pulling part	Force of linear pulling part	the slope of the pulling part of the Total force profile K~FT
(s)	(mm)	(N)	(mm)	(N)	(N/mm)
0	0.20453	0.00341			0.0189797
0.01	0.21578	0.00927
0.02	0.2825	0.0594
0.03	0.42047	0.17644
0.04	0.59812	0.37159
0.05	0.76969	0.57382
0.06	0.92531	0.70978
0.07	1.085	0.80486
0.08	1.25766	0.88473
0.09	1.43281	0.92748
0.1	1.60125	0.92678
0.11	1.76453	0.90673
0.12	1.92734	0.8951
0.13	2.09125	0.89606
0.14	2.25453	0.90173
0.15	2.41547	0.90578
0.16	2.57375	0.91394
0.17	2.73031	0.91994
0.18	2.88766	0.92045
0.19	3.045	0.92056
0.2	3.20031	0.92433
0.21	3.35328	0.92794
0.22	3.50703	0.93531
0.23	3.66172	0.94494
0.24	3.81531	0.95321
0.25	3.96687	0.95379
0.26	4.11891	0.94918
0.27	4.27187	0.94425
0.28	4.42406	0.94548
0.29	4.57422	0.9477
0.3	4.725	0.94642
0.31	4.87719	0.94747
0.32	5.02891	0.95586
0.33	5.17906	0.9572
0.34	5.32906	0.95912
0.35	5.48031	0.96517
0.36	5.63141	0.97054
0.37	5.78125	0.97301
0.38	5.93141	0.97433
0.39	6.0825	0.97449
0.4	6.23344	0.97886
0.41	6.38328	0.98226
0.42	6.53266	0.97798
0.43	6.68297	0.97249
0.44	6.83406	0.97657
0.45	6.98422	0.98253
0.46	7.13359	0.98474
0.47	7.28359	0.98813
0.48	7.43422	0.99396
0.49	7.585	0.99779
0.5	7.73531	1.00578
0.51	7.88469	1.01299
0.52	8.03359	1.02303
0.53	8.18312	1.03045
0.54	8.33312	1.03201
0.55	8.48406	1.03494
0.56	8.635	1.03934
0.57	8.78484	1.0383
0.58	8.93375	1.03836
0.59	9.08344	1.04494
0.6	9.23453	1.04813
0.61	9.385	1.05185
0.62	9.53437	1.05725
0.63	9.68375	1.0599
0.64	9.83453	1.06082
0.65	9.98515	1.06118
0.66	10.1348	1.06061	10.1348	1.06061
0.67	10.2844	1.06077	10.2844	1.06077
0.68	10.4348	1.06527	10.4348	1.06527
0.69	10.5856	1.06732	10.5856	1.06732
0.7	10.7353	1.07174	10.7353	1.07174
0.71	10.8847	1.07435	10.8847	1.07435
0.72	11.0348	1.07626	11.0348	1.07626
0.73	11.1853	1.08043	11.1853	1.08043
0.74	11.335	1.08441	11.335	1.08441
0.75	11.4844	1.08746	11.4844	1.08746
0.76	11.6347	1.08797	11.6347	1.08797
0.77	11.7855	1.08835	11.7855	1.08835
0.78	11.9355	1.09132	11.9355	1.09132
0.79	12.0848	1.09696	12.0848	1.09696
0.8	12.2345	1.10713	12.2345	1.10713
0.81	12.3848	1.11541	12.3848	1.11541
0.82	12.5351	1.12019	12.5351	1.12019
0.83	12.6845	1.12684	12.6845	1.12684
0.84	12.8344	1.12705	12.8344	1.12705
0.85	12.9852	1.12897	12.9852	1.12897
0.86	13.1351	1.12992	13.1351	1.12992
0.87	13.2842	1.13045	13.2842	1.13045
0.88	13.4339	1.13327	13.4339	1.13327
0.89	13.5852	1.14135	13.5852	1.14135
0.9	13.7356	1.14657	13.7356	1.14657
0.91	13.8847	1.15138	13.8847	1.15138
0.92	14.0341	1.15375	14.0341	1.15375
0.93	14.1847	1.15626	14.1847	1.15626
0.94	14.3352	1.15695	14.3352	1.15695
0.95	14.4847	1.15803	14.4847	1.15803
0.96	14.6342	1.15701	14.6342	1.15701
0.97	14.7847	1.15781	14.7847	1.15781
0.98	14.9352	1.16071	14.9352	1.16071
0.99	15.0845	1.16381	15.0845	1.16381
1	15.2345	1.16595	15.2345	1.16595
1.01	15.3856	1.16847	15.3856	1.16847
1.02	15.5356	1.16961	15.5356	1.16961
1.03	15.6839	1.17372	15.6839	1.17372
1.04	15.8325	1.18031	15.8325	1.18031
1.05	15.9834	1.18888	15.9834	1.18888
1.06	16.1353	1.19557	16.1353	1.19557
1.07	16.2855	1.19663	16.2855	1.19663
1.08	16.4344	1.19646	16.4344	1.19646
1.09	16.5839	1.19722	16.5839	1.19722
1.1	16.735	1.20468	16.735	1.20468
1.11	16.8853	1.20439	16.8853	1.20439
1.12	17.0345	1.20142	17.0345	1.20142
1.13	17.1842	1.20271	17.1842	1.20271
1.14	17.3348	1.20807	17.3348	1.20807
1.15	17.4853	1.20985	17.4853	1.20985
1.16	17.6345	1.21277	17.6345	1.21277
1.17	17.7839	1.21644	17.7839	1.21644
1.18	17.9348	1.22503	17.9348	1.22503
1.19	18.0856	1.2327	18.0856	1.2327
1.2	18.2348	1.23503	18.2348	1.23503
1.21	18.3839	1.23722	18.3839	1.23722
1.22	18.5347	1.24405	18.5347	1.24405
1.23	18.6855	1.2459	18.6855	1.2459
1.24	18.8347	1.24871	18.8347	1.24871
1.25	18.9836	1.25129	18.9836	1.25129
1.26	19.1341	1.25551	19.1341	1.25551
1.27	19.2852	1.25931	19.2852	1.25931
1.28	19.4352	1.26586	19.4352	1.26586
1.29	19.5842	1.27092	19.5842	1.27092
1.3	19.7344	1.27509	19.7344	1.27509
1.31	19.885	1.28104	19.885	1.28104
1.32	20.0347	1.27854	20.0347	1.27854
1.33	20.1839	1.2745	20.1839	1.2745
1.34	20.3342	1.27523	20.3342	1.27523
1.35	20.4852	1.2763	20.4852	1.2763
1.36	20.6351	1.2787	20.6351	1.2787
1.37	20.7844	1.28164	20.7844	1.28164
1.38	20.9341	1.28382	20.9341	1.28382
1.39	21.0848	1.29092	21.0848	1.29092
1.4	21.2358	1.29592	21.2358	1.29592
1.41	21.3851	1.3006	21.3851	1.3006
1.42	21.5344	1.30413	21.5344	1.30413
1.43	21.6852	1.30897	21.6852	1.30897
1.44	21.8358	1.31557	21.8358	1.31557
1.45	21.985	1.31918	21.985	1.31918
1.46	22.1341	1.3237	22.1341	1.3237
1.47	22.2848	1.32843	22.2848	1.32843
1.48	22.4359	1.32683	22.4359	1.32683
1.49	22.5851	1.32041	22.5851	1.32041
1.5	22.7336	1.31111	22.7336	1.31111
1.51	22.8844	1.30825	22.8844	1.30825
1.52	23.0364	1.31656	23.0364	1.31656
1.53	23.1858	1.31786	23.1858	1.31786
1.54	23.3331	1.31786	23.3331	1.31786
1.55	23.4823	1.31775	23.4823	1.31775
1.56	23.6342	1.32047	23.6342	1.32047
1.57	23.7853	1.32427	23.7853	1.32427
1.58	23.9344	1.32635	23.9344	1.32635
1.59	24.0837	1.33081	24.0837	1.33081
1.6	24.2345	1.33711	24.2345	1.33711
1.61	24.385	1.34153	24.385	1.34153
1.62	24.5342	1.33803	24.5342	1.33803
1.63	24.6837	1.34046	24.6837	1.34046
1.64	24.8345	1.34689	24.8345	1.34689
1.65	24.9852	1.3498	24.9852	1.3498
1.66	25.1345	1.35378	25.1345	1.35378
1.67	25.2839	1.35832	25.2839	1.35832
1.68	25.4345	1.35633	25.4345	1.35633
1.69	25.5853	1.35736	25.5853	1.35736
1.7	25.735	1.36204	25.735	1.36204
1.71	25.8841	1.36977	25.8841	1.36977
1.72	26.0348	1.37517	26.0348	1.37517
1.73	26.1858	1.37776	26.1858	1.37776
1.74	26.3353	1.37559	26.3353	1.37559
1.75	26.4841	1.37593	26.4841	1.37593
1.76	26.6342	1.38089	26.6342	1.38089
1.77	26.7853	1.38205	26.7853	1.38205
1.78	26.9355	1.38449	26.9355	1.38449
1.79	27.0844	1.38717	27.0844	1.38717
1.8	27.2344	1.38595	27.2344	1.38595
1.81	27.3855	1.38944	27.3855	1.38944
1.82	27.5353	1.3969	27.5353	1.3969
1.83	27.6836	1.39731	27.6836	1.39731
1.84	27.8333	1.3981	27.8333	1.3981
1.85	27.985	1.40535	27.985	1.40535
1.86	28.1356	1.41358	28.1356	1.41358
1.87	28.2845	1.41492	28.2845	1.41492
1.88	28.4336	1.41311	28.4336	1.41311
1.89	28.5845	1.41842	28.5845	1.41842
1.9	28.7355	1.42224	28.7355	1.42224
1.91	28.885	1.42173	28.885	1.42173
1.92	29.0341	1.41899	29.0341	1.41899
1.93	29.1847	1.42205	29.1847	1.42205
1.94	29.3356	1.43114	29.3356	1.43114
1.95	29.4853	1.43871	29.4853	1.43871
1.96	29.6339	1.44187	29.6339	1.44187
1.97	29.7841	1.44802	29.7841	1.44802
1.98	29.9355	1.44799	29.9355	1.44799
1.99	30.0856	1.44689
2	30.2342	1.44377
2.01	30.3841	1.44441
2.02	30.5353	1.44866
2.03	30.6864	1.45164
2.04	30.8351	1.44996
2.05	30.9834	1.44708
2.06	31.1336	1.45339
2.07	31.2844	1.46001
2.08	31.4345	1.46275
2.09	31.5845	1.46581
2.1	31.735	1.46509
2.11	31.8853	1.46402
2.12	32.0345	1.46846
2.13	32.1839	1.46805
2.14	32.3347	1.47611
2.15	32.4855	1.47985
2.16	32.6347	1.47981
2.17	32.7837	1.48274
2.18	32.9342	1.48869
2.19	33.085	1.49274
2.2	33.2348	1.49327
2.21	33.3841	1.49736
2.22	33.5342	1.49944
2.23	33.6852	1.50198
2.24	33.8351	1.50309
2.25	33.9841	1.50327
2.26	34.1337	1.50359
2.27	34.2845	1.51298
2.28	34.4348	1.51775
2.29	34.5841	1.51915
2.3	34.7341	1.52059
2.31	34.8847	1.52451
2.32	35.0352	1.52837
2.33	35.1842	1.52856
2.34	35.3334	1.52741
2.35	35.4844	1.5293
2.36	35.6352	1.53458
2.37	35.7848	1.53638
2.38	35.9342	1.53643
2.39	36.0847	1.53958
2.4	36.2353	1.54436
2.41	36.3848	1.54569
2.42	36.5345	1.54667
2.43	36.6853	1.54799
2.44	36.8358	1.55007
2.45	36.9855	1.54951
2.46	37.1347	1.54427
2.47	37.2848	1.54386
2.48	37.4353	1.54554
2.49	37.5853	1.54848
2.5	37.7345	1.54714
2.51	37.8844	1.55045
2.52	38.035	1.55188
2.53	38.1853	1.5509
2.54	38.3353	1.55239
2.55	38.4851	1.55606
2.56	38.6344	1.55815
2.57	38.7836	1.55804
2.58	38.9333	1.5569
2.59	39.084	1.55777
2.6	39.2351	1.56358
2.61	39.3852	1.56609
2.62	39.5342	1.5678
2.63	39.6839	1.57584
2.64	39.8347	1.59053
2.65	39.9851	1.59957
2.66	40.1345	1.60561
2.67	40.2839	1.61009
2.68	40.4345	1.61299
2.69	40.5851	1.61376
2.7	40.7347	1.61212
2.71	40.8839	1.61531
2.72	41.0344	1.62088
2.73	41.1853	1.62518
2.74	41.3351	1.6296
2.75	41.4847	1.63313
2.76	41.6348	1.63174
2.77	41.7853	1.6338
2.78	41.935	1.63436
2.79	42.0842	1.63417
2.8	42.2345	1.63326
2.81	42.3855	1.63461
2.82	42.5352	1.63423
2.83	42.6844	1.63508
2.84	42.8339	1.64064
2.85	42.9845	1.6451
2.86	43.1347	1.64928
2.87	43.2842	1.65139
2.88	43.4339	1.65081
2.89	43.5848	1.65013
2.9	43.735	1.65623
2.91	43.8842	1.65833
2.92	44.0336	1.65565
2.93	44.1845	1.65443
2.94	44.3355	1.65894
2.95	44.4848	1.65937
2.96	44.6341	1.65498
2.97	44.7847	1.65472
2.98	44.9353	1.65625
2.986	45.0251	1.65829
2.988	45.055	1.65886
2.99	45.0847	1.6598
3	45.207	1.65102
3.01	45.2452	1.58191
3.02	45.1898	1.46425
3.03	45.0489	1.29854
3.04	44.8311	1.10587
3.05	44.5905	0.96182
3.06	44.3828	0.92942
3.07	44.203	0.97226
3.08	44.0181	1.0008
3.09	43.818	0.98771
3.1	43.618	0.97073
3.11	43.4331	0.98183
3.12	43.2598	1.00628
3.13	43.0853	1.00692
3.14	42.9076	0.98859
3.15	42.7339	0.97173
3.16	42.5667	0.96529
3.17	42.4027	0.96101
3.18	42.2387	0.95096
3.19	42.0759	0.94344
3.2	41.9148	0.94476
3.21	41.7555	0.94467
3.22	41.5975	0.93698
3.23	41.4411	0.93109
3.24	41.2853	0.92588
3.25	41.1297	0.91767
3.26	40.975	0.91151
3.27	40.8217	0.90884
3.28	40.6686	0.90979
3.29	40.5148	0.9108
3.3	40.3617	0.90831
3.31	40.2101	0.91007
3.32	40.0586	0.90932
3.33	39.9062	0.90571
3.34	39.7542	0.90067
3.35	39.6034	0.89902
3.36	39.453	0.89689
3.37	39.3016	0.89188
3.38	39.1503	0.89264
3.39	39.0001	0.89494
3.4	38.85	0.89944
3.41	38.6984	0.90056
3.42	38.5467	0.89864
3.43	38.3962	0.90038
3.44	38.247	0.90174
3.45	38.0978	0.89857
3.46	37.9472	0.88008
3.47	37.7961	0.85488
3.48	37.6458	0.83177
3.49	37.4956	0.81835
3.5	37.3451	0.81632
3.51	37.1951	0.81954
3.52	37.0451	0.82388
3.53	36.895	0.8286
3.54	36.7448	0.83109
3.55	36.5948	0.83474
3.56	36.4455	0.83425
3.57	36.2956	0.83158
3.58	36.1448	0.82764
3.59	35.9944	0.82718
3.6	35.8451	0.82712
3.61	35.6956	0.82629
3.62	35.5451	0.82087
3.63	35.3945	0.81721
3.64	35.2452	0.81154
3.65	35.0955	0.8046
3.66	34.9447	0.79868
3.67	34.7944	0.79943
3.68	34.6452	0.79781
3.69	34.4961	0.7989
3.7	34.3456	0.79644
3.71	34.1945	0.79261
3.72	34.0445	0.79073
3.73	33.8953	0.78535
3.74	33.745	0.78252
3.75	33.5942	0.7805
3.76	33.4444	0.77614
3.77	33.2955	0.77118
3.78	33.1455	0.76501
3.79	32.9942	0.7602
3.8	32.8439	0.75388
3.81	32.6947	0.74825
3.82	32.545	0.74951
3.83	32.3939	0.74649
3.84	32.2434	0.74301
3.85	32.0944	0.74518
3.86	31.9452	0.74941
3.87	31.7942	0.74662
3.88	31.6434	0.74147
3.89	31.4942	0.74169
3.9	31.3453	0.74436
3.91	31.1948	0.73761
3.92	31.0437	0.72575
3.93	30.8938	0.72261
3.94	30.7442	0.72328
3.95	30.5942	0.72218
3.96	30.4447	0.71492
3.97	30.2958	0.7131
3.98	30.1459	0.7114
3.99	29.9947	0.70616
4	29.8439	0.6991
4.01	29.6945	0.69785
4.02	29.5458	0.70013
4.03	29.3955	0.69449
4.04	29.2441	0.68559
4.05	29.0944	0.6838
4.06	28.9456	0.68437
4.07	28.7959	0.68244
4.08	28.6448	0.67583
4.09	28.4941	0.67144
4.1	28.3447	0.67372
4.11	28.1955	0.67446
4.12	28.0445	0.66756
4.13	27.8938	0.6659
4.14	27.7444	0.66201
4.15	27.5952	0.6557
4.16	27.4444	0.651
4.17	27.2934	0.65021
4.18	27.1441	0.65471
4.19	26.9955	0.65613
4.2	26.8452	0.65295
4.21	26.6938	0.64403
4.22	26.5437	0.63641
4.23	26.3948	0.63377
4.24	26.245	0.63326
4.25	26.0939	0.62699
4.26	25.9441	0.61862
4.27	25.7953	0.6176
4.28	25.6456	0.61865
4.29	25.4945	0.6206
4.3	25.3442	0.61839
4.31	25.1952	0.6166
4.32	25.0456	0.6175
4.33	24.8947	0.61278
4.34	24.7441	0.60909
4.35	24.5948	0.60752
4.36	24.4458	0.60767
4.37	24.295	0.60675
4.38	24.1441	0.5987
4.39	23.9947	0.59808
4.4	23.8458	0.59873
4.41	23.6955	0.59581
4.42	23.5442	0.58524
4.43	23.3941	0.57891
4.44	23.2448	0.57664
4.45	23.0942	0.57124
4.46	22.9431	0.56764
4.47	22.7944	0.56837
4.48	22.6462	0.57061
4.49	22.4956	0.56552
4.5	22.3434	0.55611
4.51	22.193	0.54916
4.52	22.0448	0.55086
4.53	21.8956	0.55268
4.54	21.7439	0.54583
4.55	21.593	0.5372
4.56	21.4444	0.53599
4.57	21.2958	0.53527
4.58	21.145	0.53535
4.59	20.9941	0.53193
4.6	20.8447	0.52983
4.61	20.6953	0.52557
4.62	20.5448	0.52178
4.63	20.3942	0.51394
4.64	20.2447	0.51036
4.65	20.0955	0.508
4.66	19.9452	0.50694
4.67	19.7944	0.50273
4.68	19.6447	0.49649
4.69	19.4958	0.49515
4.7	19.3458	0.49183
4.71	19.1947	0.48777
4.72	19.0445	0.4854
4.73	18.8953	0.48563
4.74	18.7453	0.48321
4.75	18.5942	0.47711
4.76	18.4438	0.47354
4.77	18.2948	0.46775
4.78	18.1456	0.46077
4.79	17.9948	0.4527
4.8	17.8441	0.44465
4.81	17.6947	0.44123
4.82	17.5453	0.44137
4.83	17.3944	0.44359
4.84	17.2436	0.4425
4.85	17.0941	0.43985
4.86	16.9448	0.43712
4.87	16.7945	0.43415
4.88	16.6438	0.43284
4.89	16.4941	0.42704
4.9	16.345	0.42086
4.91	16.1948	0.41861
4.92	16.0444	0.41641
4.93	15.8944	0.4108
4.94	15.745	0.40788
4.95	15.5945	0.40906
4.96	15.4434	0.40595
4.97	15.2934	0.40534
4.98	15.1453	0.39983
4.99	14.9964	0.40057
5	14.8452	0.39838
5.01	14.6939	0.39556
5.02	14.5445	0.39756
5.03	14.3953	0.40233
5.04	14.245	0.39802
5.05	14.0942	0.38877
5.06	13.9444	0.38351
5.07	13.7951	0.38445
5.08	13.645	0.38093
5.09	13.4945	0.36618
5.1	13.3447	0.35857
5.11	13.1953	0.35642
5.12	13.0447	0.35659
5.13	12.8941	0.35419
5.14	12.7442	0.35161
5.15	12.595	0.34895
5.16	12.4445	0.34459
5.17	12.2937	0.33956
5.18	12.1441	0.3367
5.19	11.995	0.33602
5.2	11.8448	0.33406
5.21	11.6942	0.32985
5.22	11.5442	0.32921
5.23	11.3948	0.33078
5.24	11.2448	0.32928
5.25	11.0941	0.32487
5.26	10.9439	0.32515
5.27	10.7945	0.32814
5.28	10.645	0.32493
5.29	10.4947	0.31991
5.3	10.3445	0.31698
5.31	10.1952	0.31488
5.32	10.0455	0.31105
5.33	9.895	0.30563
5.34	9.74453	0.30363
5.35	9.59515	0.30513
5.36	9.44562	0.30521
5.37	9.295	0.30065
5.38	9.14453	0.29205
5.39	8.99484	0.28849
5.4	8.84547	0.28197
5.41	8.69484	0.27166
5.42	8.54422	0.26407
5.43	8.39469	0.26248
5.44	8.24547	0.26197
5.45	8.09484	0.26004
5.46	7.94344	0.25758
5.47	7.79312	0.25494
5.48	7.64391	0.25457
5.49	7.49469	0.2523
5.5	7.345	0.24835
5.51	7.19453	0.24401
5.52	7.04422	0.23883
5.53	6.89406	0.2332
5.54	6.74391	0.23626
5.55	6.59422	0.23899
5.56	6.44469	0.24014
5.57	6.29453	0.2404
5.58	6.14406	0.23802
5.59	5.99437	0.23694
5.6	5.84516	0.24017
5.61	5.69531	0.24094
5.62	5.54469	0.23143
5.63	5.39406	0.22449
5.64	5.24453	0.21485
5.65	5.09531	0.20561
5.66	4.945	0.19975
5.67	4.79437	0.18916
5.68	4.64469	0.1823
5.69	4.49547	0.17812
5.7	4.34516	0.17415
5.71	4.19453	0.17623
5.72	4.045	0.17643
5.73	3.89547	0.17551
5.74	3.74516	0.17112
5.75	3.59406	0.16511
5.76	3.44406	0.16028
5.77	3.29484	0.15858
5.78	3.14484	0.15607
5.79	2.99391	0.14973
5.8	2.84391	0.14305
5.81	2.69516	0.14437
5.82	2.54531	0.14175
5.83	2.39406	0.13948
5.84	2.24359	0.13853
5.85	2.09453	0.13721
5.86	1.945	0.13444
5.87	1.79406	0.12981
5.88	1.64344	0.12417
5.89	1.49437	0.12261
5.9	1.34516	0.12389
5.91	1.19453	0.12568
5.92	1.04375	0.13166
5.93	0.89422	0.14682
5.94	0.74547	0.16503
5.95	0.59531	0.16939
5.96	0.44422	0.15524
5.97	0.29391	0.12086
5.98	0.14453	0.07341
5.99	-0.00563	0.02593
