# Supplementary material for: Mechanical properties of a biodegradable self-expandable polydioxanone monofilament stent: In vitro force relaxation and its clinical relevance
Source: PLoS One. 2020 Jul 8;15(7):e0235842. doi: 10.1371/journal.pone.0235842 (PMC7343154; doi:10.1371/journal.pone.0235842)
Supplement: S5 File — (ZIP) [file pone.0235842.s005.zip › Shear_Data/TotalForceProfile/slopeTotalForce_Sample4.xlsx]

## Sheet: Specimen_RawData_1
Time	Extension	Force	Extension of linear pulling part	Force of linear pulling part	the slope of the pulling part of the Total force profile K~FT
(s)	(mm)	(N)	(mm)	(N)	(N/mm)
0	0.20766	-0.00109			0.0193719
0.01	0.21891	0.00264
0.02	0.28562	0.05217
0.03	0.42359	0.16854
0.04	0.60141	0.37574
0.05	0.77312	0.58328
0.06	0.92891	0.71465
0.07	1.08828	0.80539
0.08	1.26078	0.87886
0.09	1.43625	0.9202
0.1	1.60484	0.91374
0.11	1.76781	0.89249
0.12	1.93047	0.87546
0.13	2.09437	0.8748
0.14	2.25766	0.87818
0.15	2.41859	0.88087
0.16	2.57672	0.88504
0.17	2.73344	0.89089
0.18	2.89078	0.89476
0.19	3.04812	0.89608
0.2	3.20328	0.89908
0.21	3.35641	0.89845
0.22	3.51016	0.89998
0.23	3.66484	0.9055
0.24	3.81828	0.91265
0.25	3.97	0.9131
0.26	4.12203	0.91445
0.27	4.275	0.91416
0.28	4.42703	0.91404
0.29	4.57719	0.91626
0.3	4.72797	0.91611
0.31	4.88031	0.92348
0.32	5.03187	0.93131
0.33	5.18203	0.9405
0.34	5.33219	0.95
0.35	5.48344	0.95528
0.36	5.63437	0.95848
0.37	5.78422	0.96301
0.38	5.93437	0.96632
0.39	6.08547	0.96954
0.4	6.23625	0.97396
0.41	6.38625	0.97394
0.42	6.53562	0.9707
0.43	6.68609	0.97126
0.44	6.83703	0.97842
0.45	6.98734	0.98393
0.46	7.13656	0.98481
0.47	7.28656	0.98408
0.48	7.43734	0.98548
0.49	7.58797	0.98826
0.5	7.73828	0.99607
0.51	7.8875	1.00241
0.52	8.03656	1.0118
0.53	8.18594	1.0218
0.54	8.33594	1.02866
0.55	8.48687	1.02948
0.56	8.63812	1.02763
0.57	8.78797	1.0203
0.58	8.93672	1.01463
0.59	9.0864	1.01814
0.6	9.2375	1.02187
0.61	9.38812	1.02711
0.62	9.53734	1.03678
0.63	9.68672	1.04256
0.64	9.8375	1.04797
0.65	9.98812	1.04861
0.66	10.1378	1.04576	10.1378	1.04576
0.67	10.2872	1.04366	10.2872	1.04366
0.68	10.4378	1.04576	10.4378	1.04576
0.69	10.5886	1.04589	10.5886	1.04589
0.7	10.7383	1.04679	10.7383	1.04679
0.71	10.8878	1.04858	10.8878	1.04858
0.72	11.0378	1.05041	11.0378	1.05041
0.73	11.1881	1.05307	11.1881	1.05307
0.74	11.338	1.05602	11.338	1.05602
0.75	11.4873	1.05442	11.4873	1.05442
0.76	11.6378	1.05552	11.6378	1.05552
0.77	11.7884	1.06573	11.7884	1.06573
0.78	11.9384	1.07168	11.9384	1.07168
0.79	12.0878	1.07998	12.0878	1.07998
0.8	12.2377	1.09137	12.2377	1.09137
0.81	12.3878	1.1005	12.3878	1.1005
0.82	12.5381	1.10448	12.5381	1.10448
0.83	12.6875	1.11228	12.6875	1.11228
0.84	12.8375	1.11466	12.8375	1.11466
0.85	12.9881	1.11916	12.9881	1.11916
0.86	13.1381	1.12276	13.1381	1.12276
0.87	13.2872	1.12195	13.2872	1.12195
0.88	13.437	1.1202	13.437	1.1202
0.89	13.5883	1.12403	13.5883	1.12403
0.9	13.7387	1.12636	13.7387	1.12636
0.91	13.8877	1.13115	13.8877	1.13115
0.92	14.0372	1.13571	14.0372	1.13571
0.93	14.1878	1.13837	14.1878	1.13837
0.94	14.3381	1.13978	14.3381	1.13978
0.95	14.4875	1.14115	14.4875	1.14115
0.96	14.6372	1.14182	14.6372	1.14182
0.97	14.7878	1.14507	14.7878	1.14507
0.98	14.9383	1.15046	14.9383	1.15046
0.99	15.0877	1.15619	15.0877	1.15619
1	15.2373	1.15899	15.2373	1.15899
1.01	15.3886	1.16594	15.3886	1.16594
1.02	15.5388	1.1687	15.5388	1.1687
1.03	15.687	1.17286	15.687	1.17286
1.04	15.8355	1.17698	15.8355	1.17698
1.05	15.9864	1.17858	15.9864	1.17858
1.06	16.1383	1.18498	16.1383	1.18498
1.07	16.2886	1.18575	16.2886	1.18575
1.08	16.4373	1.18148	16.4373	1.18148
1.09	16.587	1.17964	16.587	1.17964
1.1	16.738	1.18615	16.738	1.18615
1.11	16.8884	1.19082	16.8884	1.19082
1.12	17.0375	1.19645	17.0375	1.19645
1.13	17.1872	1.20231	17.1872	1.20231
1.14	17.3378	1.20566	17.3378	1.20566
1.15	17.4884	1.20496	17.4884	1.20496
1.16	17.6375	1.20851	17.6375	1.20851
1.17	17.7869	1.20991	17.7869	1.20991
1.18	17.9378	1.21511	17.9378	1.21511
1.19	18.0886	1.21959	18.0886	1.21959
1.2	18.2378	1.22139	18.2378	1.22139
1.21	18.387	1.22438	18.387	1.22438
1.22	18.5378	1.23066	18.5378	1.23066
1.23	18.6884	1.23241	18.6884	1.23241
1.24	18.8377	1.23796	18.8377	1.23796
1.25	18.9866	1.24424	18.9866	1.24424
1.26	19.1372	1.24222	19.1372	1.24222
1.27	19.2883	1.24165	19.2883	1.24165
1.28	19.4381	1.24713	19.4381	1.24713
1.29	19.587	1.24945	19.587	1.24945
1.3	19.7375	1.25307	19.7375	1.25307
1.31	19.8881	1.26055	19.8881	1.26055
1.32	20.0376	1.26271	20.0376	1.26271
1.33	20.1869	1.26449	20.1869	1.26449
1.34	20.3372	1.2698	20.3372	1.2698
1.35	20.4883	1.27445	20.4883	1.27445
1.36	20.6384	1.27576	20.6384	1.27576
1.37	20.7873	1.27482	20.7873	1.27482
1.38	20.937	1.27364	20.937	1.27364
1.39	21.088	1.27932	21.088	1.27932
1.4	21.2387	1.28387	21.2387	1.28387
1.41	21.3881	1.28485	21.3881	1.28485
1.42	21.5373	1.28619	21.5373	1.28619
1.43	21.6883	1.29117	21.6883	1.29117
1.44	21.8389	1.29467	21.8389	1.29467
1.45	21.988	1.2946	21.988	1.2946
1.46	22.1369	1.29852	22.1369	1.29852
1.47	22.288	1.29935	22.288	1.29935
1.48	22.4391	1.29959	22.4391	1.29959
1.49	22.5881	1.29747	22.5881	1.29747
1.5	22.7366	1.29451	22.7366	1.29451
1.51	22.8875	1.29595	22.8875	1.29595
1.52	23.0395	1.30239	23.0395	1.30239
1.53	23.1887	1.30058	23.1887	1.30058
1.54	23.3358	1.30113	23.3358	1.30113
1.55	23.4852	1.30312	23.4852	1.30312
1.56	23.6372	1.30957	23.6372	1.30957
1.57	23.7884	1.31769	23.7884	1.31769
1.58	23.9373	1.32581	23.9373	1.32581
1.59	24.0867	1.3304	24.0867	1.3304
1.6	24.2375	1.33371	24.2375	1.33371
1.61	24.388	1.33703	24.388	1.33703
1.62	24.5372	1.33373	24.5372	1.33373
1.63	24.6867	1.33241	24.6867	1.33241
1.64	24.8378	1.33496	24.8378	1.33496
1.65	24.9883	1.33684	24.9883	1.33684
1.66	25.1375	1.34048	25.1375	1.34048
1.67	25.2869	1.34323	25.2869	1.34323
1.68	25.4375	1.34815	25.4375	1.34815
1.69	25.5886	1.35522	25.5886	1.35522
1.7	25.7381	1.35957	25.7381	1.35957
1.71	25.887	1.36048	25.887	1.36048
1.72	26.0376	1.36214	26.0376	1.36214
1.73	26.1887	1.36404	26.1887	1.36404
1.74	26.3384	1.36515	26.3384	1.36515
1.75	26.4872	1.36293	26.4872	1.36293
1.76	26.6372	1.3641	26.6372	1.3641
1.77	26.7883	1.37299	26.7883	1.37299
1.78	26.9386	1.37822	26.9386	1.37822
1.79	27.0875	1.37864	27.0875	1.37864
1.8	27.2373	1.37639	27.2373	1.37639
1.81	27.3883	1.38768	27.3883	1.38768
1.82	27.5383	1.39241	27.5383	1.39241
1.83	27.6867	1.38657	27.6867	1.38657
1.84	27.8366	1.38305	27.8366	1.38305
1.85	27.988	1.38801	27.988	1.38801
1.86	28.1384	1.39331	28.1384	1.39331
1.87	28.2875	1.39716	28.2875	1.39716
1.88	28.4367	1.40036	28.4367	1.40036
1.89	28.5877	1.40704	28.5877	1.40704
1.9	28.7384	1.41044	28.7384	1.41044
1.91	28.8878	1.40816	28.8878	1.40816
1.92	29.0372	1.41079	29.0372	1.41079
1.93	29.1877	1.41893	29.1877	1.41893
1.94	29.3386	1.42419	29.3386	1.42419
1.95	29.4881	1.42847	29.4881	1.42847
1.96	29.6369	1.42817	29.6369	1.42817
1.97	29.7872	1.43361	29.7872	1.43361
1.98	29.9383	1.43838	29.9383	1.43838
1.99	30.0884	1.43922
2	30.2373	1.4381
2.01	30.387	1.44075
2.02	30.5381	1.44292
2.03	30.6894	1.44453
2.04	30.8381	1.44014
2.05	30.9862	1.43439
2.06	31.1364	1.4392
2.07	31.2873	1.4485
2.08	31.4373	1.4545
2.09	31.5873	1.45659
2.1	31.738	1.45732
2.11	31.8883	1.45891
2.12	32.0375	1.46775
2.13	32.1869	1.47271
2.14	32.3378	1.47718
2.15	32.4884	1.47495
2.16	32.6377	1.47085
2.17	32.7867	1.46997
2.18	32.9372	1.47543
2.19	33.0881	1.48029
2.2	33.2378	1.4848
2.21	33.387	1.48476
2.22	33.5373	1.48523
2.23	33.6883	1.49041
2.24	33.8381	1.49692
2.25	33.9872	1.5028
2.26	34.1369	1.50665
2.27	34.2875	1.50982
2.28	34.4376	1.51525
2.29	34.587	1.5178
2.3	34.7372	1.52034
2.31	34.8878	1.52201
2.32	35.0381	1.52012
2.33	35.187	1.51306
2.34	35.3364	1.50505
2.35	35.4875	1.50345
2.36	35.6383	1.50639
2.37	35.788	1.50619
2.38	35.9373	1.51211
2.39	36.0878	1.52171
2.4	36.2383	1.53271
2.41	36.388	1.53624
2.42	36.5376	1.5332
2.43	36.6883	1.53142
2.44	36.8389	1.53378
2.45	36.9884	1.53536
2.46	37.1378	1.52974
2.47	37.2878	1.52831
2.48	37.4384	1.53458
2.49	37.5883	1.54121
2.5	37.7377	1.54422
2.51	37.8877	1.54617
2.52	38.0381	1.55142
2.53	38.1883	1.55319
2.54	38.3384	1.55462
2.55	38.4881	1.55833
2.56	38.6373	1.56036
2.57	38.7867	1.56068
2.58	38.9364	1.56003
2.59	39.087	1.55766
2.6	39.2381	1.55841
2.61	39.3883	1.55872
2.62	39.5372	1.55901
2.63	39.6867	1.56483
2.64	39.8376	1.5795
2.65	39.9883	1.58682
2.66	40.1375	1.59185
2.67	40.2869	1.59494
2.68	40.4375	1.59719
2.69	40.5883	1.59922
2.7	40.7378	1.60293
2.71	40.887	1.60731
2.72	41.0375	1.61275
2.73	41.1883	1.61454
2.74	41.3381	1.61516
2.75	41.4877	1.6126
2.76	41.6378	1.60785
2.77	41.7881	1.60822
2.78	41.938	1.60969
2.79	42.0872	1.61622
2.8	42.2377	1.61994
2.81	42.3883	1.6206
2.82	42.538	1.62057
2.83	42.6873	1.62061
2.84	42.837	1.62537
2.85	42.9873	1.63406
2.86	43.1375	1.6405
2.87	43.2872	1.64418
2.88	43.4369	1.64489
2.89	43.5878	1.64774
2.9	43.738	1.65264
2.91	43.8872	1.65381
2.92	44.0367	1.65217
2.93	44.1876	1.65127
2.94	44.3384	1.652
2.95	44.4878	1.64981
2.96	44.6372	1.64707
2.97	44.7878	1.64677
2.98	44.9383	1.64866
2.986	45.028	1.6523
2.988	45.0578	1.65392
2.99	45.0876	1.65471
3	45.2103	1.64702
3.01	45.2487	1.57279
3.02	45.1941	1.45735
3.03	45.0534	1.29373
3.04	44.8356	1.10011
3.05	44.5942	0.95308
3.06	44.3855	0.9146
3.07	44.2055	0.95536
3.08	44.0209	0.98521
3.09	43.8209	0.97395
3.1	43.6208	0.95398
3.11	43.4358	0.96203
3.12	43.2623	0.9842
3.13	43.0881	0.98181
3.14	42.9108	0.95842
3.15	42.7367	0.94578
3.16	42.5694	0.94451
3.17	42.4053	0.94598
3.18	42.2417	0.93323
3.19	42.0787	0.92058
3.2	41.9178	0.92171
3.21	41.7583	0.9251
3.22	41.6005	0.92253
3.23	41.4439	0.92011
3.24	41.2883	0.91979
3.25	41.1326	0.9154
3.26	40.978	0.90857
3.27	40.8247	0.90981
3.28	40.6717	0.91026
3.29	40.518	0.90573
3.3	40.3647	0.89699
3.31	40.213	0.89795
3.32	40.0615	0.90014
3.33	39.9094	0.89663
3.34	39.7572	0.89237
3.35	39.6064	0.88953
3.36	39.4559	0.88942
3.37	39.3047	0.88465
3.38	39.1533	0.88486
3.39	39.003	0.88917
3.4	38.853	0.8896
3.41	38.7017	0.89017
3.42	38.5497	0.89333
3.43	38.3991	0.90087
3.44	38.2498	0.90217
3.45	38.1008	0.89411
3.46	37.9502	0.87432
3.47	37.7991	0.84873
3.48	37.6487	0.82659
3.49	37.4986	0.81144
3.5	37.3483	0.81005
3.51	37.1981	0.81403
3.52	37.0483	0.81713
3.53	36.898	0.81482
3.54	36.7478	0.81038
3.55	36.5978	0.80798
3.56	36.4484	0.80928
3.57	36.2987	0.806
3.58	36.148	0.80695
3.59	35.9973	0.80671
3.6	35.8481	0.80372
3.61	35.6987	0.80006
3.62	35.5481	0.79792
3.63	35.3976	0.79088
3.64	35.248	0.78624
3.65	35.0984	0.7828
3.66	34.9478	0.78163
3.67	34.7973	0.78045
3.68	34.6481	0.78282
3.69	34.4991	0.78171
3.7	34.3486	0.78028
3.71	34.1977	0.77795
3.72	34.0476	0.7729
3.73	33.8981	0.77118
3.74	33.748	0.77088
3.75	33.5973	0.75991
3.76	33.4475	0.75735
3.77	33.2986	0.75694
3.78	33.1484	0.75249
3.79	32.9972	0.74839
3.8	32.8469	0.74697
3.81	32.6978	0.74359
3.82	32.5481	0.74323
3.83	32.397	0.73949
3.84	32.2464	0.72864
3.85	32.0973	0.72596
3.86	31.9481	0.72379
3.87	31.7972	0.72258
3.88	31.6466	0.72331
3.89	31.4973	0.7252
3.9	31.3484	0.72382
3.91	31.1978	0.7193
3.92	31.0467	0.71064
3.93	30.8967	0.70366
3.94	30.7473	0.70399
3.95	30.5972	0.70604
3.96	30.4476	0.69965
3.97	30.2987	0.70042
3.98	30.1489	0.69967
3.99	29.9977	0.69207
4	29.847	0.68268
4.01	29.6975	0.68157
4.02	29.5487	0.68285
4.03	29.3983	0.67914
4.04	29.2469	0.67216
4.05	29.0973	0.67526
4.06	28.9488	0.68078
4.07	28.7989	0.6774
4.08	28.6478	0.66696
4.09	28.497	0.66021
4.1	28.3478	0.65787
4.11	28.1984	0.65629
4.12	28.0477	0.65328
4.13	27.897	0.65146
4.14	27.7475	0.64349
4.15	27.5983	0.64006
4.16	27.4473	0.63999
4.17	27.2964	0.63557
4.18	27.1472	0.6341
4.19	26.9984	0.63443
4.2	26.8481	0.62956
4.21	26.6967	0.62494
4.22	26.5467	0.62185
4.23	26.398	0.6208
4.24	26.248	0.61768
4.25	26.0969	0.612
4.26	25.9469	0.6105
4.27	25.7983	0.60876
4.28	25.6487	0.60873
4.29	25.4977	0.60599
4.3	25.3472	0.59984
4.31	25.1981	0.59913
4.32	25.0486	0.60287
4.33	24.8976	0.60267
4.34	24.747	0.59927
4.35	24.5978	0.5973
4.36	24.4488	0.59649
4.37	24.298	0.59059
4.38	24.1472	0.57873
4.39	23.9977	0.57582
4.4	23.8487	0.57965
4.41	23.6984	0.5747
4.42	23.5473	0.57256
4.43	23.397	0.57247
4.44	23.2477	0.57266
4.45	23.0972	0.57062
4.46	22.9462	0.56301
4.47	22.7973	0.55948
4.48	22.6492	0.55652
4.49	22.4986	0.55181
4.5	22.3464	0.54387
4.51	22.1959	0.5388
4.52	22.0478	0.53925
4.53	21.8987	0.53954
4.54	21.747	0.53682
4.55	21.5959	0.52851
4.56	21.4473	0.52322
4.57	21.2987	0.52165
4.58	21.148	0.51835
4.59	20.997	0.51728
4.6	20.8475	0.51674
4.61	20.6983	0.51297
4.62	20.548	0.50432
4.63	20.3972	0.496
4.64	20.2477	0.4922
4.65	20.0984	0.48859
4.66	19.9481	0.48268
4.67	19.7975	0.47601
4.68	19.6478	0.47437
4.69	19.4988	0.47666
4.7	19.3487	0.47661
4.71	19.198	0.4699
4.72	19.0477	0.46827
4.73	18.8983	0.46728
4.74	18.7483	0.4671
4.75	18.5973	0.46504
4.76	18.4469	0.46098
4.77	18.2978	0.45517
4.78	18.1486	0.45215
4.79	17.9977	0.44255
4.8	17.847	0.43451
4.81	17.6976	0.43236
4.82	17.5483	0.4329
4.83	17.3973	0.42759
4.84	17.2464	0.42143
4.85	17.097	0.41658
4.86	16.948	0.41505
4.87	16.7977	0.41231
4.88	16.6466	0.40809
4.89	16.4969	0.40438
4.9	16.3478	0.40169
4.91	16.198	0.4039
4.92	16.0473	0.39497
4.93	15.8973	0.38951
4.94	15.7478	0.38886
4.95	15.5975	0.38877
4.96	15.4464	0.39052
4.97	15.2964	0.39079
4.98	15.1483	0.39049
4.99	14.9994	0.38956
5	14.8483	0.38277
5.01	14.697	0.37632
5.02	14.5475	0.37109
5.03	14.3984	0.37019
5.04	14.2481	0.36705
5.05	14.0972	0.36445
5.06	13.9475	0.36145
5.07	13.7983	0.36299
5.08	13.6481	0.36283
5.09	13.4975	0.3559
5.1	13.3478	0.34559
5.11	13.1984	0.34164
5.12	13.0477	0.33878
5.13	12.897	0.33397
5.14	12.7473	0.33115
5.15	12.5981	0.33308
5.16	12.4476	0.33265
5.17	12.2967	0.32916
5.18	12.1472	0.33027
5.19	11.9981	0.32791
5.2	11.848	0.32388
5.21	11.6972	0.31554
5.22	11.5472	0.30771
5.23	11.3978	0.30635
5.24	11.248	0.30658
5.25	11.0972	0.30602
5.26	10.9469	0.30644
5.27	10.7975	0.31261
5.28	10.648	0.31203
5.29	10.4977	0.30646
5.3	10.3475	0.30399
5.31	10.1981	0.30191
5.32	10.0484	0.2956
5.33	9.89797	0.29138
5.34	9.74765	0.28859
5.35	9.59812	0.28635
5.36	9.44859	0.28478
5.37	9.29797	0.28099
5.38	9.1475	0.2748
5.39	8.99781	0.27295
5.4	8.84859	0.2713
5.41	8.69781	0.2657
5.42	8.54719	0.25747
5.43	8.3975	0.25152
5.44	8.24844	0.25073
5.45	8.09797	0.24805
5.46	7.94656	0.24266
5.47	7.79609	0.24039
5.48	7.64672	0.23944
5.49	7.49766	0.23742
5.5	7.34797	0.23625
5.51	7.1975	0.2297
5.52	7.04719	0.22568
5.53	6.89703	0.22428
5.54	6.74687	0.22663
5.55	6.59719	0.22988
5.56	6.44766	0.22975
5.57	6.2975	0.22923
5.58	6.14703	0.22332
5.59	5.99734	0.22034
5.6	5.84812	0.22106
5.61	5.69844	0.22034
5.62	5.54766	0.21453
5.63	5.39703	0.20789
5.64	5.2475	0.20104
5.65	5.09828	0.19578
5.66	4.94797	0.18964
5.67	4.79734	0.1822
5.68	4.64781	0.17414
5.69	4.49844	0.16987
5.7	4.34828	0.16411
5.71	4.1975	0.15545
5.72	4.04781	0.15365
5.73	3.89859	0.15922
5.74	3.74828	0.16165
5.75	3.59719	0.15897
5.76	3.44687	0.15528
5.77	3.29781	0.15424
5.78	3.14797	0.14704
5.79	2.99703	0.13795
5.8	2.84687	0.13218
5.81	2.69797	0.13122
5.82	2.54844	0.13226
5.83	2.39719	0.13001
5.84	2.24656	0.12806
5.85	2.0975	0.12532
5.86	1.94812	0.12195
5.87	1.79719	0.11887
5.88	1.64641	0.1135
5.89	1.49719	0.11199
5.9	1.34828	0.11693
5.91	1.19766	0.12047
5.92	1.04672	0.12209
5.93	0.89719	0.13315
5.94	0.74844	0.15133
5.95	0.59844	0.16019
5.96	0.44719	0.15118
5.97	0.29703	0.11613
5.98	0.14766	0.06408
5.99	-0.0025	0.01662
