# Supplementary material for: Mechanical properties of a biodegradable self-expandable polydioxanone monofilament stent: In vitro force relaxation and its clinical relevance
Source: PLoS One. 2020 Jul 8;15(7):e0235842. doi: 10.1371/journal.pone.0235842 (PMC7343154; doi:10.1371/journal.pone.0235842)
Supplement: S5 File — (ZIP) [file pone.0235842.s005.zip › Shear_Data/TotalForceProfile/slopeTotalForce_Sample5.xlsx]

## Sheet: Specimen_RawData_1
Time	Extension	Force	Extension of linear pulling part	Force of linear pulling part	the slope of the pulling part of the Total force profile K~FT
(s)	(mm)	(N)	(mm)	(N)	(N/mm)
0	0.22375	-0.00107			0.0190081
0.01	0.23531	0.01102
0.02	0.30328	0.06292
0.03	0.44328	0.18168
0.04	0.62234	0.39165
0.05	0.79391	0.59446
0.06	0.94891	0.71992
0.07	1.10812	0.80594
0.08	1.28031	0.87795
0.09	1.45547	0.91674
0.1	1.62359	0.91006
0.11	1.78625	0.88794
0.12	1.94859	0.87219
0.13	2.11219	0.86805
0.14	2.27547	0.86646
0.15	2.43625	0.86821
0.16	2.59406	0.87159
0.17	2.75031	0.87809
0.18	2.90781	0.88109
0.19	3.06516	0.88138
0.2	3.22016	0.88293
0.21	3.37297	0.88629
0.22	3.52672	0.88607
0.23	3.68141	0.89338
0.24	3.83469	0.90171
0.25	3.98625	0.9072
0.26	4.13844	0.91131
0.27	4.29141	0.91169
0.28	4.44312	0.91288
0.29	4.59328	0.9149
0.3	4.74422	0.91262
0.31	4.89641	0.91597
0.32	5.04797	0.92421
0.33	5.19797	0.93282
0.34	5.34828	0.94088
0.35	5.49953	0.94883
0.36	5.65047	0.95394
0.37	5.80016	0.95706
0.38	5.95031	0.95852
0.39	6.10156	0.96387
0.4	6.25234	0.96588
0.41	6.40219	0.96444
0.42	6.55156	0.96133
0.43	6.70203	0.96221
0.44	6.85312	0.96813
0.45	7.00312	0.9723
0.46	7.1525	0.9724
0.47	7.30266	0.97585
0.48	7.45344	0.98199
0.49	7.60406	0.9827
0.5	7.75406	0.98747
0.51	7.90344	0.98582
0.52	8.05265	0.99031
0.53	8.20203	0.9948
0.54	8.35203	1.0011
0.55	8.50312	1.00923
0.56	8.65422	1.01644
0.57	8.80375	1.02271
0.58	8.9525	1.02413
0.59	9.1025	1.02512
0.6	9.25359	1.02487
0.61	9.40406	1.02831
0.62	9.55312	1.0324
0.63	9.70281	1.03386
0.64	9.85359	1.04015
0.65	10.0041	1.04509	10.0041	1.04509
0.66	10.1538	1.04969	10.1538	1.04969
0.67	10.3034	1.04827	10.3034	1.04827
0.68	10.4541	1.04485	10.4541	1.04485
0.69	10.6045	1.04253	10.6045	1.04253
0.7	10.7542	1.04278	10.7542	1.04278
0.71	10.9038	1.04474	10.9038	1.04474
0.72	11.0541	1.0423	11.0541	1.0423
0.73	11.2042	1.04436	11.2042	1.04436
0.74	11.3537	1.05163	11.3537	1.05163
0.75	11.5033	1.05148	11.5033	1.05148
0.76	11.6539	1.05423	11.6539	1.05423
0.77	11.8044	1.06191	11.8044	1.06191
0.78	11.9542	1.07381	11.9542	1.07381
0.79	12.1037	1.07919	12.1037	1.07919
0.8	12.2536	1.08378	12.2536	1.08378
0.81	12.4039	1.09188	12.4039	1.09188
0.82	12.5541	1.10046	12.5541	1.10046
0.83	12.7034	1.10742	12.7034	1.10742
0.84	12.8534	1.11469	12.8534	1.11469
0.85	13.0041	1.11989	13.0041	1.11989
0.86	13.1542	1.12349	13.1542	1.12349
0.87	13.3031	1.12367	13.3031	1.12367
0.88	13.453	1.12133	13.453	1.12133
0.89	13.6042	1.12548	13.6042	1.12548
0.9	13.7547	1.12556	13.7547	1.12556
0.91	13.9036	1.12756	13.9036	1.12756
0.92	14.0531	1.1311	14.0531	1.1311
0.93	14.2039	1.13252	14.2039	1.13252
0.94	14.3541	1.1345	14.3541	1.1345
0.95	14.5034	1.14047	14.5034	1.14047
0.96	14.6533	1.14581	14.6533	1.14581
0.97	14.8039	1.14783	14.8039	1.14783
0.98	14.9542	1.14639	14.9542	1.14639
0.99	15.1036	1.14535	15.1036	1.14535
1	15.2536	1.14818	15.2536	1.14818
1.01	15.4048	1.15822	15.4048	1.15822
1.02	15.5545	1.16458	15.5545	1.16458
1.03	15.7028	1.17019	15.7028	1.17019
1.04	15.8516	1.17531	15.8516	1.17531
1.05	16.0028	1.18025	16.0028	1.18025
1.06	16.1545	1.18087	16.1545	1.18087
1.07	16.3045	1.18307	16.3045	1.18307
1.08	16.4531	1.17994	16.4531	1.17994
1.09	16.6031	1.17952	16.6031	1.17952
1.1	16.7539	1.18452	16.7539	1.18452
1.11	16.9044	1.18772	16.9044	1.18772
1.12	17.0533	1.19466	17.0533	1.19466
1.13	17.203	1.20047	17.203	1.20047
1.14	17.3539	1.2001	17.3539	1.2001
1.15	17.5042	1.19928	17.5042	1.19928
1.16	17.6533	1.20143	17.6533	1.20143
1.17	17.8028	1.20428	17.8028	1.20428
1.18	17.9539	1.20704	17.9539	1.20704
1.19	18.1044	1.21123	18.1044	1.21123
1.2	18.2538	1.21357	18.2538	1.21357
1.21	18.4031	1.21583	18.4031	1.21583
1.22	18.5539	1.22274	18.5539	1.22274
1.23	18.7044	1.22778	18.7044	1.22778
1.24	18.8536	1.23083	18.8536	1.23083
1.25	19.0026	1.23545	19.0026	1.23545
1.26	19.1533	1.2398	19.1533	1.2398
1.27	19.3042	1.24296	19.3042	1.24296
1.28	19.4539	1.2444	19.4539	1.2444
1.29	19.6031	1.24495	19.6031	1.24495
1.3	19.7534	1.24784	19.7534	1.24784
1.31	19.9041	1.25708	19.9041	1.25708
1.32	20.0536	1.25999	20.0536	1.25999
1.33	20.2028	1.26015	20.2028	1.26015
1.34	20.3533	1.26225	20.3533	1.26225
1.35	20.5044	1.26234	20.5044	1.26234
1.36	20.6544	1.26361	20.6544	1.26361
1.37	20.8033	1.26577	20.8033	1.26577
1.38	20.953	1.27056	20.953	1.27056
1.39	21.1041	1.2765	21.1041	1.2765
1.4	21.2548	1.27642	21.2548	1.27642
1.41	21.4041	1.27172	21.4041	1.27172
1.42	21.5533	1.27006	21.5533	1.27006
1.43	21.7041	1.27592	21.7041	1.27592
1.44	21.8548	1.27903	21.8548	1.27903
1.45	22.0038	1.28039	22.0038	1.28039
1.46	22.153	1.28336	22.153	1.28336
1.47	22.3041	1.28416	22.3041	1.28416
1.48	22.455	1.28662	22.455	1.28662
1.49	22.6041	1.28813	22.6041	1.28813
1.5	22.7526	1.29263	22.7526	1.29263
1.51	22.9037	1.29746	22.9037	1.29746
1.52	23.0555	1.30283	23.0555	1.30283
1.53	23.2045	1.30085	23.2045	1.30085
1.54	23.3517	1.29617	23.3517	1.29617
1.55	23.5014	1.29638	23.5014	1.29638
1.56	23.6533	1.29846	23.6533	1.29846
1.57	23.8042	1.30029	23.8042	1.30029
1.58	23.9533	1.30485	23.9533	1.30485
1.59	24.1028	1.30811	24.1028	1.30811
1.6	24.2536	1.31696	24.2536	1.31696
1.61	24.4039	1.32588	24.4039	1.32588
1.62	24.5533	1.32824	24.5533	1.32824
1.63	24.703	1.33137	24.703	1.33137
1.64	24.8539	1.33566	24.8539	1.33566
1.65	25.0044	1.33796	25.0044	1.33796
1.66	25.1534	1.34024	25.1534	1.34024
1.67	25.3028	1.34562	25.3028	1.34562
1.68	25.4536	1.3509	25.4536	1.3509
1.69	25.6045	1.35388	25.6045	1.35388
1.7	25.7539	1.35359	25.7539	1.35359
1.71	25.903	1.34966	25.903	1.34966
1.72	26.0538	1.35129	26.0538	1.35129
1.73	26.2047	1.35415	26.2047	1.35415
1.74	26.3542	1.35555	26.3542	1.35555
1.75	26.503	1.3538	26.503	1.3538
1.76	26.6533	1.35944	26.6533	1.35944
1.77	26.8044	1.36597	26.8044	1.36597
1.78	26.9544	1.3682	26.9544	1.3682
1.79	27.1033	1.37203	27.1033	1.37203
1.8	27.2534	1.37727	27.2534	1.37727
1.81	27.4045	1.38307	27.4045	1.38307
1.82	27.5541	1.38606	27.5541	1.38606
1.83	27.7025	1.38023	27.7025	1.38023
1.84	27.8527	1.3806	27.8527	1.3806
1.85	28.0042	1.38796	28.0042	1.38796
1.86	28.1547	1.39461	28.1547	1.39461
1.87	28.3033	1.39162	28.3033	1.39162
1.88	28.4526	1.39279	28.4526	1.39279
1.89	28.6038	1.39813	28.6038	1.39813
1.9	28.7544	1.40123	28.7544	1.40123
1.91	28.9039	1.40411	28.9039	1.40411
1.92	29.0531	1.40426	29.0531	1.40426
1.93	29.2036	1.4052	29.2036	1.4052
1.94	29.3545	1.40914	29.3545	1.40914
1.95	29.5041	1.41033	29.5041	1.41033
1.96	29.6528	1.41429	29.6528	1.41429
1.97	29.8033	1.41961	29.8033	1.41961
1.98	29.9544	1.42458	29.9544	1.42458
1.99	30.1044	1.42422
2	30.2533	1.42537
2.01	30.403	1.42982
2.02	30.5544	1.43482
2.03	30.7051	1.43843
2.04	30.8538	1.43741
2.05	31.0023	1.43563
2.06	31.1527	1.43989
2.07	31.3034	1.44694
2.08	31.4533	1.44771
2.09	31.6034	1.4459
2.1	31.7542	1.4394
2.11	31.9044	1.43527
2.12	32.0533	1.43792
2.13	32.203	1.44337
2.14	32.3539	1.45138
2.15	32.5045	1.45954
2.16	32.6536	1.46359
2.17	32.8028	1.46762
2.18	32.9534	1.47026
2.19	33.1042	1.47647
2.2	33.2537	1.48075
2.21	33.4028	1.48516
2.22	33.5534	1.48704
2.23	33.7044	1.489
2.24	33.8541	1.49272
2.25	34.003	1.4913
2.26	34.153	1.4953
2.27	34.3036	1.50093
2.28	34.4537	1.50395
2.29	34.603	1.50094
2.3	34.7533	1.50108
2.31	34.9039	1.50472
2.32	35.0541	1.50651
2.33	35.203	1.50507
2.34	35.3526	1.50622
2.35	35.5036	1.50884
2.36	35.6542	1.51215
2.37	35.8037	1.51164
2.38	35.9533	1.51218
2.39	36.1039	1.51717
2.4	36.2542	1.52016
2.41	36.4037	1.52014
2.42	36.5534	1.52096
2.43	36.7044	1.5248
2.44	36.8548	1.52877
2.45	37.0044	1.53085
2.46	37.1536	1.53024
2.47	37.3036	1.53558
2.48	37.4542	1.53729
2.49	37.6042	1.54154
2.5	37.7534	1.54376
2.51	37.9034	1.54504
2.52	38.0541	1.5448
2.53	38.2042	1.54184
2.54	38.3544	1.54135
2.55	38.5041	1.54232
2.56	38.6533	1.5442
2.57	38.8026	1.54861
2.58	38.9522	1.55238
2.59	39.103	1.55642
2.6	39.2542	1.56003
2.61	39.4042	1.56133
2.62	39.5531	1.56325
2.63	39.7028	1.56691
2.64	39.8537	1.56814
2.65	40.0042	1.57104
2.66	40.1534	1.57819
2.67	40.303	1.58428
2.68	40.4536	1.59109
2.69	40.6041	1.59725
2.7	40.7536	1.59988
2.71	40.9031	1.59971
2.72	41.0537	1.60425
2.73	41.2044	1.61106
2.74	41.3541	1.61549
2.75	41.5036	1.61408
2.76	41.6539	1.61294
2.77	41.8044	1.60978
2.78	41.9539	1.60991
2.79	42.1033	1.60714
2.8	42.2536	1.6077
2.81	42.4044	1.6092
2.82	42.554	1.61228
2.83	42.7033	1.61375
2.84	42.853	1.62034
2.85	43.0034	1.63389
2.86	43.1537	1.64288
2.87	43.303	1.63961
2.88	43.4531	1.63664
2.89	43.6039	1.63845
2.9	43.7541	1.64052
2.91	43.9031	1.63667
2.92	44.0526	1.63422
2.93	44.2037	1.64011
2.94	44.3545	1.64483
2.95	44.5036	1.64573
2.96	44.6531	1.64353
2.97	44.8037	1.64252
2.98	44.9542	1.64201
2.984	45.0142	1.64325
2.986	45.0441	1.64361
2.988	45.0737	1.64429
2.998	45.1961	1.64105
3.008	45.2339	1.5706
3.018	45.1789	1.45012
3.028	45.038	1.28177
3.038	44.8203	1.09068
3.048	44.5797	0.94272
3.058	44.3717	0.90682
3.068	44.1917	0.9469
3.078	44.0069	0.97758
3.088	43.8069	0.97272
3.098	43.6069	0.95077
3.108	43.4219	0.95588
3.118	43.2486	0.97595
3.128	43.0742	0.97562
3.138	42.8967	0.95346
3.148	42.7228	0.94091
3.158	42.5556	0.94412
3.168	42.3916	0.94644
3.178	42.2276	0.94
3.188	42.0648	0.93259
3.198	41.9039	0.92808
3.208	41.7444	0.92752
3.218	41.5864	0.9237
3.228	41.4301	0.92062
3.238	41.2744	0.92101
3.248	41.1186	0.91794
3.258	40.9641	0.91043
3.268	40.8108	0.90827
3.278	40.6576	0.90421
3.288	40.5039	0.89686
3.298	40.3506	0.89183
3.308	40.1989	0.89088
3.318	40.0476	0.89373
3.328	39.8953	0.89266
3.338	39.7433	0.89001
3.348	39.5925	0.88796
3.358	39.442	0.8896
3.368	39.2905	0.88953
3.378	39.1392	0.8912
3.388	38.9891	0.8917
3.398	38.8391	0.88969
3.408	38.6875	0.88733
3.418	38.5356	0.88827
3.428	38.3852	0.8892
3.438	38.2362	0.8858
3.448	38.0869	0.87662
3.458	37.9361	0.85877
3.468	37.785	0.83901
3.478	37.6347	0.82129
3.488	37.4847	0.80956
3.498	37.3342	0.80565
3.508	37.1842	0.80745
3.518	37.0342	0.80935
3.528	36.8841	0.80668
3.538	36.7339	0.80482
3.548	36.5839	0.8053
3.558	36.4345	0.80516
3.568	36.2847	0.80431
3.578	36.1337	0.80513
3.588	35.9833	0.80502
3.598	35.8342	0.80649
3.608	35.6847	0.80736
3.618	35.5341	0.8025
3.628	35.3834	0.79636
3.638	35.2341	0.79764
3.648	35.0845	0.79787
3.658	34.9337	0.79251
3.668	34.7834	0.78689
3.678	34.6344	0.78238
3.688	34.485	0.78417
3.698	34.3344	0.7845
3.708	34.1834	0.77923
3.718	34.0336	0.77673
3.728	33.8844	0.77594
3.738	33.7341	0.76918
3.748	33.5831	0.76121
3.758	33.4334	0.75495
3.768	33.2845	0.75274
3.778	33.1342	0.7496
3.788	32.9831	0.74118
3.798	32.833	0.73673
3.808	32.6838	0.738
3.818	32.5339	0.74161
3.828	32.3828	0.73982
3.838	32.2325	0.73213
3.848	32.0834	0.72936
3.858	31.9341	0.72895
3.868	31.7831	0.72365
3.878	31.6325	0.71806
3.888	31.4834	0.71886
3.898	31.3345	0.71954
3.908	31.1837	0.71492
3.918	31.0327	0.70801
3.928	30.8828	0.70705
3.938	30.7334	0.70641
3.948	30.5833	0.70513
3.958	30.4337	0.70265
3.968	30.2847	0.70053
3.978	30.1348	0.69518
3.988	29.9838	0.69324
3.998	29.833	0.69276
4.008	29.6836	0.69339
4.018	29.5347	0.69007
4.028	29.3842	0.68153
4.038	29.233	0.67297
4.048	29.0834	0.67052
4.058	28.9347	0.67259
4.068	28.7848	0.67611
4.078	28.6336	0.67361
4.088	28.483	0.66845
4.098	28.3337	0.66413
4.108	28.1844	0.6619
4.118	28.0334	0.65273
4.128	27.883	0.64718
4.138	27.7336	0.64507
4.148	27.5842	0.64341
4.158	27.4333	0.63826
4.168	27.2823	0.63434
4.178	27.1333	0.63621
4.188	26.9845	0.63865
4.198	26.8341	0.63281
4.208	26.6826	0.62285
4.218	26.5328	0.61869
4.228	26.3841	0.61959
4.238	26.2339	0.61879
4.248	26.0828	0.60885
4.258	25.933	0.60296
4.268	25.7844	0.60612
4.278	25.6347	0.59972
4.288	25.4834	0.58967
4.298	25.3331	0.58195
4.308	25.1842	0.58361
4.318	25.0345	0.5888
4.328	24.8836	0.5898
4.338	24.7331	0.58975
4.348	24.5839	0.59189
4.358	24.4348	0.59092
4.368	24.2839	0.58733
4.378	24.1331	0.58255
4.388	23.9838	0.57956
4.398	23.8348	0.57696
4.408	23.6842	0.57242
4.418	23.5331	0.56671
4.428	23.3831	0.5629
4.438	23.2338	0.56258
4.448	23.0831	0.56129
4.458	22.9322	0.55516
4.468	22.7834	0.55151
4.478	22.6353	0.54772
4.488	22.4845	0.54264
4.498	22.3322	0.5379
4.508	22.182	0.53462
4.518	22.0339	0.53583
4.528	21.8845	0.53346
4.538	21.7328	0.52571
4.548	21.582	0.52203
4.558	21.4336	0.52478
4.568	21.2847	0.53021
4.578	21.1339	0.52839
4.588	20.9831	0.52267
4.598	20.8336	0.51457
4.608	20.6842	0.51115
4.618	20.5338	0.50711
4.628	20.3831	0.50193
4.638	20.2338	0.49836
4.648	20.0845	0.49804
4.658	19.9341	0.49572
4.668	19.7834	0.49139
4.678	19.6337	0.48754
4.688	19.4848	0.4837
4.698	19.3347	0.48401
4.708	19.1837	0.4787
4.718	19.0336	0.47367
4.728	18.8844	0.47187
4.738	18.7342	0.47032
4.748	18.583	0.46375
4.758	18.4328	0.457
4.768	18.2841	0.44985
4.778	18.1347	0.44452
4.788	17.9836	0.43407
4.798	17.833	0.42781
4.808	17.6837	0.42819
4.818	17.5344	0.43495
4.828	17.3833	0.436
4.838	17.2323	0.42969
4.848	17.0831	0.4206
4.858	16.9339	0.41891
4.868	16.7834	0.41653
4.878	16.6325	0.41124
4.888	16.483	0.40826
4.898	16.3339	0.40737
4.908	16.1839	0.40521
4.918	16.0333	0.3997
4.928	15.8833	0.39568
4.938	15.7339	0.39171
4.948	15.5834	0.38648
4.958	15.4323	0.37823
4.968	15.2823	0.37192
4.978	15.1344	0.37381
4.988	14.9855	0.37464
4.998	14.8341	0.37386
5.008	14.6828	0.37231
5.018	14.5336	0.37175
5.028	14.3845	0.37024
5.038	14.2341	0.36977
5.048	14.0833	0.36996
5.058	13.9334	0.36619
5.068	13.7844	0.36096
5.078	13.6341	0.35268
5.088	13.4836	0.34471
5.098	13.3339	0.34095
5.108	13.1844	0.34
5.118	13.0336	0.33692
5.128	12.8831	0.33272
5.138	12.7336	0.33259
5.148	12.5841	0.33719
5.158	12.4334	0.33855
5.168	12.2828	0.33341
5.178	12.1333	0.32726
5.188	11.9841	0.324
5.198	11.8339	0.32312
5.208	11.6833	0.31944
5.218	11.5333	0.31578
5.228	11.3839	0.31571
5.238	11.2339	0.31423
5.248	11.0831	0.30635
5.258	10.933	0.30032
5.268	10.7837	0.30237
5.278	10.6341	0.3072
5.288	10.4838	0.30368
5.298	10.3336	0.30255
5.308	10.1842	0.30279
5.318	10.0345	0.29505
5.328	9.8839	0.28916
5.338	9.73375	0.2794
5.348	9.58422	0.2777
5.358	9.43469	0.27413
5.368	9.28391	0.26712
5.378	9.13344	0.26058
5.388	8.98406	0.26311
5.398	8.83469	0.2637
5.408	8.6839	0.26084
5.418	8.53312	0.25337
5.428	8.38375	0.24923
5.438	8.23453	0.24795
5.448	8.08375	0.24551
5.458	7.9325	0.23939
5.468	7.78219	0.23424
5.478	7.63297	0.23245
5.488	7.48375	0.23097
5.498	7.33391	0.23004
5.508	7.18359	0.22668
5.518	7.03328	0.22282
5.528	6.88312	0.22031
5.538	6.73281	0.22251
5.548	6.58328	0.22308
5.558	6.43359	0.22274
5.568	6.28328	0.21829
5.578	6.13312	0.2125
5.588	5.98344	0.21194
5.598	5.83422	0.21462
5.608	5.68437	0.21582
5.618	5.53359	0.21492
5.628	5.38297	0.21213
5.638	5.23375	0.20721
5.648	5.08437	0.19875
5.658	4.93375	0.18614
5.668	4.78328	0.17385
5.678	4.63391	0.16667
5.688	4.48469	0.16211
5.698	4.33422	0.15978
5.708	4.18328	0.15816
5.718	4.03375	0.15593
5.728	3.88469	0.15503
5.738	3.73422	0.16122
5.748	3.58312	0.16031
5.758	3.43297	0.15303
5.768	3.28391	0.14888
5.778	3.13391	0.14254
5.788	2.98297	0.13511
5.798	2.83312	0.13145
5.808	2.68422	0.12989
5.818	2.53437	0.13246
5.828	2.38312	0.13001
5.838	2.23266	0.12447
5.848	2.08344	0.12465
5.858	1.93406	0.12317
5.868	1.78297	0.1143
5.878	1.6325	0.10251
5.888	1.48344	0.09718
5.898	1.33406	0.10514
5.908	1.18359	0.11181
5.918	1.03281	0.11648
5.928	0.88344	0.13367
5.938	0.73453	0.15004
5.948	0.58437	0.1507
5.958	0.43312	0.12902
5.968	0.28297	0.08743
5.978	0.13375	0.04028
5.988	-0.01641	-0.00104
