# Supplementary material for: Mechanical properties of a biodegradable self-expandable polydioxanone monofilament stent: In vitro force relaxation and its clinical relevance
Source: PLoS One. 2020 Jul 8;15(7):e0235842. doi: 10.1371/journal.pone.0235842 (PMC7343154; doi:10.1371/journal.pone.0235842)
Supplement: S5 File — (ZIP) [file pone.0235842.s005.zip › Shear_Data/TotalForceProfile/slopeTotalForce_Sample6.xlsx]

## Sheet: Specimen_RawData_1
Time	Extension	Force	Extension of linear pulling part	Force of linear pulling part	the slope of the pulling part of the Total force profile K~FT
(s)	(mm)	(N)	(mm)	(N)	(N/mm)
0	0.23	0.01742			0.0193587
0.01	0.24125	0.02638
0.02	0.30844	0.07613
0.03	0.44719	0.19638
0.04	0.62562	0.39494
0.05	0.7975	0.59173
0.06	0.95297	0.71749
0.07	1.11234	0.80268
0.08	1.28437	0.8696
0.09	1.45953	0.90716
0.1	1.62828	0.90558
0.11	1.79109	0.8899
0.12	1.95359	0.87538
0.13	2.11719	0.87358
0.14	2.28062	0.87912
0.15	2.44156	0.88491
0.16	2.59937	0.89423
0.17	2.75594	0.9062
0.18	2.91344	0.91877
0.19	3.07094	0.9202
0.2	3.22609	0.91932
0.21	3.37875	0.91543
0.22	3.53266	0.91618
0.23	3.68734	0.92632
0.24	3.84078	0.93967
0.25	3.99234	0.95419
0.26	4.14437	0.96
0.27	4.2975	0.96363
0.28	4.44937	0.96485
0.29	4.59937	0.96416
0.3	4.75047	0.96051
0.31	4.90266	0.95907
0.32	5.05422	0.96005
0.33	5.20437	0.95598
0.34	5.35469	0.95095
0.35	5.50578	0.95232
0.36	5.65672	0.95724
0.37	5.80656	0.9561
0.38	5.95687	0.95938
0.39	6.10797	0.96764
0.4	6.25859	0.97157
0.41	6.40844	0.97213
0.42	6.55781	0.97392
0.43	6.70844	0.97744
0.44	6.85937	0.98506
0.45	7.00937	0.98302
0.46	7.15875	0.97495
0.47	7.30891	0.97343
0.48	7.45969	0.97235
0.49	7.61062	0.97567
0.5	7.76062	0.98878
0.51	7.90969	1.00247
0.52	8.0589	1.0124
0.53	8.20828	1.01863
0.54	8.35844	1.02708
0.55	8.50953	1.02688
0.56	8.66047	1.02246
0.57	8.81015	1.01709
0.58	8.95891	1.01428
0.59	9.10875	1.01868
0.6	9.26	1.01946
0.61	9.41047	1.02098
0.62	9.55953	1.02456
0.63	9.70922	1.03005
0.64	9.86015	1.0319
0.65	10.0105	1.03017	10.0105	1.03017
0.66	10.16	1.03127	10.16	1.03127
0.67	10.3097	1.03642	10.3097	1.03642
0.68	10.4603	1.03973	10.4603	1.03973
0.69	10.6109	1.04218	10.6109	1.04218
0.7	10.7605	1.04504	10.7605	1.04504
0.71	10.91	1.04054	10.91	1.04054
0.72	11.0602	1.03781	11.0602	1.03781
0.73	11.2105	1.0409	11.2105	1.0409
0.74	11.3602	1.04719	11.3602	1.04719
0.75	11.5097	1.05209	11.5097	1.05209
0.76	11.6602	1.05508	11.6602	1.05508
0.77	11.8108	1.05827	11.8108	1.05827
0.78	11.9606	1.06276	11.9606	1.06276
0.79	12.11	1.06832	12.11	1.06832
0.8	12.2598	1.07721	12.2598	1.07721
0.81	12.4103	1.08579	12.4103	1.08579
0.82	12.5603	1.09717	12.5603	1.09717
0.83	12.7097	1.10685	12.7097	1.10685
0.84	12.8597	1.1105	12.8597	1.1105
0.85	13.0105	1.11303	13.0105	1.11303
0.86	13.1603	1.11657	13.1603	1.11657
0.87	13.3094	1.11682	13.3094	1.11682
0.88	13.4594	1.11888	13.4594	1.11888
0.89	13.6106	1.12409	13.6106	1.12409
0.9	13.7608	1.12529	13.7608	1.12529
0.91	13.9098	1.13039	13.9098	1.13039
0.92	14.0595	1.13582	14.0595	1.13582
0.93	14.2102	1.13908	14.2102	1.13908
0.94	14.3603	1.14254	14.3603	1.14254
0.95	14.5098	1.14713	14.5098	1.14713
0.96	14.6595	1.14467	14.6595	1.14467
0.97	14.8103	1.14232	14.8103	1.14232
0.98	14.9605	1.14185	14.9605	1.14185
0.99	15.1098	1.14742	15.1098	1.14742
1	15.26	1.15132	15.26	1.15132
1.01	15.4113	1.15437	15.4113	1.15437
1.02	15.5609	1.15474	15.5609	1.15474
1.03	15.7091	1.15745	15.7091	1.15745
1.04	15.8578	1.16159	15.8578	1.16159
1.05	16.0091	1.16491	16.0091	1.16491
1.06	16.1608	1.17184	16.1608	1.17184
1.07	16.3108	1.17669	16.3108	1.17669
1.08	16.4595	1.17081	16.4595	1.17081
1.09	16.6094	1.16561	16.6094	1.16561
1.1	16.7603	1.17044	16.7603	1.17044
1.11	16.9106	1.17644	16.9106	1.17644
1.12	17.0598	1.18338	17.0598	1.18338
1.13	17.2095	1.19052	17.2095	1.19052
1.14	17.3602	1.19594	17.3602	1.19594
1.15	17.5106	1.20432	17.5106	1.20432
1.16	17.6597	1.20981	17.6597	1.20981
1.17	17.8092	1.21387	17.8092	1.21387
1.18	17.9603	1.218	17.9603	1.218
1.19	18.1108	1.21841	18.1108	1.21841
1.2	18.2598	1.21441	18.2598	1.21441
1.21	18.4094	1.21153	18.4094	1.21153
1.22	18.5603	1.21527	18.5603	1.21527
1.23	18.7108	1.22185	18.7108	1.22185
1.24	18.8597	1.22754	18.8597	1.22754
1.25	19.0089	1.23605	19.0089	1.23605
1.26	19.1597	1.24373	19.1597	1.24373
1.27	19.3106	1.24752	19.3106	1.24752
1.28	19.4603	1.24984	19.4603	1.24984
1.29	19.6094	1.25399	19.6094	1.25399
1.3	19.7598	1.26026	19.7598	1.26026
1.31	19.9105	1.26209	19.9105	1.26209
1.32	20.0598	1.25497	20.0598	1.25497
1.33	20.2091	1.25514	20.2091	1.25514
1.34	20.3595	1.2593	20.3595	1.2593
1.35	20.5106	1.262	20.5106	1.262
1.36	20.6606	1.26388	20.6606	1.26388
1.37	20.8095	1.26986	20.8095	1.26986
1.38	20.9594	1.27058	20.9594	1.27058
1.39	21.1105	1.27173	21.1105	1.27173
1.4	21.2611	1.27303	21.2611	1.27303
1.41	21.4103	1.27647	21.4103	1.27647
1.42	21.5597	1.27652	21.5597	1.27652
1.43	21.7106	1.28472	21.7106	1.28472
1.44	21.8612	1.2916	21.8612	1.2916
1.45	22.01	1.29393	22.01	1.29393
1.46	22.1592	1.29515	22.1592	1.29515
1.47	22.3105	1.29471	22.3105	1.29471
1.48	22.4612	1.29185	22.4612	1.29185
1.49	22.6102	1.28675	22.6102	1.28675
1.5	22.7587	1.2842	22.7587	1.2842
1.51	22.9102	1.28704	22.9102	1.28704
1.52	23.0619	1.29572	23.0619	1.29572
1.53	23.2106	1.30072	23.2106	1.30072
1.54	23.358	1.30299	23.358	1.30299
1.55	23.5078	1.30673	23.5078	1.30673
1.56	23.6598	1.313	23.6598	1.313
1.57	23.8106	1.31821	23.8106	1.31821
1.58	23.9595	1.32247	23.9595	1.32247
1.59	24.1091	1.32719	24.1091	1.32719
1.6	24.26	1.32797	24.26	1.32797
1.61	24.4103	1.32744	24.4103	1.32744
1.62	24.5594	1.3234	24.5594	1.3234
1.63	24.7092	1.32527	24.7092	1.32527
1.64	24.8602	1.33417	24.8602	1.33417
1.65	25.0106	1.33743	25.0106	1.33743
1.66	25.1597	1.33601	25.1597	1.33601
1.67	25.3091	1.33883	25.3091	1.33883
1.68	25.4601	1.3477	25.4601	1.3477
1.69	25.6108	1.34712	25.6108	1.34712
1.7	25.7601	1.34151	25.7601	1.34151
1.71	25.9094	1.33605	25.9094	1.33605
1.72	26.06	1.34019	26.06	1.34019
1.73	26.2109	1.34322	26.2109	1.34322
1.74	26.3605	1.34114	26.3605	1.34114
1.75	26.5092	1.34396	26.5092	1.34396
1.76	26.6597	1.34972	26.6597	1.34972
1.77	26.8108	1.35303	26.8108	1.35303
1.78	26.9608	1.3582	26.9608	1.3582
1.79	27.1095	1.36536	27.1095	1.36536
1.8	27.2597	1.36837	27.2597	1.36837
1.81	27.4109	1.37363	27.4109	1.37363
1.82	27.5603	1.37939	27.5603	1.37939
1.83	27.7087	1.38335	27.7087	1.38335
1.84	27.8591	1.38801	27.8591	1.38801
1.85	28.0105	1.39732	28.0105	1.39732
1.86	28.1609	1.39687	28.1609	1.39687
1.87	28.3097	1.39446	28.3097	1.39446
1.88	28.4591	1.3962	28.4591	1.3962
1.89	28.6102	1.40276	28.6102	1.40276
1.9	28.7606	1.40624	28.7606	1.40624
1.91	28.9102	1.40603	28.9102	1.40603
1.92	29.0595	1.40605	29.0595	1.40605
1.93	29.21	1.41008	29.21	1.41008
1.94	29.3608	1.41708	29.3608	1.41708
1.95	29.5103	1.42202	29.5103	1.42202
1.96	29.6592	1.42225	29.6592	1.42225
1.97	29.8097	1.42677	29.8097	1.42677
1.98	29.9608	1.42852	29.9608	1.42852
1.99	30.1105	1.42735
2	30.2594	1.42693
2.01	30.4095	1.42847
2.02	30.5609	1.43084
2.03	30.7117	1.43533
2.04	30.86	1.4355
2.05	31.0087	1.43521
2.06	31.1591	1.43872
2.07	31.31	1.43756
2.08	31.4597	1.43597
2.09	31.6098	1.43423
2.1	31.7605	1.43915
2.11	31.9105	1.44646
2.12	32.0595	1.4562
2.13	32.2094	1.46381
2.14	32.3603	1.46829
2.15	32.5108	1.46631
2.16	32.6597	1.45471
2.17	32.8089	1.45453
2.18	32.9598	1.46524
2.19	33.1106	1.47648
2.2	33.26	1.48345
2.21	33.4091	1.48562
2.22	33.5597	1.48725
2.23	33.7108	1.49064
2.24	33.8605	1.49345
2.25	34.0094	1.49542
2.26	34.1592	1.49673
2.27	34.31	1.50375
2.28	34.46	1.5069
2.29	34.6094	1.50697
2.3	34.7595	1.50836
2.31	34.9102	1.51003
2.32	35.0603	1.50798
2.33	35.2092	1.50425
2.34	35.3589	1.50204
2.35	35.5098	1.50666
2.36	35.6605	1.51277
2.37	35.8098	1.51541
2.38	35.9595	1.51644
2.39	36.1103	1.51883
2.4	36.2606	1.52009
2.41	36.41	1.52058
2.42	36.5598	1.52242
2.43	36.7108	1.52694
2.44	36.8611	1.53014
2.45	37.0106	1.53033
2.46	37.16	1.52761
2.47	37.3102	1.52741
2.48	37.4608	1.53135
2.49	37.6106	1.53795
2.5	37.7598	1.53897
2.51	37.9098	1.54004
2.52	38.0603	1.54104
2.53	38.2106	1.53987
2.54	38.3606	1.54165
2.55	38.5103	1.54539
2.56	38.6597	1.54736
2.57	38.8089	1.54728
2.58	38.9584	1.5463
2.59	39.1094	1.5453
2.6	39.2606	1.54968
2.61	39.4106	1.55235
2.62	39.5594	1.55704
2.63	39.7091	1.56672
2.64	39.8601	1.57839
2.65	40.0106	1.58698
2.66	40.1598	1.59077
2.67	40.3092	1.59028
2.68	40.46	1.59241
2.69	40.6105	1.59241
2.7	40.76	1.59433
2.71	40.9095	1.59349
2.72	41.06	1.59541
2.73	41.2108	1.60057
2.74	41.3605	1.60742
2.75	41.5098	1.6131
2.76	41.6602	1.61103
2.77	41.8106	1.61147
2.78	41.9601	1.61774
2.79	42.1095	1.62322
2.8	42.26	1.62738
2.81	42.4108	1.63295
2.82	42.5605	1.62962
2.83	42.7095	1.62948
2.84	42.8594	1.63352
2.85	43.0097	1.6376
2.86	43.16	1.64149
2.87	43.3094	1.63958
2.88	43.4594	1.63598
2.89	43.6101	1.63427
2.9	43.7603	1.63688
2.91	43.9094	1.64208
2.92	44.0591	1.64304
2.93	44.2101	1.6437
2.94	44.3608	1.64471
2.95	44.5098	1.64259
2.96	44.6594	1.64308
2.97	44.8103	1.64654
2.98	44.9606	1.64957
2.984	45.0203	1.65028
2.986	45.0502	1.65022
2.988	45.0798	1.65004
2.998	45.2023	1.6403
3.008	45.2406	1.5703
3.018	45.1858	1.45153
3.028	45.0451	1.28454
3.038	44.8273	1.08801
3.048	44.5861	0.94239
3.058	44.3777	0.90696
3.068	44.1978	0.95019
3.078	44.0133	0.98198
3.088	43.8131	0.97096
3.098	43.613	0.94872
3.108	43.428	0.95267
3.118	43.2548	0.9757
3.128	43.0805	0.97635
3.138	42.903	0.9533
3.148	42.7291	0.93839
3.158	42.5617	0.93712
3.168	42.3978	0.93816
3.178	42.2339	0.92994
3.188	42.0711	0.91808
3.198	41.9102	0.91664
3.208	41.7506	0.91768
3.218	41.5928	0.91383
3.228	41.4366	0.90836
3.238	41.2806	0.90297
3.248	41.1248	0.89843
3.258	40.9701	0.89563
3.268	40.817	0.89588
3.278	40.6639	0.89279
3.288	40.5102	0.89186
3.298	40.357	0.89255
3.308	40.2053	0.89084
3.318	40.0539	0.88687
3.328	39.9016	0.88391
3.338	39.7497	0.87997
3.348	39.5987	0.87483
3.358	39.4483	0.87208
3.368	39.2967	0.8714
3.378	39.1456	0.87237
3.388	38.9955	0.87416
3.398	38.8453	0.87752
3.408	38.6937	0.88134
3.418	38.542	0.88538
3.428	38.3916	0.88927
3.438	38.2423	0.89145
3.448	38.0931	0.88217
3.458	37.9425	0.85869
3.468	37.7914	0.82838
3.478	37.6411	0.80804
3.488	37.4909	0.79673
3.498	37.3405	0.79302
3.508	37.1905	0.79755
3.518	37.0405	0.80146
3.528	36.8905	0.80678
3.538	36.7401	0.8083
3.548	36.5902	0.81035
3.558	36.4408	0.80848
3.568	36.2909	0.80646
3.578	36.1401	0.80474
3.588	35.9897	0.80497
3.598	35.8405	0.80025
3.608	35.6908	0.7965
3.618	35.5403	0.79668
3.628	35.3898	0.79442
3.638	35.2405	0.7921
3.648	35.0908	0.78634
3.658	34.9402	0.78283
3.668	34.7898	0.77814
3.678	34.6406	0.77763
3.688	34.4914	0.77592
3.698	34.3408	0.77463
3.708	34.1898	0.77105
3.718	34.04	0.77024
3.728	33.8906	0.76815
3.738	33.7403	0.76607
3.748	33.5895	0.75822
3.758	33.4398	0.75248
3.768	33.2908	0.75422
3.778	33.1406	0.75438
3.788	32.9895	0.74763
3.798	32.8392	0.74681
3.808	32.6902	0.74507
3.818	32.5403	0.73857
3.828	32.3891	0.72997
3.838	32.2386	0.72473
3.848	32.0897	0.7233
3.858	31.9403	0.72257
3.868	31.7894	0.72048
3.878	31.6387	0.71978
3.888	31.4897	0.72049
3.898	31.3408	0.72006
3.908	31.1901	0.71221
3.918	31.0389	0.70599
3.928	30.8889	0.70495
3.938	30.7397	0.70173
3.948	30.5897	0.70148
3.958	30.44	0.70057
3.968	30.2909	0.70003
3.978	30.1411	0.69713
3.988	29.9901	0.69229
3.998	29.8394	0.68632
4.008	29.6898	0.68493
4.018	29.5409	0.68427
4.028	29.3905	0.67478
4.038	29.2392	0.66493
4.048	29.0897	0.66315
4.058	28.9409	0.66518
4.068	28.7913	0.66101
4.078	28.64	0.65339
4.088	28.4895	0.65122
4.098	28.3402	0.65544
4.108	28.1906	0.6528
4.118	28.0398	0.64745
4.128	27.8894	0.64644
4.138	27.74	0.64577
4.148	27.5906	0.64501
4.158	27.4397	0.64353
4.168	27.2888	0.63767
4.178	27.1395	0.6368
4.188	26.9908	0.63718
4.198	26.8405	0.63008
4.208	26.6892	0.61742
4.218	26.5392	0.60832
4.228	26.3903	0.60322
4.238	26.2403	0.60289
4.248	26.0892	0.59893
4.258	25.9394	0.59515
4.268	25.7906	0.59322
4.278	25.6409	0.59559
4.288	25.4898	0.59418
4.298	25.3395	0.59618
4.308	25.1905	0.59742
4.318	25.0409	0.58663
4.328	24.89	0.57589
4.338	24.7394	0.57103
4.348	24.5902	0.57318
4.358	24.4411	0.57569
4.368	24.2902	0.57207
4.378	24.1394	0.56777
4.388	23.99	0.56812
4.398	23.8411	0.57016
4.408	23.6908	0.56554
4.418	23.5394	0.55708
4.428	23.3894	0.55751
4.438	23.2401	0.55773
4.448	23.0895	0.55501
4.458	22.9384	0.5555
4.468	22.7897	0.55348
4.478	22.6416	0.55216
4.488	22.4909	0.54503
4.498	22.3386	0.53794
4.508	22.1884	0.53417
4.518	22.0402	0.53189
4.528	21.8909	0.52682
4.538	21.7392	0.52031
4.548	21.5883	0.51839
4.558	21.4397	0.52192
4.568	21.2909	0.52336
4.578	21.1401	0.52121
4.588	20.9894	0.51504
4.598	20.8398	0.51145
4.608	20.6906	0.51141
4.618	20.5402	0.50303
4.628	20.3895	0.49725
4.638	20.24	0.49752
4.648	20.0908	0.49955
4.658	19.9405	0.4939
4.668	19.7897	0.48832
4.678	19.64	0.48573
4.688	19.4909	0.48125
4.698	19.3411	0.47473
4.708	19.1901	0.46755
4.718	19.0398	0.46369
4.728	18.8906	0.46145
4.738	18.7406	0.46006
4.748	18.5895	0.45629
4.758	18.4391	0.45204
4.768	18.2902	0.45101
4.778	18.1409	0.4483
4.788	17.99	0.44033
4.798	17.8394	0.43406
4.808	17.69	0.43191
4.818	17.5406	0.43014
4.828	17.3897	0.42243
4.838	17.2387	0.4173
4.848	17.0894	0.41897
4.858	16.9401	0.41905
4.868	16.7898	0.41257
4.878	16.6389	0.40483
4.888	16.4892	0.39751
4.898	16.3402	0.39611
4.908	16.1901	0.39818
4.918	16.0395	0.39477
4.928	15.8895	0.39098
4.938	15.7403	0.38721
4.948	15.5897	0.38419
4.958	15.4386	0.38257
4.968	15.2888	0.38282
4.978	15.1406	0.38369
4.988	14.9917	0.3819
4.998	14.8405	0.37523
5.008	14.6892	0.36877
5.018	14.5398	0.36219
5.028	14.3906	0.36062
5.038	14.2403	0.35948
5.048	14.0897	0.35505
5.058	13.9398	0.35523
5.068	13.7906	0.35389
5.078	13.6405	0.35142
5.088	13.49	0.34733
5.098	13.3403	0.34196
5.108	13.1908	0.34051
5.118	13.04	0.33722
5.128	12.8894	0.32667
5.138	12.7397	0.31733
5.148	12.5905	0.3115
5.158	12.4398	0.30641
5.168	12.2891	0.30496
5.178	12.1395	0.30794
5.188	11.9905	0.31556
5.198	11.8401	0.31845
5.208	11.6895	0.31591
5.218	11.5397	0.31104
5.228	11.3903	0.30831
5.238	11.2401	0.3033
5.248	11.0894	0.29474
5.258	10.9392	0.29511
5.268	10.79	0.29793
5.278	10.6405	0.29385
5.288	10.4902	0.28714
5.298	10.34	0.288
5.308	10.1906	0.28922
5.318	10.0409	0.28471
5.328	9.89047	0.28184
5.338	9.74	0.27695
5.348	9.59047	0.26944
5.358	9.44094	0.2674
5.368	9.29031	0.26508
5.378	9.14	0.26134
5.388	8.99031	0.25934
5.398	8.84094	0.25676
5.408	8.69031	0.25076
5.418	8.53969	0.24779
5.428	8.39015	0.24382
5.438	8.24094	0.2433
5.448	8.09015	0.23998
5.458	7.93859	0.23885
5.468	7.78859	0.24087
5.478	7.63937	0.24254
5.488	7.49	0.24124
5.498	7.34	0.2378
5.508	7.18969	0.22833
5.518	7.03969	0.22531
5.528	6.88937	0.22616
5.538	6.73906	0.2274
5.548	6.58937	0.23098
5.558	6.44	0.23017
5.568	6.28969	0.22536
5.578	6.13937	0.21982
5.588	5.98969	0.21301
5.598	5.84031	0.21043
5.608	5.69078	0.19882
5.618	5.54	0.1891
5.628	5.38953	0.1865
5.638	5.24	0.18423
5.648	5.09047	0.17992
5.658	4.94	0.17313
5.668	4.78969	0.16656
5.678	4.64016	0.16093
5.688	4.49078	0.15496
5.698	4.34031	0.15256
5.708	4.18969	0.15016
5.718	4.04016	0.14503
5.728	3.89109	0.14251
5.738	3.74062	0.13459
5.748	3.58937	0.12775
5.758	3.43922	0.12468
5.768	3.29031	0.1275
5.778	3.14016	0.12731
5.788	2.98922	0.12699
5.798	2.83922	0.1244
5.808	2.69047	0.12398
5.818	2.54062	0.12478
5.828	2.38937	0.11884
5.838	2.23891	0.11143
5.848	2.08984	0.10643
5.858	1.94047	0.10267
5.868	1.78953	0.0981
5.878	1.63875	0.09664
5.888	1.48953	0.10284
5.898	1.34047	0.11024
5.908	1.18984	0.11174
5.918	1.03906	0.11928
5.928	0.88953	0.13644
5.938	0.74078	0.15496
5.948	0.59062	0.15363
5.958	0.43953	0.13264
5.968	0.28937	0.09397
5.978	0.14	0.04358
5.988	-0.01016	0.00275
