# Supplementary material for: Mechanical properties of a biodegradable self-expandable polydioxanone monofilament stent: In vitro force relaxation and its clinical relevance
Source: PLoS One. 2020 Jul 8;15(7):e0235842. doi: 10.1371/journal.pone.0235842 (PMC7343154; doi:10.1371/journal.pone.0235842)
Supplement: S5 File — (ZIP) [file pone.0235842.s005.zip › Shear_Data/TotalForceProfile/slopeTotalForce_Sample7.xlsx]

## Sheet: Specimen_RawData_1
Time	Extension	Force	Extension of linear pulling part	Force of linear pulling part	the slope of the pulling part of the Total force profile K~FT
(s)	(mm)	(N)	(mm)	(N)	(N/mm)
0	0.22422	-0.01149			0.0190421
0.01	0.23562	-9e-05
0.02	0.30344	0.05767
0.03	0.44297	0.18193
0.04	0.62219	0.38052
0.05	0.79406	0.56991
0.06	0.94937	0.69201
0.07	1.10844	0.78178
0.08	1.28062	0.85532
0.09	1.45578	0.89553
0.1	1.62422	0.89443
0.11	1.78672	0.87938
0.12	1.94906	0.87125
0.13	2.1125	0.86976
0.14	2.27578	0.87151
0.15	2.43672	0.87285
0.16	2.59437	0.88137
0.17	2.75078	0.89492
0.18	2.90828	0.9085
0.19	3.06562	0.91831
0.2	3.22047	0.92841
0.21	3.37344	0.93375
0.22	3.52719	0.939
0.23	3.68187	0.947
0.24	3.835	0.95341
0.25	3.98656	0.95608
0.26	4.13875	0.95879
0.27	4.29187	0.96065
0.28	4.44359	0.96143
0.29	4.59375	0.96182
0.3	4.74469	0.96004
0.31	4.89703	0.9639
0.32	5.04859	0.97027
0.33	5.19844	0.97336
0.34	5.34875	0.97844
0.35	5.50016	0.98978
0.36	5.65094	0.99811
0.37	5.80062	1.00144
0.38	5.95078	1.0028
0.39	6.10203	1.00168
0.4	6.25281	0.99747
0.41	6.40266	0.99831
0.42	6.55219	0.9975
0.43	6.70266	0.99734
0.44	6.85344	0.99963
0.45	7.00375	0.9983
0.46	7.15297	0.99396
0.47	7.30312	0.99834
0.48	7.45375	1.00575
0.49	7.60469	1.01269
0.5	7.75469	1.02214
0.51	7.9039	1.03045
0.52	8.05297	1.03894
0.53	8.2025	1.04371
0.54	8.3525	1.04756
0.55	8.50359	1.05028
0.56	8.65453	1.05426
0.57	8.80422	1.05271
0.58	8.95297	1.04875
0.59	9.10297	1.04672
0.6	9.25406	1.04804
0.61	9.40453	1.04992
0.62	9.55375	1.05305
0.63	9.70328	1.05753
0.64	9.85422	1.0582
0.65	10.0047	1.05551	10.0047	1.05551
0.66	10.1541	1.05067	10.1541	1.05067
0.67	10.3038	1.05005	10.3038	1.05005
0.68	10.4545	1.05456	10.4545	1.05456
0.69	10.605	1.05509	10.605	1.05509
0.7	10.7545	1.05688	10.7545	1.05688
0.71	10.9042	1.05729	10.9042	1.05729
0.72	11.0545	1.0588	11.0545	1.0588
0.73	11.2047	1.06585	11.2047	1.06585
0.74	11.3542	1.0757	11.3542	1.0757
0.75	11.5038	1.0818	11.5038	1.0818
0.76	11.6544	1.0851	11.6544	1.0851
0.77	11.805	1.0909	11.805	1.0909
0.78	11.9547	1.09835	11.9547	1.09835
0.79	12.1041	1.10275	12.1041	1.10275
0.8	12.2541	1.10758	12.2541	1.10758
0.81	12.4045	1.11015	12.4045	1.11015
0.82	12.5547	1.11432	12.5547	1.11432
0.83	12.7037	1.11927	12.7037	1.11927
0.84	12.8539	1.11937	12.8539	1.11937
0.85	13.0047	1.12055	13.0047	1.12055
0.86	13.1548	1.12742	13.1548	1.12742
0.87	13.3038	1.1297	13.3038	1.1297
0.88	13.4534	1.12924	13.4534	1.12924
0.89	13.6047	1.13347	13.6047	1.13347
0.9	13.7552	1.13811	13.7552	1.13811
0.91	13.9041	1.14003	13.9041	1.14003
0.92	14.0536	1.14286	14.0536	1.14286
0.93	14.2042	1.14695	14.2042	1.14695
0.94	14.3545	1.14999	14.3545	1.14999
0.95	14.5041	1.15544	14.5041	1.15544
0.96	14.6538	1.15773	14.6538	1.15773
0.97	14.8044	1.15948	14.8044	1.15948
0.98	14.9548	1.16228	14.9548	1.16228
0.99	15.1041	1.1608	15.1041	1.1608
1	15.2541	1.16007	15.2541	1.16007
1.01	15.4053	1.16258	15.4053	1.16258
1.02	15.555	1.16313	15.555	1.16313
1.03	15.7031	1.1667	15.7031	1.1667
1.04	15.8519	1.17309	15.8519	1.17309
1.05	16.0031	1.17634	16.0031	1.17634
1.06	16.1548	1.18165	16.1548	1.18165
1.07	16.305	1.18425	16.305	1.18425
1.08	16.4537	1.18288	16.4537	1.18288
1.09	16.6034	1.18085	16.6034	1.18085
1.1	16.7544	1.18626	16.7544	1.18626
1.11	16.9048	1.1917	16.9048	1.1917
1.12	17.0541	1.19869	17.0541	1.19869
1.13	17.2037	1.20414	17.2037	1.20414
1.14	17.3544	1.20635	17.3544	1.20635
1.15	17.5045	1.20971	17.5045	1.20971
1.16	17.6537	1.21306	17.6537	1.21306
1.17	17.8034	1.21852	17.8034	1.21852
1.18	17.9544	1.22463	17.9544	1.22463
1.19	18.105	1.22811	18.105	1.22811
1.2	18.2541	1.22373	18.2541	1.22373
1.21	18.4036	1.22495	18.4036	1.22495
1.22	18.5545	1.23185	18.5545	1.23185
1.23	18.7048	1.23891	18.7048	1.23891
1.24	18.8539	1.24542	18.8539	1.24542
1.25	19.003	1.25536	19.003	1.25536
1.26	19.1537	1.26214	19.1537	1.26214
1.27	19.3048	1.26631	19.3048	1.26631
1.28	19.4544	1.26638	19.4544	1.26638
1.29	19.6034	1.26295	19.6034	1.26295
1.3	19.7541	1.26426	19.7541	1.26426
1.31	19.9047	1.26613	19.9047	1.26613
1.32	20.0541	1.26224	20.0541	1.26224
1.33	20.2033	1.26353	20.2033	1.26353
1.34	20.3538	1.27145	20.3538	1.27145
1.35	20.5048	1.27581	20.5048	1.27581
1.36	20.6548	1.27754	20.6548	1.27754
1.37	20.8036	1.2769	20.8036	1.2769
1.38	20.9534	1.27676	20.9534	1.27676
1.39	21.1045	1.28205	21.1045	1.28205
1.4	21.2553	1.28603	21.2553	1.28603
1.41	21.4045	1.29121	21.4045	1.29121
1.42	21.5538	1.29191	21.5538	1.29191
1.43	21.7047	1.29561	21.7047	1.29561
1.44	21.8555	1.29632	21.8555	1.29632
1.45	22.0042	1.29617	22.0042	1.29617
1.46	22.1534	1.29912	22.1534	1.29912
1.47	22.3045	1.3033	22.3045	1.3033
1.48	22.4553	1.30818	22.4553	1.30818
1.49	22.6044	1.30909	22.6044	1.30909
1.5	22.7531	1.30222	22.7531	1.30222
1.51	22.9044	1.30554	22.9044	1.30554
1.52	23.0561	1.31313	23.0561	1.31313
1.53	23.205	1.30934	23.205	1.30934
1.54	23.3523	1.30755	23.3523	1.30755
1.55	23.502	1.31242	23.502	1.31242
1.56	23.6539	1.32015	23.6539	1.32015
1.57	23.8047	1.32447	23.8047	1.32447
1.58	23.9536	1.3307	23.9536	1.3307
1.59	24.1034	1.33285	24.1034	1.33285
1.6	24.2542	1.33509	24.2542	1.33509
1.61	24.4045	1.335	24.4045	1.335
1.62	24.5538	1.33376	24.5538	1.33376
1.63	24.7034	1.33506	24.7034	1.33506
1.64	24.8544	1.34126	24.8544	1.34126
1.65	25.0048	1.34248	25.0048	1.34248
1.66	25.1541	1.34552	25.1541	1.34552
1.67	25.3033	1.35158	25.3033	1.35158
1.68	25.4542	1.35579	25.4542	1.35579
1.69	25.605	1.35899	25.605	1.35899
1.7	25.7544	1.36421	25.7544	1.36421
1.71	25.9036	1.36847	25.9036	1.36847
1.72	26.0544	1.37195	26.0544	1.37195
1.73	26.2053	1.37429	26.2053	1.37429
1.74	26.3547	1.36886	26.3547	1.36886
1.75	26.5034	1.36201	26.5034	1.36201
1.76	26.6539	1.36297	26.6539	1.36297
1.77	26.8048	1.36705	26.8048	1.36705
1.78	26.9548	1.37197	26.9548	1.37197
1.79	27.1038	1.37516	27.1038	1.37516
1.8	27.2538	1.3775	27.2538	1.3775
1.81	27.405	1.38225	27.405	1.38225
1.82	27.5545	1.38608	27.5545	1.38608
1.83	27.7028	1.38568	27.7028	1.38568
1.84	27.8531	1.38714	27.8531	1.38714
1.85	28.0047	1.39554	28.0047	1.39554
1.86	28.1551	1.40509	28.1551	1.40509
1.87	28.3038	1.41048	28.3038	1.41048
1.88	28.4531	1.41872	28.4531	1.41872
1.89	28.6042	1.42338	28.6042	1.42338
1.9	28.7548	1.4237	28.7548	1.4237
1.91	28.9042	1.42018	28.9042	1.42018
1.92	29.0536	1.4161	29.0536	1.4161
1.93	29.2042	1.41932	29.2042	1.41932
1.94	29.355	1.42562	29.355	1.42562
1.95	29.5045	1.43105	29.5045	1.43105
1.96	29.6534	1.43313	29.6534	1.43313
1.97	29.8039	1.43972	29.8039	1.43972
1.98	29.955	1.44562	29.955	1.44562
1.99	30.1048	1.44349
2	30.2536	1.44
2.01	30.4036	1.43871
2.02	30.5548	1.44459
2.03	30.7056	1.4488
2.04	30.8542	1.44785
2.05	31.003	1.44374
2.06	31.1533	1.44093
2.07	31.3041	1.44398
2.08	31.4539	1.4459
2.09	31.6041	1.44503
2.1	31.7547	1.44818
2.11	31.9048	1.45074
2.12	32.0537	1.45771
2.13	32.2034	1.46238
2.14	32.3544	1.46358
2.15	32.505	1.46478
2.16	32.6539	1.4626
2.17	32.8031	1.46549
2.18	32.9539	1.47375
2.19	33.1047	1.4795
2.2	33.2541	1.4857
2.21	33.4033	1.48788
2.22	33.5539	1.48776
2.23	33.7048	1.49269
2.24	33.8545	1.49485
2.25	34.0034	1.49852
2.26	34.1533	1.50198
2.27	34.3041	1.50973
2.28	34.4542	1.51416
2.29	34.6036	1.51236
2.3	34.7537	1.51209
2.31	34.9044	1.5157
2.32	35.0547	1.51578
2.33	35.2034	1.51466
2.34	35.353	1.51203
2.35	35.5039	1.51445
2.36	35.6547	1.51729
2.37	35.8042	1.51704
2.38	35.9536	1.51858
2.39	36.1042	1.52089
2.4	36.2548	1.5253
2.41	36.4044	1.52999
2.42	36.5541	1.53081
2.43	36.7048	1.53707
2.44	36.8553	1.53976
2.45	37.0048	1.53989
2.46	37.1542	1.53759
2.47	37.3044	1.54114
2.48	37.455	1.54436
2.49	37.6047	1.54783
2.5	37.7541	1.54663
2.51	37.9041	1.551
2.52	38.0547	1.55563
2.53	38.2048	1.56018
2.54	38.3547	1.56319
2.55	38.5045	1.56712
2.56	38.6539	1.5641
2.57	38.8031	1.56335
2.58	38.9528	1.5615
2.59	39.1036	1.55591
2.6	39.2547	1.55561
2.61	39.4047	1.55792
2.62	39.5536	1.56094
2.63	39.7033	1.56812
2.64	39.8542	1.57992
2.65	40.0047	1.59199
2.66	40.1539	1.60295
2.67	40.3034	1.60752
2.68	40.4541	1.61284
2.69	40.6047	1.61543
2.7	40.7541	1.61498
2.71	40.9036	1.61763
2.72	41.0542	1.62318
2.73	41.2048	1.62664
2.74	41.3547	1.6261
2.75	41.5041	1.62434
2.76	41.6544	1.62582
2.77	41.8047	1.6321
2.78	41.9544	1.63736
2.79	42.1037	1.64256
2.8	42.2541	1.64087
2.81	42.4048	1.6437
2.82	42.5545	1.64373
2.83	42.7037	1.64542
2.84	42.8534	1.64949
2.85	43.0039	1.64842
2.86	43.1541	1.65004
2.87	43.3036	1.6524
2.88	43.4534	1.65223
2.89	43.6044	1.65222
2.9	43.7545	1.65555
2.91	43.9036	1.66291
2.92	44.0531	1.66533
2.93	44.2042	1.66546
2.94	44.355	1.66324
2.95	44.5042	1.65907
2.96	44.6536	1.65921
2.97	44.8044	1.66261
2.98	44.9547	1.6666
2.984	45.0145	1.66795
2.986	45.0444	1.66823
2.988	45.0742	1.6683
2.998	45.1967	1.65876
3.008	45.235	1.58855
3.018	45.1801	1.4723
3.028	45.0394	1.30477
3.038	44.8216	1.10735
3.048	44.5802	0.9463
3.058	44.3719	0.90522
3.068	44.192	0.94474
3.078	44.0075	0.97248
3.088	43.8073	0.95895
3.098	43.6072	0.93682
3.108	43.4223	0.94714
3.118	43.249	0.97314
3.128	43.0747	0.97244
3.138	42.8972	0.95026
3.148	42.7234	0.93265
3.158	42.5561	0.9311
3.168	42.3919	0.92995
3.178	42.2281	0.92393
3.188	42.0653	0.92153
3.198	41.9044	0.9192
3.208	41.7448	0.91909
3.218	41.5869	0.91494
3.228	41.4306	0.90819
3.238	41.2747	0.90568
3.248	41.1191	0.90742
3.258	40.9645	0.90687
3.268	40.8112	0.90267
3.278	40.658	0.8975
3.288	40.5042	0.892
3.298	40.3512	0.88802
3.308	40.1995	0.89085
3.318	40.048	0.89053
3.328	39.8958	0.89106
3.338	39.7437	0.88593
3.348	39.593	0.88253
3.358	39.4425	0.87878
3.368	39.2911	0.87689
3.378	39.1398	0.87697
3.388	38.9895	0.87649
3.398	38.8394	0.87858
3.408	38.6878	0.88166
3.418	38.5362	0.88308
3.428	38.3858	0.88654
3.438	38.2366	0.88809
3.448	38.0872	0.88024
3.458	37.9366	0.86016
3.468	37.7856	0.83532
3.478	37.6353	0.81426
3.488	37.4851	0.8002
3.498	37.3345	0.79549
3.508	37.1845	0.79666
3.518	37.0347	0.80068
3.528	36.8844	0.80458
3.538	36.7344	0.81046
3.548	36.5844	0.81792
3.558	36.435	0.81955
3.568	36.285	0.81769
3.578	36.1342	0.81226
3.588	35.9839	0.80972
3.598	35.8347	0.80761
3.608	35.685	0.80641
3.618	35.5345	0.80449
3.628	35.3841	0.79985
3.638	35.2347	0.79715
3.648	35.085	0.79248
3.658	34.9341	0.78841
3.668	34.7837	0.78782
3.678	34.6347	0.78508
3.688	34.4856	0.78038
3.698	34.335	0.77291
3.708	34.1837	0.76586
3.718	34.0341	0.76611
3.728	33.8847	0.76522
3.738	33.7344	0.76011
3.748	33.5837	0.75321
3.758	33.4341	0.74831
3.768	33.285	0.75005
3.778	33.1348	0.75263
3.788	32.9836	0.74868
3.798	32.8334	0.74756
3.808	32.6844	0.74553
3.818	32.5344	0.74071
3.828	32.3833	0.73487
3.838	32.233	0.72928
3.848	32.0841	0.72839
3.858	31.9345	0.72837
3.868	31.7834	0.72242
3.878	31.6328	0.71802
3.888	31.4839	0.71346
3.898	31.335	0.71336
3.908	31.1842	0.70761
3.918	31.0331	0.70199
3.928	30.8831	0.69953
3.938	30.7339	0.69963
3.948	30.5837	0.70019
3.958	30.4342	0.70039
3.968	30.2852	0.69933
3.978	30.1353	0.69673
3.988	29.9841	0.69002
3.998	29.8334	0.68598
4.008	29.6841	0.68349
4.018	29.5353	0.68596
4.028	29.3847	0.68031
4.038	29.2333	0.6711
4.048	29.0839	0.66723
4.058	28.9353	0.6664
4.068	28.7855	0.66213
4.078	28.6342	0.65732
4.088	28.4836	0.65003
4.098	28.3342	0.65374
4.108	28.1848	0.65401
4.118	28.0341	0.64958
4.128	27.8834	0.644
4.138	27.7341	0.64215
4.148	27.5848	0.64806
4.158	27.4339	0.64811
4.168	27.2828	0.64303
4.178	27.1336	0.64132
4.188	26.9852	0.6383
4.198	26.8347	0.63154
4.208	26.6833	0.62389
4.218	26.5333	0.6188
4.228	26.3844	0.62019
4.238	26.2344	0.62023
4.248	26.0834	0.61215
4.258	25.9334	0.60591
4.268	25.7848	0.60316
4.278	25.6351	0.60235
4.288	25.4841	0.6001
4.298	25.3336	0.59612
4.308	25.1847	0.5984
4.318	25.035	0.59767
4.328	24.8841	0.59206
4.338	24.7336	0.58974
4.348	24.5842	0.58813
4.358	24.4352	0.58752
4.368	24.2844	0.5882
4.378	24.1336	0.58593
4.388	23.9842	0.58178
4.398	23.8351	0.57619
4.408	23.6848	0.56892
4.418	23.5338	0.56318
4.428	23.3836	0.5599
4.438	23.2342	0.56123
4.448	23.0836	0.55867
4.458	22.9326	0.55731
4.468	22.7841	0.55645
4.478	22.6359	0.55334
4.488	22.485	0.54689
4.498	22.3327	0.54026
4.508	22.1826	0.53815
4.518	22.0344	0.54206
4.528	21.885	0.54145
4.538	21.7333	0.53458
4.548	21.5825	0.52757
4.558	21.4341	0.52771
4.568	21.2852	0.52538
4.578	21.1344	0.51901
4.588	20.9836	0.51458
4.598	20.8341	0.51086
4.608	20.6847	0.50613
4.618	20.5344	0.50303
4.628	20.3836	0.4967
4.638	20.2342	0.49198
4.648	20.085	0.4891
4.658	19.9345	0.48529
4.668	19.7839	0.48149
4.678	19.6344	0.48201
4.688	19.4853	0.48182
4.698	19.3351	0.47826
4.708	19.1842	0.47376
4.718	19.0341	0.4676
4.728	18.8848	0.46454
4.738	18.7347	0.46283
4.748	18.5836	0.4606
4.758	18.4333	0.45679
4.768	18.2845	0.4521
4.778	18.1351	0.44511
4.788	17.9841	0.43689
4.798	17.8334	0.43001
4.808	17.6844	0.42767
4.818	17.5348	0.42823
4.828	17.3839	0.42864
4.838	17.2331	0.42644
4.848	17.0836	0.42688
4.858	16.9345	0.42429
4.868	16.7841	0.41789
4.878	16.6331	0.41355
4.888	16.4836	0.40762
4.898	16.3345	0.40609
4.908	16.1842	0.40524
4.918	16.0338	0.40142
4.928	15.8839	0.39462
4.938	15.7345	0.38749
4.948	15.5839	0.38388
4.958	15.4328	0.38345
4.968	15.283	0.38411
4.978	15.135	0.38583
4.988	14.9859	0.38382
4.998	14.8347	0.37729
5.008	14.6834	0.3749
5.018	14.5341	0.37324
5.028	14.385	0.37228
5.038	14.2345	0.3689
5.048	14.0838	0.36206
5.058	13.9337	0.35276
5.068	13.7847	0.34689
5.078	13.6347	0.34291
5.088	13.4841	0.33812
5.098	13.3342	0.339
5.108	13.1847	0.33517
5.118	13.0341	0.33257
5.128	12.8834	0.32807
5.138	12.7339	0.32825
5.148	12.5845	0.33086
5.158	12.4339	0.32942
5.168	12.2833	0.31969
5.178	12.1336	0.31566
5.188	11.9847	0.31434
5.198	11.8344	0.3105
5.208	11.6837	0.30122
5.218	11.5337	0.29839
5.228	11.3844	0.29855
5.238	11.2344	0.3026
5.248	11.0836	0.30465
5.258	10.9334	0.30702
5.268	10.7842	0.30639
5.278	10.6345	0.3045
5.288	10.4842	0.30013
5.298	10.3341	0.29738
5.308	10.1847	0.29535
5.318	10.035	0.28814
5.328	9.88437	0.2789
5.338	9.73406	0.27274
5.348	9.58469	0.27335
5.358	9.43515	0.27324
5.368	9.28437	0.2702
5.378	9.13375	0.2655
5.388	8.98437	0.25974
5.398	8.83515	0.25277
5.408	8.68437	0.24266
5.418	8.53375	0.2387
5.428	8.38437	0.24074
5.438	8.235	0.24104
5.448	8.08422	0.23435
5.458	7.93281	0.22587
5.468	7.78266	0.22448
5.478	7.63344	0.22614
5.488	7.48422	0.224
5.498	7.33422	0.2225
5.508	7.18391	0.22129
5.518	7.03375	0.21909
5.528	6.88359	0.21604
5.538	6.73328	0.21388
5.548	6.58359	0.21496
5.558	6.43406	0.21365
5.568	6.28391	0.21359
5.578	6.13359	0.2102
5.588	5.98391	0.20532
5.598	5.83453	0.20325
5.608	5.685	0.19948
5.618	5.53422	0.19178
5.628	5.38359	0.18757
5.638	5.23406	0.18623
5.648	5.08469	0.17933
5.658	4.93437	0.17185
5.668	4.78375	0.16419
5.678	4.63422	0.16203
5.688	4.48516	0.15673
5.698	4.33484	0.15125
5.708	4.18391	0.15179
5.718	4.03422	0.15255
5.728	3.88516	0.15079
5.738	3.73469	0.14148
5.748	3.58359	0.13248
5.758	3.43344	0.1293
5.768	3.28437	0.13147
5.778	3.13422	0.13119
5.788	2.98328	0.12785
5.798	2.83359	0.12392
5.808	2.68469	0.12173
5.818	2.53484	0.12087
5.828	2.38359	0.11418
5.838	2.23312	0.11108
5.848	2.08406	0.11158
5.858	1.93453	0.11526
5.868	1.78359	0.11485
5.878	1.63297	0.11361
5.888	1.48375	0.10801
5.898	1.33469	0.11129
5.908	1.18406	0.11381
5.918	1.03328	0.12014
5.928	0.88391	0.1367
5.938	0.735	0.15396
5.948	0.58469	0.15632
5.958	0.43359	0.13842
5.968	0.28359	0.10149
5.978	0.13422	0.05243
5.988	-0.01609	0.007
