# Supplementary material for: Mechanical properties of a biodegradable self-expandable polydioxanone monofilament stent: In vitro force relaxation and its clinical relevance
Source: PLoS One. 2020 Jul 8;15(7):e0235842. doi: 10.1371/journal.pone.0235842 (PMC7343154; doi:10.1371/journal.pone.0235842)
Supplement: S5 File — (ZIP) [file pone.0235842.s005.zip › Shear_Data/TotalForceProfile/slopeTotalForce_Sample8.xlsx]

## Sheet: Specimen_RawData_1
Time	Extension	Force	Extension of linear pulling part	Force of linear pulling part	the slope of the pulling part of the Total force profile K~FT
(s)	(mm)	(N)	(mm)	(N)	(N/mm)
0	0.25781	0.0092			0.0188325
0.01	0.26891	0.022
0.02	0.33531	0.07672
0.03	0.47328	0.19649
0.04	0.65141	0.4026
0.05	0.82297	0.60175
0.06	0.97906	0.72732
0.07	1.13859	0.80703
0.08	1.31062	0.86684
0.09	1.48594	0.8956
0.1	1.65484	0.88609
0.11	1.81812	0.86355
0.12	1.98047	0.85603
0.13	2.14406	0.86104
0.14	2.30781	0.87208
0.15	2.46906	0.8786
0.16	2.62672	0.89092
0.17	2.78312	0.90764
0.18	2.94109	0.91801
0.19	3.09844	0.91918
0.2	3.25328	0.92021
0.21	3.40625	0.9215
0.22	3.56047	0.92616
0.23	3.71516	0.93498
0.24	3.86812	0.94412
0.25	4.01969	0.94941
0.26	4.17234	0.95159
0.27	4.32531	0.95471
0.28	4.47687	0.95584
0.29	4.62703	0.94967
0.3	4.77844	0.95009
0.31	4.93078	0.95587
0.32	5.08203	0.96145
0.33	5.23187	0.962
0.34	5.38234	0.96419
0.35	5.53375	0.96841
0.36	5.68437	0.97217
0.37	5.83406	0.97558
0.38	5.98469	0.97967
0.39	6.13594	0.98223
0.4	6.28641	0.98448
0.41	6.43609	0.98575
0.42	6.58578	0.98737
0.43	6.73641	0.98885
0.44	6.88719	0.99208
0.45	7.03703	0.99115
0.46	7.18656	0.99139
0.47	7.33687	0.99545
0.48	7.48766	0.99579
0.49	7.63812	0.99701
0.5	7.78781	1.00686
0.51	7.93719	1.01678
0.52	8.08672	1.02581
0.53	8.23609	1.03304
0.54	8.38625	1.03718
0.55	8.53734	1.04149
0.56	8.68828	1.0457
0.57	8.83765	1.04726
0.58	8.9864	1.04997
0.59	9.13687	1.051
0.6	9.28797	1.04697
0.61	9.43828	1.04836
0.62	9.58719	1.05053
0.63	9.73703	1.05211
0.64	9.88797	1.05281
0.65	10.0384	1.05426	10.0384	1.05426
0.66	10.1876	1.05481	10.1876	1.05481
0.67	10.3375	1.05488	10.3375	1.05488
0.68	10.4883	1.05825	10.4883	1.05825
0.69	10.6387	1.06247	10.6387	1.06247
0.7	10.7881	1.06552	10.7881	1.06552
0.71	10.9378	1.06494	10.9378	1.06494
0.72	11.0881	1.06045	11.0881	1.06045
0.73	11.2384	1.06101	11.2384	1.06101
0.74	11.3878	1.06512	11.3878	1.06512
0.75	11.5375	1.07082	11.5375	1.07082
0.76	11.6881	1.07765	11.6881	1.07765
0.77	11.8387	1.08317	11.8387	1.08317
0.78	11.9883	1.0882	11.9883	1.0882
0.79	12.1377	1.09369	12.1377	1.09369
0.8	12.2876	1.10364	12.2876	1.10364
0.81	12.4383	1.1124	12.4383	1.1124
0.82	12.5881	1.1196	12.5881	1.1196
0.83	12.7375	1.12322	12.7375	1.12322
0.84	12.8877	1.12002	12.8877	1.12002
0.85	13.0384	1.12015	13.0384	1.12015
0.86	13.1881	1.12323	13.1881	1.12323
0.87	13.337	1.12442	13.337	1.12442
0.88	13.4873	1.12375	13.4873	1.12375
0.89	13.6386	1.1239	13.6386	1.1239
0.9	13.7886	1.1286	13.7886	1.1286
0.91	13.9375	1.12937	13.9375	1.12937
0.92	14.0875	1.1357	14.0875	1.1357
0.93	14.238	1.13763	14.238	1.13763
0.94	14.3881	1.1386	14.3881	1.1386
0.95	14.5373	1.1413	14.5373	1.1413
0.96	14.6875	1.14379	14.6875	1.14379
0.97	14.8381	1.14724	14.8381	1.14724
0.98	14.9881	1.14955	14.9881	1.14955
0.99	15.1373	1.15329	15.1373	1.15329
1	15.288	1.15088	15.288	1.15088
1.01	15.4391	1.1535	15.4391	1.1535
1.02	15.5884	1.15594	15.5884	1.15594
1.03	15.7366	1.16057	15.7366	1.16057
1.04	15.8856	1.16459	15.8856	1.16459
1.05	16.0372	1.16691	16.0372	1.16691
1.06	16.1887	1.17221	16.1887	1.17221
1.07	16.3383	1.1762	16.3383	1.1762
1.08	16.487	1.17736	16.487	1.17736
1.09	16.6373	1.18125	16.6373	1.18125
1.1	16.7884	1.18672	16.7884	1.18672
1.11	16.9384	1.19052	16.9384	1.19052
1.12	17.0875	1.19515	17.0875	1.19515
1.13	17.2375	1.20089	17.2375	1.20089
1.14	17.3881	1.20741	17.3881	1.20741
1.15	17.5383	1.20825	17.5383	1.20825
1.16	17.6872	1.21114	17.6872	1.21114
1.17	17.8372	1.2136	17.8372	1.2136
1.18	17.9883	1.2182	17.9883	1.2182
1.19	18.1386	1.21861	18.1386	1.21861
1.2	18.2876	1.21751	18.2876	1.21751
1.21	18.4373	1.21853	18.4373	1.21853
1.22	18.5884	1.22662	18.5884	1.22662
1.23	18.7386	1.23365	18.7386	1.23365
1.24	18.8873	1.23802	18.8873	1.23802
1.25	19.0367	1.24367	19.0367	1.24367
1.26	19.1877	1.25008	19.1877	1.25008
1.27	19.3384	1.25464	19.3384	1.25464
1.28	19.488	1.25867	19.488	1.25867
1.29	19.6372	1.26263	19.6372	1.26263
1.3	19.7878	1.26698	19.7878	1.26698
1.31	19.9383	1.26798	19.9383	1.26798
1.32	20.0875	1.26062	20.0875	1.26062
1.33	20.237	1.25884	20.237	1.25884
1.34	20.3877	1.26742	20.3877	1.26742
1.35	20.5386	1.27097	20.5386	1.27097
1.36	20.6883	1.27269	20.6883	1.27269
1.37	20.837	1.27429	20.837	1.27429
1.38	20.9873	1.27793	20.9873	1.27793
1.39	21.1384	1.2796	21.1384	1.2796
1.4	21.2889	1.28111	21.2889	1.28111
1.41	21.4378	1.28069	21.4378	1.28069
1.42	21.5875	1.27998	21.5875	1.27998
1.43	21.7387	1.28406	21.7387	1.28406
1.44	21.8889	1.28273	21.8889	1.28273
1.45	22.0376	1.28129	22.0376	1.28129
1.46	22.1872	1.28715	22.1872	1.28715
1.47	22.3384	1.29225	22.3384	1.29225
1.48	22.4889	1.29766	22.4889	1.29766
1.49	22.6377	1.29864	22.6377	1.29864
1.5	22.7869	1.29586	22.7869	1.29586
1.51	22.9384	1.30359	22.9384	1.30359
1.52	23.0897	1.31488	23.0897	1.31488
1.53	23.238	1.31554	23.238	1.31554
1.54	23.3856	1.31044	23.3856	1.31044
1.55	23.5361	1.30976	23.5361	1.30976
1.56	23.6878	1.30928	23.6878	1.30928
1.57	23.8381	1.30896	23.8381	1.30896
1.58	23.987	1.31152	23.987	1.31152
1.59	24.137	1.32028	24.137	1.32028
1.6	24.288	1.32858	24.288	1.32858
1.61	24.438	1.33237	24.438	1.33237
1.62	24.5869	1.33183	24.5869	1.33183
1.63	24.7372	1.33239	24.7372	1.33239
1.64	24.8883	1.33772	24.8883	1.33772
1.65	25.0384	1.34181	25.0384	1.34181
1.66	25.1873	1.34625	25.1873	1.34625
1.67	25.337	1.34887	25.337	1.34887
1.68	25.4881	1.34833	25.4881	1.34833
1.69	25.6386	1.34816	25.6386	1.34816
1.7	25.7878	1.34976	25.7878	1.34976
1.71	25.9372	1.35249	25.9372	1.35249
1.72	26.0881	1.35954	26.0881	1.35954
1.73	26.2391	1.36254	26.2391	1.36254
1.74	26.3881	1.36445	26.3881	1.36445
1.75	26.537	1.36834	26.537	1.36834
1.76	26.6877	1.3732	26.6877	1.3732
1.77	26.8388	1.37854	26.8388	1.37854
1.78	26.9883	1.38041	26.9883	1.38041
1.79	27.1372	1.37999	27.1372	1.37999
1.8	27.2876	1.3779	27.2876	1.3779
1.81	27.4387	1.37866	27.4387	1.37866
1.82	27.588	1.38165	27.588	1.38165
1.83	27.7366	1.38109	27.7366	1.38109
1.84	27.8872	1.38556	27.8872	1.38556
1.85	28.0386	1.39222	28.0386	1.39222
1.86	28.1887	1.39638	28.1887	1.39638
1.87	28.3372	1.39804	28.3372	1.39804
1.88	28.487	1.40036	28.487	1.40036
1.89	28.6381	1.40678	28.6381	1.40678
1.9	28.7884	1.41079	28.7884	1.41079
1.91	28.9378	1.41116	28.9378	1.41116
1.92	29.0873	1.40894	29.0873	1.40894
1.93	29.2381	1.4121	29.2381	1.4121
1.94	29.3888	1.41767	29.3888	1.41767
1.95	29.5378	1.4179	29.5378	1.4179
1.96	29.6869	1.41955	29.6869	1.41955
1.97	29.8378	1.42664	29.8378	1.42664
1.98	29.9887	1.43169	29.9887	1.43169
1.99	30.1381	1.43064
2	30.287	1.42951
2.01	30.4375	1.4304
2.02	30.5889	1.43507
2.03	30.7392	1.43928
2.04	30.8873	1.43863
2.05	31.0366	1.43834
2.06	31.187	1.44287
2.07	31.3377	1.44529
2.08	31.4873	1.44113
2.09	31.6378	1.44232
2.1	31.7884	1.4493
2.11	31.9383	1.45739
2.12	32.0872	1.45978
2.13	32.2372	1.46433
2.14	32.3883	1.47092
2.15	32.5386	1.47175
2.16	32.6873	1.46899
2.17	32.8369	1.46918
2.18	32.9877	1.47819
2.19	33.1383	1.48726
2.2	33.2876	1.49085
2.21	33.437	1.49076
2.22	33.5878	1.49389
2.23	33.7386	1.49771
2.24	33.888	1.50253
2.25	34.0369	1.50237
2.26	34.187	1.50671
2.27	34.3378	1.51165
2.28	34.4878	1.51262
2.29	34.6372	1.51342
2.3	34.7875	1.51729
2.31	34.9381	1.51819
2.32	35.0881	1.51634
2.33	35.2369	1.51489
2.34	35.3869	1.51675
2.35	35.538	1.5201
2.36	35.6884	1.51931
2.37	35.8378	1.51642
2.38	35.9877	1.51809
2.39	36.1383	1.52207
2.4	36.2884	1.52072
2.41	36.4378	1.52156
2.42	36.588	1.52335
2.43	36.7386	1.52623
2.44	36.8887	1.52942
2.45	37.0383	1.53282
2.46	37.1878	1.53308
2.47	37.3381	1.53484
2.48	37.4884	1.53957
2.49	37.6383	1.54374
2.5	37.7876	1.54344
2.51	37.938	1.54596
2.52	38.0883	1.54509
2.53	38.2384	1.54579
2.54	38.3883	1.54871
2.55	38.538	1.54918
2.56	38.6873	1.54667
2.57	38.8367	1.54797
2.58	38.9866	1.54666
2.59	39.1375	1.54399
2.6	39.2884	1.54545
2.61	39.4381	1.54806
2.62	39.587	1.55382
2.63	39.7372	1.55936
2.64	39.8881	1.57074
2.65	40.0381	1.58483
2.66	40.1873	1.59571
2.67	40.337	1.60166
2.68	40.488	1.60735
2.69	40.6384	1.61132
2.7	40.7876	1.61604
2.71	40.9373	1.61789
2.72	41.0881	1.62202
2.73	41.2386	1.62129
2.74	41.3881	1.62153
2.75	41.5378	1.62162
2.76	41.6881	1.62
2.77	41.8384	1.62705
2.78	41.9878	1.6296
2.79	42.1373	1.63122
2.8	42.288	1.63259
2.81	42.4384	1.63279
2.82	42.5878	1.63171
2.83	42.7372	1.63025
2.84	42.8873	1.6355
2.85	43.0378	1.64014
2.86	43.1876	1.64569
2.87	43.337	1.65047
2.88	43.4873	1.64953
2.89	43.6381	1.64913
2.9	43.788	1.65258
2.91	43.937	1.65423
2.92	44.087	1.65684
2.93	44.2383	1.6616
2.94	44.3884	1.66208
2.95	44.5375	1.66204
2.96	44.6873	1.66137
2.97	44.8383	1.65905
2.98	44.9883	1.65875
2.982	45.0181	1.65964
2.984	45.048	1.66081
2.986	45.0776	1.66219
2.996	45.2003	1.6584
3.006	45.2384	1.58698
3.016	45.1836	1.4623
3.026	45.0428	1.29263
3.036	44.8286	1.09895
3.046	44.5972	0.95367
3.056	44.3973	0.92009
3.066	44.2194	0.95159
3.076	44.0334	0.97195
3.086	43.8339	0.95688
3.096	43.6366	0.9406
3.106	43.4534	0.95246
3.116	43.2801	0.9756
3.126	43.1056	0.9721
3.136	42.9284	0.949
3.146	42.7553	0.93402
3.156	42.5884	0.93367
3.166	42.4244	0.93573
3.176	42.2606	0.92672
3.186	42.0978	0.92045
3.196	41.9373	0.91772
3.206	41.7781	0.91998
3.216	41.6202	0.91407
3.226	41.4636	0.90768
3.236	41.308	0.90125
3.246	41.1525	0.89802
3.256	40.9978	0.89851
3.266	40.8444	0.90124
3.276	40.6916	0.89989
3.286	40.538	0.89514
3.296	40.3847	0.89338
3.306	40.2328	0.89078
3.316	40.0816	0.88608
3.326	39.9294	0.87891
3.336	39.7773	0.87383
3.346	39.6262	0.87236
3.356	39.4759	0.87398
3.366	39.3248	0.87435
3.376	39.1734	0.87736
3.386	39.023	0.88361
3.396	38.8731	0.88887
3.406	38.7217	0.89171
3.416	38.57	0.89537
3.426	38.4195	0.90358
3.436	38.27	0.90562
3.446	38.1208	0.8941
3.456	37.9703	0.86985
3.466	37.8194	0.84031
3.476	37.6691	0.81404
3.486	37.5189	0.79746
3.496	37.3683	0.79268
3.506	37.2183	0.79771
3.516	37.0683	0.80522
3.526	36.9181	0.80873
3.536	36.7678	0.81053
3.546	36.6178	0.81063
3.556	36.4684	0.81506
3.566	36.3189	0.81601
3.576	36.1681	0.81162
3.586	36.0175	0.80697
3.596	35.8681	0.80427
3.606	35.7187	0.79718
3.616	35.5683	0.79297
3.626	35.4177	0.78841
3.636	35.268	0.78689
3.646	35.1186	0.78463
3.656	34.9681	0.78046
3.666	34.8175	0.77702
3.676	34.6681	0.77882
3.686	34.5191	0.78464
3.696	34.3689	0.78434
3.706	34.2178	0.77596
3.716	34.0675	0.77082
3.726	33.9183	0.76917
3.736	33.7683	0.76914
3.746	33.6175	0.76041
3.756	33.4675	0.75141
3.766	33.3184	0.74785
3.776	33.1687	0.74717
3.786	33.0177	0.74042
3.796	32.867	0.73871
3.806	32.7176	0.7344
3.816	32.5683	0.72846
3.826	32.4172	0.72448
3.836	32.2666	0.72187
3.846	32.1173	0.72384
3.856	31.9681	0.73117
3.866	31.8175	0.73056
3.876	31.6666	0.72702
3.886	31.5173	0.7248
3.896	31.3686	0.72141
3.906	31.2181	0.71343
3.916	31.067	0.70702
3.926	30.9167	0.7031
3.936	30.7673	0.70446
3.946	30.6175	0.70619
3.956	30.4676	0.70318
3.966	30.3186	0.69728
3.976	30.1691	0.69381
3.986	30.0181	0.69087
3.996	29.8672	0.68868
4.006	29.7175	0.68864
4.016	29.5688	0.68864
4.026	29.4186	0.68239
4.036	29.2672	0.67215
4.046	29.1173	0.66548
4.056	28.9686	0.66667
4.066	28.8191	0.66646
4.076	28.6681	0.66202
4.086	28.5172	0.65402
4.096	28.3677	0.65195
4.106	28.2184	0.64785
4.116	28.0678	0.64608
4.126	27.917	0.64488
4.136	27.7673	0.64531
4.146	27.6183	0.63841
4.156	27.4678	0.63065
4.166	27.3166	0.62588
4.176	27.167	0.63152
4.186	27.0186	0.63721
4.196	26.8684	0.63801
4.206	26.717	0.63266
4.216	26.5667	0.62895
4.226	26.418	0.62717
4.236	26.2683	0.62513
4.246	26.1172	0.61927
4.256	25.9669	0.6085
4.266	25.8183	0.60647
4.276	25.6689	0.60321
4.286	25.518	0.59925
4.296	25.3672	0.59649
4.306	25.2181	0.59691
4.316	25.0688	0.59219
4.326	24.9178	0.58332
4.336	24.7672	0.57906
4.346	24.6178	0.57942
4.356	24.4689	0.57916
4.366	24.3183	0.57825
4.376	24.1672	0.57221
4.386	24.0176	0.57021
4.396	23.8689	0.57279
4.406	23.7188	0.57174
4.416	23.5673	0.56647
4.426	23.4172	0.56193
4.436	23.2678	0.56037
4.446	23.1175	0.55829
4.456	22.9664	0.55777
4.466	22.817	0.55617
4.476	22.6691	0.55384
4.486	22.5191	0.5469
4.496	22.3669	0.53817
4.506	22.2159	0.52565
4.516	22.0675	0.52622
4.526	21.9187	0.53099
4.536	21.7675	0.52734
4.546	21.6163	0.52222
4.556	21.4672	0.52143
4.566	21.3188	0.51879
4.576	21.1683	0.51361
4.586	21.0172	0.50978
4.596	20.8677	0.50731
4.606	20.7183	0.50622
4.616	20.5681	0.50361
4.626	20.4173	0.49782
4.636	20.2676	0.49787
4.646	20.1186	0.50192
4.656	19.9684	0.49934
4.666	19.8177	0.48925
4.676	19.6676	0.47909
4.686	19.5186	0.46865
4.696	19.3691	0.46505
4.706	19.2181	0.46553
4.716	19.0677	0.4674
4.726	18.9184	0.46481
4.736	18.7686	0.46697
4.746	18.6175	0.46677
4.756	18.4669	0.46143
4.766	18.3178	0.4558
4.776	18.1687	0.44972
4.786	18.018	0.43938
4.796	17.8672	0.42971
4.806	17.7178	0.42107
4.816	17.5686	0.4168
4.826	17.4178	0.416
4.836	17.2667	0.41581
4.846	17.117	0.4175
4.856	16.9681	0.42121
4.866	16.818	0.42107
4.876	16.667	0.41663
4.886	16.517	0.41256
4.896	16.3678	0.4112
4.906	16.2181	0.41066
4.916	16.0675	0.40713
4.926	15.9175	0.4013
4.936	15.7681	0.39914
4.946	15.6178	0.39235
4.956	15.4666	0.3872
4.966	15.3164	0.38478
4.976	15.1681	0.38331
4.986	15.0194	0.38061
4.996	14.8684	0.37657
5.006	14.7172	0.37119
5.016	14.5673	0.36809
5.026	14.4184	0.3671
5.036	14.2683	0.3676
5.046	14.1175	0.3612
5.056	13.9673	0.35451
5.066	13.8183	0.34941
5.076	13.6684	0.34734
5.086	13.5176	0.34198
5.096	13.3678	0.34023
5.106	13.2186	0.33901
5.116	13.068	0.33786
5.126	12.9172	0.33358
5.136	12.7673	0.3311
5.146	12.6183	0.32974
5.156	12.468	0.32932
5.166	12.317	0.3235
5.176	12.167	0.32021
5.186	12.0181	0.31611
5.196	11.8681	0.31054
5.206	11.7175	0.30567
5.216	11.5673	0.30242
5.226	11.418	0.30073
5.236	11.2681	0.30091
5.246	11.1173	0.30012
5.256	10.967	0.29779
5.266	10.8177	0.29779
5.276	10.6681	0.30017
5.286	10.518	0.2973
5.296	10.3678	0.28988
5.306	10.2183	0.28632
5.316	10.0686	0.28302
5.326	9.91812	0.28055
5.336	9.76781	0.27512
5.346	9.61812	0.2656
5.356	9.46875	0.26445
5.366	9.31828	0.26004
5.376	9.16765	0.25551
5.386	9.01797	0.25582
5.396	8.86875	0.2567
5.406	8.71828	0.25193
5.416	8.5675	0.24746
5.426	8.41781	0.24282
5.436	8.26875	0.23861
5.446	8.11812	0.23265
5.456	7.96656	0.22353
5.466	7.81625	0.2197
5.476	7.66719	0.21747
5.486	7.51781	0.21734
5.496	7.36797	0.21515
5.506	7.2175	0.21203
5.516	7.0675	0.21156
5.526	6.91734	0.21102
5.536	6.76703	0.21361
5.546	6.61719	0.2173
5.556	6.46781	0.21467
5.566	6.31766	0.2094
5.576	6.16734	0.20948
5.586	6.0175	0.20595
5.596	5.86812	0.20179
5.606	5.71859	0.20051
5.616	5.56797	0.19528
5.626	5.41719	0.18993
5.636	5.2675	0.18929
5.646	5.11828	0.18274
5.656	4.96828	0.17465
5.666	4.8175	0.16583
5.676	4.66766	0.15807
5.686	4.51859	0.15104
5.696	4.36859	0.1464
5.706	4.21766	0.14596
5.716	4.06766	0.14799
5.726	3.91859	0.14791
5.736	3.76859	0.1455
5.746	3.6175	0.13969
5.756	3.46703	0.13489
5.766	3.31781	0.13801
5.776	3.16812	0.13846
5.786	3.01719	0.13417
5.796	2.86703	0.12995
5.806	2.71797	0.12056
5.816	2.56859	0.11357
5.826	2.4175	0.10718
5.836	2.26672	0.10485
5.846	2.1175	0.10742
5.856	1.96812	0.1043
5.866	1.8175	0.09806
5.876	1.66672	0.09739
5.886	1.51719	0.09607
5.896	1.36812	0.10123
5.906	1.21797	0.10805
5.916	1.06703	0.11761
5.926	0.91719	0.13343
5.936	0.76844	0.15394
5.946	0.61859	0.15793
5.956	0.4675	0.14192
5.966	0.31703	0.10434
5.976	0.16766	0.0561
5.986	0.01781	0.01396
5.988	-0.01234	0.00625
