# Supplementary material for: Mechanical properties of a biodegradable self-expandable polydioxanone monofilament stent: In vitro force relaxation and its clinical relevance
Source: PLoS One. 2020 Jul 8;15(7):e0235842. doi: 10.1371/journal.pone.0235842 (PMC7343154; doi:10.1371/journal.pone.0235842)
Supplement: S5 File — (ZIP) [file pone.0235842.s005.zip › Shear_Data/TotalForceProfile/slopeTotalForce_Sample9.xlsx]

## Sheet: Specimen_RawData_1
Time	Extension	Force	Extension of linear pulling part	Force of linear pulling part	the slope of the pulling part of the Total force profile K~FT
(s)	(mm)	(N)	(mm)	(N)	(N/mm)
0	0.22687	0.00563			0.0192556
0.01	0.23828	0.00588
0.02	0.30594	0.05226
0.03	0.44562	0.16848
0.04	0.62484	0.37055
0.05	0.79625	0.57092
0.06	0.95125	0.70325
0.07	1.11047	0.79646
0.08	1.28266	0.86992
0.09	1.45797	0.90826
0.1	1.62641	0.90218
0.11	1.78906	0.88085
0.12	1.95125	0.86222
0.13	2.11484	0.86418
0.14	2.27828	0.86851
0.15	2.43906	0.86995
0.16	2.59687	0.87488
0.17	2.75328	0.89143
0.18	2.91062	0.90861
0.19	3.06812	0.91923
0.2	3.22312	0.92583
0.21	3.37609	0.93056
0.22	3.52969	0.93415
0.23	3.68437	0.93835
0.24	3.83766	0.93899
0.25	3.98922	0.93832
0.26	4.14141	0.93868
0.27	4.29437	0.93539
0.28	4.44625	0.93595
0.29	4.59625	0.9387
0.3	4.74734	0.94583
0.31	4.89969	0.9536
0.32	5.05109	0.96273
0.33	5.20109	0.96737
0.34	5.35141	0.96416
0.35	5.50266	0.96505
0.36	5.65359	0.9672
0.37	5.80328	0.97025
0.38	5.95359	0.97568
0.39	6.10469	0.97692
0.4	6.25547	0.97688
0.41	6.40516	0.97681
0.42	6.55484	0.97346
0.43	6.70531	0.97582
0.44	6.85625	0.97918
0.45	7.00625	0.98114
0.46	7.15562	0.98131
0.47	7.30578	0.986
0.48	7.45656	0.98846
0.49	7.60719	0.99292
0.5	7.75719	1.00376
0.51	7.9064	1.01324
0.52	8.05578	1.02071
0.53	8.20531	1.0292
0.54	8.35515	1.03368
0.55	8.50625	1.0372
0.56	8.65719	1.04334
0.57	8.80687	1.04521
0.58	8.95562	1.04508
0.59	9.10562	1.04679
0.6	9.25672	1.04907
0.61	9.40719	1.04973
0.62	9.5564	1.0519
0.63	9.70609	1.05392
0.64	9.85687	1.0578
0.65	10.0072	1.06	10.0072	1.06
0.66	10.1569	1.05322	10.1569	1.05322
0.67	10.3066	1.04924	10.3066	1.04924
0.68	10.4572	1.05146	10.4572	1.05146
0.69	10.6076	1.05576	10.6076	1.05576
0.7	10.7573	1.05932	10.7573	1.05932
0.71	10.9069	1.06396	10.9069	1.06396
0.72	11.057	1.06667	11.057	1.06667
0.73	11.2073	1.07028	11.2073	1.07028
0.74	11.357	1.07559	11.357	1.07559
0.75	11.5066	1.07813	11.5066	1.07813
0.76	11.657	1.08067	11.657	1.08067
0.77	11.8077	1.08406	11.8077	1.08406
0.78	11.9575	1.08895	11.9575	1.08895
0.79	12.1069	1.09579	12.1069	1.09579
0.8	12.2567	1.10283	12.2567	1.10283
0.81	12.407	1.10668	12.407	1.10668
0.82	12.5572	1.11349	12.5572	1.11349
0.83	12.7064	1.12049	12.7064	1.12049
0.84	12.8566	1.11969	12.8566	1.11969
0.85	13.0073	1.12297	13.0073	1.12297
0.86	13.1573	1.12654	13.1573	1.12654
0.87	13.3063	1.12916	13.3063	1.12916
0.88	13.4561	1.12886	13.4561	1.12886
0.89	13.6073	1.13582	13.6073	1.13582
0.9	13.7576	1.13877	13.7576	1.13877
0.91	13.9067	1.13986	13.9067	1.13986
0.92	14.0563	1.14411	14.0563	1.14411
0.93	14.2069	1.14413	14.2069	1.14413
0.94	14.357	1.14583	14.357	1.14583
0.95	14.5066	1.15006	14.5066	1.15006
0.96	14.6562	1.1471	14.6562	1.1471
0.97	14.8069	1.15025	14.8069	1.15025
0.98	14.9572	1.15672	14.9572	1.15672
0.99	15.1066	1.16282	15.1066	1.16282
1	15.2567	1.16672	15.2567	1.16672
1.01	15.408	1.17025	15.408	1.17025
1.02	15.5577	1.17105	15.5577	1.17105
1.03	15.7058	1.17166	15.7058	1.17166
1.04	15.8545	1.17363	15.8545	1.17363
1.05	16.0058	1.17966	16.0058	1.17966
1.06	16.1577	1.18972	16.1577	1.18972
1.07	16.3076	1.1907	16.3076	1.1907
1.08	16.4563	1.18734	16.4563	1.18734
1.09	16.6061	1.18526	16.6061	1.18526
1.1	16.7572	1.19276	16.7572	1.19276
1.11	16.9077	1.19597	16.9077	1.19597
1.12	17.0567	1.20227	17.0567	1.20227
1.13	17.2063	1.21319	17.2063	1.21319
1.14	17.3569	1.2217	17.3569	1.2217
1.15	17.5072	1.22262	17.5072	1.22262
1.16	17.6564	1.22492	17.6564	1.22492
1.17	17.8061	1.22853	17.8061	1.22853
1.18	17.957	1.23309	17.957	1.23309
1.19	18.1076	1.23455	18.1076	1.23455
1.2	18.2569	1.23231	18.2569	1.23231
1.21	18.4062	1.23427	18.4062	1.23427
1.22	18.5572	1.24015	18.5572	1.24015
1.23	18.7077	1.24685	18.7077	1.24685
1.24	18.8566	1.25363	18.8566	1.25363
1.25	19.0056	1.25822	19.0056	1.25822
1.26	19.1564	1.26155	19.1564	1.26155
1.27	19.3075	1.26247	19.3075	1.26247
1.28	19.4572	1.26222	19.4572	1.26222
1.29	19.6061	1.26129	19.6061	1.26129
1.3	19.7567	1.26429	19.7567	1.26429
1.31	19.9073	1.26784	19.9073	1.26784
1.32	20.0569	1.26992	20.0569	1.26992
1.33	20.2059	1.27519	20.2059	1.27519
1.34	20.3564	1.28234	20.3564	1.28234
1.35	20.5075	1.28692	20.5075	1.28692
1.36	20.6575	1.28522	20.6575	1.28522
1.37	20.8064	1.28299	20.8064	1.28299
1.38	20.9561	1.28216	20.9561	1.28216
1.39	21.1072	1.28646	21.1072	1.28646
1.4	21.2578	1.29074	21.2578	1.29074
1.41	21.4072	1.29282	21.4072	1.29282
1.42	21.5566	1.29902	21.5566	1.29902
1.43	21.7075	1.30512	21.7075	1.30512
1.44	21.858	1.30577	21.858	1.30577
1.45	22.0069	1.29862	22.0069	1.29862
1.46	22.1561	1.29984	22.1561	1.29984
1.47	22.3072	1.30411	22.3072	1.30411
1.48	22.4581	1.30883	22.4581	1.30883
1.49	22.6072	1.30895	22.6072	1.30895
1.5	22.7559	1.30543	22.7559	1.30543
1.51	22.907	1.30779	22.907	1.30779
1.52	23.0587	1.3135	23.0587	1.3135
1.53	23.2077	1.3158	23.2077	1.3158
1.54	23.355	1.31679	23.355	1.31679
1.55	23.5047	1.31987	23.5047	1.31987
1.56	23.6566	1.33074	23.6566	1.33074
1.57	23.8073	1.33457	23.8073	1.33457
1.58	23.9563	1.33503	23.9563	1.33503
1.59	24.1061	1.34023	24.1061	1.34023
1.6	24.2569	1.34609	24.2569	1.34609
1.61	24.4072	1.34883	24.4072	1.34883
1.62	24.5562	1.34354	24.5562	1.34354
1.63	24.7061	1.34261	24.7061	1.34261
1.64	24.8572	1.34716	24.8572	1.34716
1.65	25.0075	1.34595	25.0075	1.34595
1.66	25.1566	1.3432	25.1566	1.3432
1.67	25.3059	1.34537	25.3059	1.34537
1.68	25.4569	1.34834	25.4569	1.34834
1.69	25.6076	1.35435	25.6076	1.35435
1.7	25.7569	1.36145	25.7569	1.36145
1.71	25.9061	1.3673	25.9061	1.3673
1.72	26.0569	1.37451	26.0569	1.37451
1.73	26.2078	1.37556	26.2078	1.37556
1.74	26.3573	1.37134	26.3573	1.37134
1.75	26.5061	1.37121	26.5061	1.37121
1.76	26.6564	1.37527	26.6564	1.37527
1.77	26.8076	1.3817	26.8076	1.3817
1.78	26.9575	1.38433	26.9575	1.38433
1.79	27.1064	1.38448	27.1064	1.38448
1.8	27.2564	1.38646	27.2564	1.38646
1.81	27.4077	1.38819	27.4077	1.38819
1.82	27.5572	1.39134	27.5572	1.39134
1.83	27.7056	1.3916	27.7056	1.3916
1.84	27.8558	1.39601	27.8558	1.39601
1.85	28.0073	1.40539	28.0073	1.40539
1.86	28.1578	1.40679	28.1578	1.40679
1.87	28.3066	1.40565	28.3066	1.40565
1.88	28.4559	1.41019	28.4559	1.41019
1.89	28.6069	1.41655	28.6069	1.41655
1.9	28.7575	1.41871	28.7575	1.41871
1.91	28.9069	1.41797	28.9069	1.41797
1.92	29.0562	1.41793	29.0562	1.41793
1.93	29.2069	1.42633	29.2069	1.42633
1.94	29.3578	1.43205	29.3578	1.43205
1.95	29.5072	1.43724	29.5072	1.43724
1.96	29.6559	1.44007	29.6559	1.44007
1.97	29.8064	1.44122	29.8064	1.44122
1.98	29.9577	1.44214	29.9577	1.44214
1.99	30.1075	1.44298
2	30.2563	1.44367
2.01	30.4061	1.44464
2.02	30.5575	1.44779
2.03	30.7083	1.44983
2.04	30.8569	1.44785
2.05	31.0055	1.44701
2.06	31.1558	1.45101
2.07	31.3067	1.45373
2.08	31.4567	1.45708
2.09	31.6067	1.45898
2.1	31.7572	1.4606
2.11	31.9073	1.46506
2.12	32.0564	1.46802
2.13	32.2061	1.46754
2.14	32.357	1.47005
2.15	32.5075	1.47231
2.16	32.6566	1.4705
2.17	32.8059	1.47322
2.18	32.9566	1.48285
2.19	33.1073	1.48808
2.2	33.2569	1.4944
2.21	33.4059	1.49659
2.22	33.5566	1.49914
2.23	33.7075	1.50348
2.24	33.8572	1.5064
2.25	34.0061	1.51055
2.26	34.1559	1.51345
2.27	34.3067	1.52199
2.28	34.4569	1.52831
2.29	34.6062	1.52816
2.3	34.7564	1.52993
2.31	34.907	1.52992
2.32	35.0573	1.52962
2.33	35.2062	1.52614
2.34	35.3556	1.51891
2.35	35.5067	1.52104
2.36	35.6575	1.52638
2.37	35.8069	1.53198
2.38	35.9566	1.5329
2.39	36.1072	1.53439
2.4	36.2575	1.53835
2.41	36.4069	1.54226
2.42	36.5567	1.54427
2.43	36.7077	1.54432
2.44	36.858	1.5436
2.45	37.0075	1.54396
2.46	37.1569	1.54369
2.47	37.3069	1.54485
2.48	37.4575	1.54726
2.49	37.6073	1.55036
2.5	37.7567	1.55222
2.51	37.9067	1.5524
2.52	38.0572	1.54995
2.53	38.2075	1.55144
2.54	38.3575	1.55336
2.55	38.5072	1.55518
2.56	38.6564	1.55506
2.57	38.8058	1.5573
2.58	38.9553	1.56014
2.59	39.1061	1.55981
2.6	39.2573	1.55962
2.61	39.4073	1.56145
2.62	39.5562	1.56461
2.63	39.7059	1.57198
2.64	39.8569	1.57912
2.65	40.0073	1.58383
2.66	40.1566	1.59385
2.67	40.3059	1.59844
2.68	40.4567	1.60537
2.69	40.6073	1.61023
2.7	40.7567	1.61256
2.71	40.9062	1.61417
2.72	41.0569	1.61871
2.73	41.2075	1.61885
2.74	41.3573	1.61882
2.75	41.5067	1.62085
2.76	41.657	1.62189
2.77	41.8075	1.62712
2.78	41.957	1.62921
2.79	42.1062	1.63074
2.8	42.2567	1.63611
2.81	42.4075	1.63809
2.82	42.5573	1.6387
2.83	42.7064	1.63982
2.84	42.8561	1.64155
2.85	43.0065	1.64493
2.86	43.1567	1.65098
2.87	43.3062	1.65318
2.88	43.4561	1.65139
2.89	43.607	1.65627
2.9	43.7572	1.6629
2.91	43.9061	1.66691
2.92	44.0558	1.6672
2.93	44.2069	1.66915
2.94	44.3576	1.66873
2.95	44.5069	1.66751
2.96	44.6562	1.66841
2.97	44.8069	1.67202
2.98	44.9575	1.67492
2.984	45.0172	1.67554
2.986	45.0472	1.67566
2.988	45.0769	1.67584
2.998	45.1994	1.66536
3.008	45.2372	1.58916
3.018	45.1822	1.47106
3.028	45.0409	1.30525
3.038	44.8234	1.11084
3.048	44.5828	0.95986
3.058	44.3748	0.92436
3.068	44.195	0.96392
3.078	44.0102	0.99241
3.088	43.81	0.98207
3.098	43.61	0.96143
3.108	43.4252	0.96617
3.118	43.2519	0.98379
3.128	43.0773	0.98386
3.138	42.8998	0.96424
3.148	42.7261	0.95003
3.158	42.5588	0.95147
3.168	42.3947	0.9537
3.178	42.2308	0.94866
3.188	42.068	0.94277
3.198	41.907	0.94185
3.208	41.7477	0.9426
3.218	41.5897	0.93649
3.228	41.4333	0.92674
3.238	41.2775	0.92166
3.248	41.1217	0.91798
3.258	40.9672	0.91293
3.268	40.8139	0.90777
3.278	40.6608	0.91081
3.288	40.507	0.90792
3.298	40.3539	0.90427
3.308	40.202	0.90283
3.318	40.0506	0.90598
3.328	39.8984	0.90693
3.338	39.7464	0.90135
3.348	39.5956	0.89635
3.358	39.445	0.89427
3.368	39.2936	0.8961
3.378	39.1425	0.89874
3.388	38.9923	0.90268
3.398	38.842	0.90518
3.408	38.6905	0.90394
3.418	38.5389	0.90138
3.428	38.3884	0.90425
3.438	38.2394	0.90595
3.448	38.0898	0.89498
3.458	37.9392	0.87336
3.468	37.7883	0.84818
3.478	37.6381	0.83217
3.488	37.4878	0.82271
3.498	37.3372	0.81924
3.508	37.1873	0.81924
3.518	37.0375	0.81783
3.528	36.8872	0.81807
3.538	36.7369	0.8217
3.548	36.587	0.82343
3.558	36.4376	0.82454
3.568	36.2878	0.82415
3.578	36.1369	0.8197
3.588	35.9866	0.81524
3.598	35.8375	0.81653
3.608	35.6878	0.81457
3.618	35.5372	0.80734
3.628	35.3867	0.80136
3.638	35.2372	0.79773
3.648	35.0878	0.79837
3.658	34.9369	0.79404
3.668	34.7866	0.78843
3.678	34.6373	0.79064
3.688	34.4883	0.7913
3.698	34.3376	0.78672
3.708	34.1866	0.78112
3.718	34.0367	0.77572
3.728	33.8875	0.77397
3.738	33.737	0.77095
3.748	33.5864	0.76562
3.758	33.4367	0.75947
3.768	33.2876	0.75488
3.778	33.1375	0.75126
3.788	32.9862	0.74396
3.798	32.8359	0.74365
3.808	32.687	0.74581
3.818	32.5372	0.75352
3.828	32.3859	0.74962
3.838	32.2355	0.74036
3.848	32.0866	0.73588
3.858	31.9372	0.73408
3.868	31.7864	0.73031
3.878	31.6356	0.72718
3.888	31.4864	0.72922
3.898	31.3375	0.72985
3.908	31.187	0.72344
3.918	31.0358	0.71391
3.928	30.8859	0.70834
3.938	30.7366	0.70691
3.948	30.5864	0.70941
3.958	30.4367	0.70436
3.968	30.2878	0.70635
3.978	30.1381	0.70878
3.988	29.9869	0.70434
3.998	29.8361	0.69765
4.008	29.6867	0.69414
4.018	29.5378	0.69309
4.028	29.3875	0.68844
4.038	29.2361	0.68045
4.048	29.0866	0.6829
4.058	28.9378	0.6883
4.068	28.788	0.68527
4.078	28.6369	0.67592
4.088	28.4861	0.66994
4.098	28.3369	0.66776
4.108	28.1875	0.66338
4.118	28.0367	0.66173
4.128	27.8861	0.65905
4.138	27.7367	0.65819
4.148	27.5873	0.65445
4.158	27.4366	0.64828
4.168	27.2856	0.64567
4.178	27.1364	0.64549
4.188	26.9876	0.64461
4.198	26.8373	0.63339
4.208	26.6859	0.62589
4.218	26.5359	0.62652
4.228	26.387	0.63095
4.238	26.2372	0.63142
4.248	26.0861	0.62406
4.258	25.9362	0.6194
4.268	25.7875	0.61715
4.278	25.6378	0.61238
4.288	25.4867	0.60866
4.298	25.3364	0.6083
4.308	25.1873	0.60875
4.318	25.0376	0.60917
4.328	24.8867	0.60609
4.338	24.7361	0.60585
4.348	24.587	0.6052
4.358	24.4378	0.60457
4.368	24.287	0.60268
4.378	24.1363	0.59972
4.388	23.9869	0.59563
4.398	23.8378	0.5936
4.408	23.6875	0.59335
4.418	23.5362	0.5849
4.428	23.3863	0.57784
4.438	23.2369	0.57486
4.448	23.0862	0.56887
4.458	22.9353	0.56573
4.468	22.7866	0.56502
4.478	22.6384	0.56258
4.488	22.4876	0.55524
4.498	22.3355	0.54685
4.508	22.1853	0.54224
4.518	22.037	0.54025
4.528	21.8877	0.54097
4.538	21.7359	0.53691
4.548	21.585	0.53077
4.558	21.4366	0.53109
4.568	21.2878	0.53331
4.578	21.137	0.53079
4.588	20.9862	0.5272
4.598	20.8367	0.52378
4.608	20.6873	0.51806
4.618	20.537	0.51127
4.628	20.3863	0.50498
4.638	20.2369	0.50365
4.648	20.0877	0.50409
4.658	19.9372	0.4993
4.668	19.7866	0.49539
4.678	19.6369	0.49148
4.688	19.4878	0.49162
4.698	19.3378	0.49109
4.708	19.1869	0.48945
4.718	19.0367	0.4866
4.728	18.8875	0.48718
4.738	18.7373	0.48534
4.748	18.5862	0.48013
4.758	18.4361	0.46978
4.768	18.287	0.46351
4.778	18.1378	0.45547
4.788	17.9869	0.44645
4.798	17.8362	0.4339
4.808	17.6869	0.4258
4.818	17.5375	0.42238
4.828	17.3866	0.42266
4.838	17.2358	0.42368
4.848	17.0864	0.42747
4.858	16.937	0.42914
4.868	16.7864	0.42909
4.878	16.6356	0.43015
4.888	16.4861	0.42481
4.898	16.3372	0.42243
4.908	16.1869	0.41597
4.918	16.0364	0.4061
4.928	15.8864	0.40224
4.938	15.737	0.40096
4.948	15.5866	0.39739
4.958	15.4355	0.39706
4.968	15.2855	0.39681
4.978	15.1375	0.39876
4.988	14.9884	0.39263
4.998	14.8372	0.38379
5.008	14.6861	0.37689
5.018	14.5367	0.37534
5.028	14.3877	0.37373
5.038	14.2372	0.37176
5.048	14.0864	0.37177
5.058	13.9366	0.37034
5.068	13.7873	0.36855
5.078	13.6372	0.36282
5.088	13.4866	0.35441
5.098	13.337	0.34939
5.108	13.1875	0.34869
5.118	13.0367	0.34715
5.128	12.8861	0.33936
5.138	12.7366	0.34122
5.148	12.5873	0.34579
5.158	12.4367	0.34259
5.168	12.2858	0.33465
5.178	12.1363	0.33356
5.188	11.9873	0.33318
5.198	11.837	0.32935
5.208	11.6864	0.31882
5.218	11.5364	0.31301
5.228	11.3872	0.31064
5.238	11.2372	0.31094
5.248	11.0862	0.31296
5.258	10.9361	0.31248
5.268	10.7869	0.31419
5.278	10.6372	0.31429
5.288	10.4869	0.30986
5.298	10.3367	0.30329
5.308	10.1873	0.29877
5.318	10.0376	0.2924
5.328	9.88703	0.28824
5.338	9.73672	0.28527
5.348	9.58734	0.28197
5.358	9.43765	0.28196
5.368	9.28703	0.27966
5.378	9.13672	0.27309
5.388	8.98703	0.26891
5.398	8.83765	0.26508
5.408	8.68703	0.25863
5.418	8.5364	0.25442
5.428	8.38703	0.25316
5.438	8.23781	0.25316
5.448	8.08703	0.24736
5.458	7.93547	0.23972
5.468	7.78531	0.23131
5.478	7.63625	0.2331
5.488	7.48703	0.23266
5.498	7.33703	0.23
5.508	7.18656	0.22877
5.518	7.03641	0.22858
5.528	6.88625	0.2287
5.538	6.73594	0.23196
5.548	6.58625	0.23276
5.558	6.43672	0.23248
5.568	6.28656	0.23196
5.578	6.13625	0.23195
5.588	5.98656	0.22712
5.598	5.83719	0.22312
5.608	5.6875	0.2183
5.618	5.53672	0.2108
5.628	5.38609	0.20385
5.638	5.23672	0.2026
5.648	5.0875	0.19741
5.658	4.93719	0.18801
5.668	4.78641	0.17799
5.678	4.63672	0.17066
5.688	4.48781	0.16526
5.698	4.33766	0.16314
5.708	4.18656	0.15856
5.718	4.03672	0.15832
5.728	3.88766	0.15803
5.738	3.73734	0.15331
5.748	3.58641	0.14943
5.758	3.43609	0.14645
5.768	3.28687	0.14471
5.778	3.13703	0.14165
5.788	2.98625	0.13534
5.798	2.83609	0.13125
5.808	2.68719	0.13199
5.818	2.5375	0.12832
5.828	2.38625	0.12172
5.838	2.23578	0.12086
5.848	2.08656	0.12081
5.858	1.93719	0.11947
5.868	1.78625	0.11573
5.878	1.63562	0.11267
5.888	1.48641	0.11591
5.898	1.33734	0.1189
5.908	1.18687	0.12268
5.918	1.03594	0.12905
5.928	0.88641	0.14453
5.938	0.73766	0.16007
5.948	0.58734	0.16022
5.958	0.43625	0.14339
5.968	0.28609	0.10377
5.978	0.13672	0.05456
5.988	-0.01344	0.01107
