# Supplementary material for: Mechanical properties of a biodegradable self-expandable polydioxanone monofilament stent: In vitro force relaxation and its clinical relevance
Source: PLoS One. 2020 Jul 8;15(7):e0235842. doi: 10.1371/journal.pone.0235842 (PMC7343154; doi:10.1371/journal.pone.0235842)
Supplement: S5 File — (ZIP) [file pone.0235842.s005.zip › Shear_Data/TotalForceProfile/Statistics_slope_TotalForce.xlsx]

## Sheet: List1
sample	Background Slope
	(N/mm)
1	0.0190423
2	0.019511
3	0.0189797
4	0.0193719
5	0.0190081
6	0.0193587
7	0.0190421
8	0.0188325
9	0.0192556
10	0.0188198
11	0.0190443
12	0.0190662
13	0.0187653
14	0.0184
15	0.0188139
16	0.0184193
17	0.0185634
18	0.0188566
19	0.0171076
20	0.0179002
21	0.0180842
22	0.0180528
23	0.0183398
24	0.019574
25	0.0183764
				Background Slope
				(N/m)
	0.0188325	median		18.8325
	0.0183882	1.Q		18.3882
	0.0190552	2.Q		19.0552
